# Supplementary material for: The mRNA-lncRNA landscape of multiple tissues uncovers key regulators and molecular pathways that underlie heterosis for feed intake and efficiency in laying chickens
Source: Genet Sel Evol. 2023 Oct 6;55:69. doi: 10.1186/s12711-023-00834-x (PMC10559425; doi:10.1186/s12711-023-00834-x)
Supplement: Supplementary file 1 — Additional file 1: Table S1. Sampling and sequencing summary. The data provide sample information and sequence statistics including clean reads, clean bases, Q20, Q30, GC content and overall mapping rate. [file 12711_2023_834_MOESM1_ESM.xlsx]

## Sheet: Table S1
Table S1 Sampling and sequencing summary
Sample	Genotype	Tissue	Clean reads	Clean bases	1Q20 (%)	2Q30 (%)	GC content (%)	Overall mapping rate (%)
HWW2	WW	Hypothalamus	35413416	10527345050	98.1	94.37	44.59	94.81
HWW3	WW	Hypothalamus	45666102	13549089980	98.09	94.41	45.05	94.42
HWW4	WW	Hypothalamus	36154718	10761834630	97.73	93.41	44.05	93.87
HWW5	WW	Hypothalamus	33123803	9849170100	98.07	94.29	44.79	94.78
HWW6	WW	Hypothalamus	35422988	10530087562	98.21	94.68	44.62	94.44
HWW7	WW	Hypothalamus	38842753	11530309512	98.05	94.22	44.9	94.71
HWW8	WW	Hypothalamus	39894886	11876190280	98.03	94.13	44.07	94.54
HWW9	WW	Hypothalamus	38885331	11542948806	97.93	93.98	44.47	94.44
HWY1	WY	Hypothalamus	38548024	11497827770	98.08	94.35	45.15	94.67
HWY2	WY	Hypothalamus	33951336	10139632386	98.13	94.45	44.58	94.92
HWY3	WY	Hypothalamus	39209323	11676416002	98.1	94.4	44.91	94.8
HWY4	WY	Hypothalamus	35158042	10459071640	98.18	94.63	45.57	94.89
HWY5	WY	Hypothalamus	48113546	14306307876	97.93	94.01	45.06	94.65
HWY6	WY	Hypothalamus	40017132	11934245368	98.12	94.43	44.92	94.77
HWY7	WY	Hypothalamus	39332455	11736533976	98.18	94.56	44.9	95.02
HWY8	WY	Hypothalamus	37442192	11152116864	98.11	94.41	45.01	94.64
HYW1	YW	Hypothalamus	37858049	11257116170	98.04	94.2	44.65	94.38
HYW3	YW	Hypothalamus	31879561	9504541000	98.2	94.65	43.9	94.77
HYW4	YW	Hypothalamus	39708088	11837385822	98.16	94.54	43.47	94.99
HYW5	YW	Hypothalamus	40686560	12138562590	97.89	93.84	43.65	94.4
HYW6	YW	Hypothalamus	37611407	11161277706	98.17	94.55	44.36	95.06
HYW7	YW	Hypothalamus	33836844	10105620514	98.14	94.46	43.84	94.72
HYW8	YW	Hypothalamus	35054999	10436037518	98.15	94.53	44.57	94.8
HYW9	YW	Hypothalamus	52532988	15672715290	98.33	94.98	43.94	95.36
HYY1	YY	Hypothalamus	54412632	15999695808	98.2	94.54	47.11	94.18
HYY3	YY	Hypothalamus	54575419	16054758068	98.04	94.16	46.99	94.34
HYY4	YY	Hypothalamus	45452898	13268188670	98.1	94.37	48.47	94.51
HYY5	YY	Hypothalamus	32458361	9701341644	98.27	95.24	44.74	94.35
HYY6	YY	Hypothalamus	37539612	11223188924	98.13	94.9	43.36	94.49
HYY7	YY	Hypothalamus	33673304	10067829988	98.22	95.13	43.79	94.57
HYY8	YY	Hypothalamus	36851584	10867259560	98.17	94.49	47.22	94.39
LWW1	WW	Liver	45886455	13519447634	97.98	94.19	51.7	95.68
LWW2	WW	Liver	34530115	10294744330	98.13	94.41	45.07	95.53
LWW3	WW	Liver	34350626	10230042470	98.3	94.8	45.89	96.1
LWW4	WW	Liver	31015816	9227658858	98.43	95.11	45.62	96.1
LWW5	WW	Liver	35724821	10652017146	98.23	94.64	45.2	96.13
LWW6	WW	Liver	37676418	11192481948	98.23	94.51	46.36	96.05
LWW7	WW	Liver	33124217	9846633786	98.27	94.76	45.96	96.05
LWW8	WW	Liver	36782376	10971052550	98.14	94.43	45.58	95.81
LWW9	WW	Liver	36447689	10849980030	98.29	94.7	45.58	96.19
LWY1	WY	Liver	39212530	11698870252	98.25	94.74	46.22	95.89
LWY2	WY	Liver	35552742	10613961650	98.31	94.84	45.96	96.3
LWY3	WY	Liver	35898676	10720723360	98.14	94.43	45.93	95.98
LWY4	WY	Liver	35744611	10694570900	97.88	93.63	45.64	95.62
LWY5	WY	Liver	36952876	11037069880	98.47	95.1	46.23	96.4
LWY6	WY	Liver	42158606	12592732276	98.2	94.57	45.94	96.11
LWY7	WY	Liver	40235534	11996155008	98.05	94.17	46.71	96.02
LWY8	WY	Liver	53785476	15874173500	97.97	93.97	47.6	95.27
LYW1	YW	Liver	33532572	9972458930	98.28	94.77	46.02	96.07
LYW3	YW	Liver	32255152	9586869596	98.17	94.51	45.55	95.83
LYW4	YW	Liver	37071452	11077109904	98.3	94.78	45.39	96.28
LYW5	YW	Liver	34594361	10315380614	98.3	94.83	45.85	96.06
LYW6	YW	Liver	34397005	10264160722	98.23	94.46	45.77	95.74
LYW7	YW	Liver	40177121	11901923844	97.86	93.62	45.84	95.95
LYW8	YW	Liver	38720794	11558894888	98.22	94.62	45.7	95.96
LYW9	YW	Liver	38972791	11617969076	98.32	94.89	46.27	96.05
LYY1	YY	Liver	47512095	13938360496	98.08	94.48	51.95	95.49
LYY2	YY	Liver	59197389	17411868226	98.24	94.81	50.04	95.27
LYY3	YY	Liver	49087230	14405006758	98.24	94.67	49.57	95.94
LYY4	YY	Liver	59979520	17572032746	98.09	94.56	52.5	95.64
LYY5	YY	Liver	48122744	13999238878	97.8	94.04	52.99	94.65
LYY6	YY	Liver	63638946	18376779384	98.28	94.91	52.22	95.99
LYY7	YY	Liver	41461336	12186458158	98.09	94.35	50.33	95.54
LYY8	YY	Liver	40576001	11998690572	98.06	94.27	49.82	95.55
DWW2	WW	Duodenum mucosa	34800107	10370730982	97.96	93.83	45.02	94
DWW3	WW	Duodenum mucosa	32113652	9529054896	98.15	94.53	45.21	93.87
DWW4	WW	Duodenum mucosa	41275666	12309654574	98.56	95.5	45.26	93.42
DWW5	WW	Duodenum mucosa	39617381	11805269016	98.19	94.62	44.95	94.31
DWW6	WW	Duodenum mucosa	35289814	10535187210	98.03	94.32	45.87	95.14
DWW7	WW	Duodenum mucosa	34974292	10452801726	97.85	93.89	45.29	93.95
DWW8	WW	Duodenum mucosa	42170782	12565650934	98.07	94.26	45.11	94.34
DWW9	WW	Duodenum mucosa	38036740	11359179386	98.17	94.56	44.88	95.34
DWY1	WY	Duodenum mucosa	30226488	9023498422	98.12	94.47	46.31	93.35
DWY2	WY	Duodenum mucosa	35823881	10688538312	98.09	94.35	45.45	94.45
DWY3	WY	Duodenum mucosa	32447128	9691709596	97.92	94.06	45.13	93.99
DWY4	WY	Duodenum mucosa	32293845	9637555748	98.23	95.17	45.49	91.71
DWY5	WY	Duodenum mucosa	34613481	10320013204	98.06	94.33	45.75	93.69
DWY6	WY	Duodenum mucosa	31044928	9272480064	98.29	95.27	44.58	94.16
DWY7	WY	Duodenum mucosa	34155114	10201625218	97.84	93.93	45.34	93.47
DWY8	WY	Duodenum mucosa	36949313	10976821230	98.01	94.23	46.02	93.94
DYW1	YW	Duodenum mucosa	34580589	10337084322	97.86	93.82	43.78	94.26
DYW3	YW	Duodenum mucosa	38836918	11611902918	97.98	94.14	44.84	93.92
DYW4	YW	Duodenum mucosa	34784863	10401644588	97.9	93.96	44.63	93.96
DYW5	YW	Duodenum mucosa	33516462	10001080410	97.85	93.96	45.78	93.8
DYW6	YW	Duodenum mucosa	34038483	10113252982	97.92	93.83	45.31	93
DYW7	YW	Duodenum mucosa	36100844	10749046588	98	94.18	44.58	93.92
DYW8	YW	Duodenum mucosa	39578629	11792508172	98.14	94.58	46.25	94
DYW9	YW	Duodenum mucosa	35092051	10481457476	98.08	94.39	45.47	93.98
DYY1	YY	Duodenum mucosa	44781132	13060546458	98.07	94.53	49.56	89.75
DYY2	YY	Duodenum mucosa	34600379	10344363264	98.03	94.26	44.78	91.79
DYY3	YY	Duodenum mucosa	51129114	14943397122	97.95	94.18	51.61	93.44
DYY4	YY	Duodenum mucosa	53164826	15452552488	97.98	94.27	50.53	92.85
DYY5	YY	Duodenum mucosa	46120765	13521148456	98.2	94.56	47.74	93.16
DYY6	YY	Duodenum mucosa	31524395	9415626200	98.37	95.45	44.94	93.64
DYY7	YY	Duodenum mucosa	33230094	9922249070	98.22	95.16	44.78	93.66
DYY8	YY	Duodenum mucosa	35918702	10717016538	98.14	94.97	45.21	93.46
1 Q20: The probability of an incorrect base is ≤1%;
2 Q30: The probability of an incorrect base is ≤ 0.1%.
