# Supplementary material for: The mRNA-lncRNA landscape of multiple tissues uncovers key regulators and molecular pathways that underlie heterosis for feed intake and efficiency in laying chickens
Source: Genet Sel Evol. 2023 Oct 6;55:69. doi: 10.1186/s12711-023-00834-x (PMC10559425; doi:10.1186/s12711-023-00834-x)
Supplement: Supplementary file 2 — Additional file 2: Table S2. Expression patterns of differentially-expressed genes in the hypothalamus, liver and duodenum mucosa. The data provide the number of identified genes for different expression patterns including above parent, above high-parent, high-parent, low-parent, below low-parent, below parent and additive. [file 12711_2023_834_MOESM2_ESM.xlsx]

## Sheet: Table S2
Table S2 The expression patterns of differentially expressed genes for the hypothalamus, liver and duodenum mucosa
Category No.	Description	Hypothalamus		Liver		Duodenum		Expression pattern in F1
		WY	YW	WY	YW	WY	YW
1	WW=YY<F1	0	1	5	5	1	1	above parent
2	F1>YY>WW	0	0	0	0	0	0	above high-parent
3	WW<F1=YY	49	62	165	146	131	277	high-parent
4	WW>F1>YY	171	138	397	369	184	179	additive
5	WW=F1<YY	138	277	219	293	34	68	low-parent
6	WW>YY>F1	0	0	0	1	0	0	below low-parent
7	WW=YY>F1	1	2	3	4	1	2	below parent
8	YY>WW>F1	0	0	2	1	0	1	below low-parent
9	WW>F1=YY	22	22	100	102	16	44	low-parent
10	WW<F1<YY	218	154	360	328	446	349	additive
11	WW=F1>YY	24	98	191	245	67	51	high-parent
12	F1>WW>YY	0	0	0	0	0	0	above high-parent
