# Supplementary material for: The mRNA-lncRNA landscape of multiple tissues uncovers key regulators and molecular pathways that underlie heterosis for feed intake and efficiency in laying chickens
Source: Genet Sel Evol. 2023 Oct 6;55:69. doi: 10.1186/s12711-023-00834-x (PMC10559425; doi:10.1186/s12711-023-00834-x)
Supplement: Supplementary file 5 — Additional file 5: Table S4. Expression patterns of differentially-expressed lncRNA in the hypothalamus, liver and duodenum mucosa. The data provide the number of identified lncRNA for different expression patterns including above parent, above high-parent, high-parent, low-parent, below low-parent, below parent and additive. [file 12711_2023_834_MOESM5_ESM.xlsx]

## Sheet: Table S4
Table S4 The expression patterns of differentially expressed lncRNAs for the hypothalamus, liver and duodenum mucosa
Category No.	Description	Hypothalamus		Liver		Duodenum		Expression pattern in F1
		WY	YW	WY	YW	WY	YW
1	WW=YY<F1	0	0	0	0	0	1	above parent
2	F1>YY>WW	0	0	0	0	0	0	above high-parent
3	WW<F1=YY	21	11	60	36	20	17	high-parent
4	WW>F1>YY	34	38	90	94	47	55	additive
5	WW=F1<YY	15	49	60	84	14	44	low-parent
6	WW>YY>F1	0	0	0	0	0	0	below low-parent
7	WW=YY>F1	0	0	0	0	1	1	below parent
8	YY>WW>F1	0	0	0	0	0	0	below low-parent
9	WW>F1=YY	10	8	11	13	4	14	low-parent
10	WW<F1<YY	57	44	89	82	83	74	additive
11	WW=F1>YY	10	9	55	44	23	11	high-parent
12	F1>WW>YY	0	0	0	0	0	0	above high-parent
