# Supplementary material for: The mRNA-lncRNA landscape of multiple tissues uncovers key regulators and molecular pathways that underlie heterosis for feed intake and efficiency in laying chickens
Source: Genet Sel Evol. 2023 Oct 6;55:69. doi: 10.1186/s12711-023-00834-x (PMC10559425; doi:10.1186/s12711-023-00834-x)
Supplement: Supplementary file 6 — Additional file 6: Table S5. Gene ontology (GO) term and KEGG pathway for non-additively expressed genes in the hypothalamus, liver and duodenum mucosa. [file 12711_2023_834_MOESM6_ESM.xlsx]

## Sheet: Table S5
Table S5 Gene ontology (GO) term and KEGG pathway for nonadditive genes in the hypothalamus, liver and duodenum mucosa
Crossbred	Tissue	Category	Category ID	Description	P value	Adjusted P value	Gene ID	Count
WY	Liver	CC	GO:0045202	synapse	3.24724e-05	0.0029396	EPHA4/SDK2/NTF3/TENM2/NSG1/AMPH/SYT1/ACHE	8
			GO:0030054	cell junction	8.25798e-05	0.00373782	LIMK1/EPHA4/SDK2/NTF3/TENM2/NSG1/AMPH/SYT1/ACHE	9
			GO:0043005	neuron projection	0.000231849	0.00699615	LIMK1/EPHA4/ACTN2/NTF3/TENM2/NSG1/AMPH/SYT1	8
			GO:0098793	presynapse	0.000457491	0.0103538	EPHA4/NTF3/AMPH/SYT1	4
			GO:0008021	synaptic vesicle	0.000626245	0.0105764	NTF3/AMPH/SYT1	3
			GO:0070382	exocytic vesicle	0.00076468	0.0105764	NTF3/AMPH/SYT1	3
			GO:0030424	axon	0.000817827	0.0105764	LIMK1/EPHA4/NTF3/TENM2/SYT1	5
			GO:0120025	plasma membrane bounded cell projection	0.00191569	0.0216776	LIMK1/EPHA4/ACTN2/NTF3/TENM2/NSG1/AMPH/SYT1	8
			GO:0005886	plasma membrane	0.00216336	0.0217601	EPHA4/SDK2/BMPR1B/TENM2/NPY2R/KCNAB1/EPGN/NSG1/AMPH/LSAMP/SYT1/ACHE	12
			GO:0042995	cell projection	0.00252923	0.0228962	LIMK1/EPHA4/ACTN2/NTF3/TENM2/NSG1/AMPH/SYT1	8
			GO:0071944	cell periphery	0.00299423	0.0234446	EPHA4/SDK2/BMPR1B/TENM2/NPY2R/KCNAB1/EPGN/NSG1/AMPH/LSAMP/SYT1/ACHE	12
			GO:0030425	dendrite	0.00336676	0.0234446	EPHA4/NTF3/TENM2/NSG1	4
			GO:0097447	dendritic tree	0.00336676	0.0234446	EPHA4/NTF3/TENM2/NSG1	4
			GO:0030133	transport vesicle	0.00496264	0.0320893	NTF3/AMPH/SYT1	3
	Duodenum	BP	GO:0098742	cell-cell adhesion via plasma-membrane adhesion molecules	6.48396e-05	0.0116029	PCDH15/DSCAML1/TENM2	3
			GO:0022607	cellular component assembly	0.000548871	0.035298	KCTD7/PCDH15/DSCAML1/HIST1H4D/TENM2	5
			GO:0098609	cell-cell adhesion	0.000787653	0.035298	PCDH15/DSCAML1/TENM2	3
			GO:0044085	cellular component biogenesis	0.000789014	0.035298	KCTD7/PCDH15/DSCAML1/HIST1H4D/TENM2	5
YW	Liver	CC	GO:0098803	respiratory chain complex	0.000171841	0.009051	ND3/CYTB/ND4	3
			GO:1990204	oxidoreductase complex	0.000234415	0.009051	ND3/CYTB/ND4	3
			GO:0070469	respirasome	0.000310085	0.009051	ND3/CYTB/ND4	3
			GO:0098800	inner mitochondrial membrane protein complex	0.000399928	0.009051	ND3/CYTB/ND4	3
			GO:0098798	mitochondrial protein complex	0.00200531	0.0363066	ND3/CYTB/ND4	3
		KEGG	gga00190	Oxidative phosphorylation	1.08329e-05	0.000661379	771510/770937/772150/769146/420060/39116938/39116918/418118/39116916	9
	Duodenum	CC	GO:0005581	collagen trimer	3.58713e-05	0.00430455	LUM/COLEC10/COL6A2/COLEC11/COL9A1	5
			GO:0098800	inner mitochondrial membrane protein complex	9.72041e-05	0.00583225	ND3/CYTB/ATP8/ND4	4
			GO:0098798	mitochondrial protein complex	0.000868732	0.0264272	ND3/CYTB/ATP8/ND4	4
			GO:0098803	respiratory chain complex	0.000880907	0.0264272	ND3/CYTB/ND4	3
			GO:1990204	oxidoreductase complex	0.00119391	0.026899	ND3/CYTB/ND4	3
			GO:0019866	organelle inner membrane	0.00140622	0.026899	LMNB1/ND3/CYTB/ATP8/ND4	5
			GO:0070469	respirasome	0.00156911	0.026899	ND3/CYTB/ND4	3
		KEGG	gga04110	Cell cycle	6.03295e-05	0.00438182	424507/416575/396438/418058/421849/422043/100529062/378922/425536	9
			gga00190	Oxidative phosphorylation	0.000339469	0.0123281	770937/772150/420976/769146/39116938/39116918/39116937/39116916	8
			gga00604	Glycosphingolipid biosynthesis - ganglio series	0.000849376	0.0205638	395182/396140/427204	3
	Hypothalamus	CC	GO:0098800	inner mitochondrial membrane protein complex	4.1343e-06	0.000235002	CYTB/ATP8/ND4/ATP6	4
			GO:0098798	mitochondrial protein complex	4.00137e-05	0.00113723	CYTB/ATP8/ND4/ATP6	4
			GO:0005743	mitochondrial inner membrane	0.00026432	0.00500818	CYTB/ATP8/ND4/ATP6	4
			GO:0019866	organelle inner membrane	0.000541105	0.00768938	CYTB/ATP8/ND4/ATP6	4
			GO:0000786	nucleosome	0.00133531	0.0126503	HIST1H110/HIST1H46/HIST1H4D	3
			GO:0044815	DNA packaging complex	0.00133531	0.0126503	HIST1H110/HIST1H46/HIST1H4D	3
			GO:0031966	mitochondrial membrane	0.00162819	0.0132214	CYTB/ATP8/ND4/ATP6	4
			GO:0005740	mitochondrial envelope	0.00224279	0.0159356	CYTB/ATP8/ND4/ATP6	4
			GO:0098803	respiratory chain complex	0.00374035	0.0236233	CYTB/ND4	2
			GO:1990204	oxidoreductase complex	0.00454534	0.0258367	CYTB/ND4	2
			GO:0070469	respirasome	0.00542317	0.0279954	CYTB/ND4	2
			GO:0032993	protein-DNA complex	0.00591014	0.0279954	HIST1H110/HIST1H46/HIST1H4D	3
		KEGG	gga00190	Oxidative phosphorylation	0.00141485	0.490637	769146/39116918/39116937/39116916/39116912	5
