# Supplementary material for: The mRNA-lncRNA landscape of multiple tissues uncovers key regulators and molecular pathways that underlie heterosis for feed intake and efficiency in laying chickens
Source: Genet Sel Evol. 2023 Oct 6;55:69. doi: 10.1186/s12711-023-00834-x (PMC10559425; doi:10.1186/s12711-023-00834-x)
Supplement: Supplementary file 7 — Additional file 7: Table S6. The protein coding genes (cis-genes) located within 100 kb of lncRNA. [file 12711_2023_834_MOESM7_ESM.xlsx]

## Sheet: Table S6
Table S6 The protein coding genes (cis-genes) located within 100kb of lncRNAs
LncRNA_id	LncRNA position	Ensembl_id	mRNA position
MSTRG.3930.1	chr10:10361094~10366116	ENSGALG00000030542	chr10:10215219~10367585
MSTRG.3930.1	chr10:10361094~10366116	ENSGALG00000030542	chr10:10242320~10367585
MSTRG.3930.1	chr10:10361094~10366116	ENSGALG00000030542	chr10:10339470~10367585
MSTRG.3930.1	chr10:10361094~10366116	ENSGALG00000025506	chr10:10362842~10362930
MSTRG.3931.7	chr10:10369725~10479200	ENSGALG00000030542	chr10:10215219~10367585
MSTRG.3931.7	chr10:10369725~10479200	ENSGALG00000030542	chr10:10242320~10367585
MSTRG.3931.7	chr10:10369725~10479200	ENSGALG00000030542	chr10:10339470~10367585
MSTRG.3931.7	chr10:10369725~10479200	ENSGALG00000025506	chr10:10362842~10362930
MSTRG.3931.7	chr10:10369725~10479200	ENSGALG00000051344	chr10:10479534~10493392
MSTRG.3931.7	chr10:10369725~10479200	ENSGALG00000004885	chr10:10495517~10503481
MSTRG.3931.7	chr10:10369725~10479200	ENSGALG00000032546	chr10:10503515~10521391
MSTRG.3931.7	chr10:10369725~10479200	ENSGALG00000032546	chr10:10504137~10521305
MSTRG.3931.7	chr10:10369725~10479200	ENSGALG00000026105	chr10:10513512~10513691
MSTRG.3931.7	chr10:10369725~10479200	ENSGALG00000038266	chr10:10527174~10532107
MSTRG.3931.7	chr10:10369725~10479200	ENSGALG00000038266	chr10:10530646~10532105
MSTRG.3931.7	chr10:10369725~10479200	ENSGALG00000004945	chr10:10537715~10583316
MSTRG.3931.41	chr10:10527480~10551370	ENSGALG00000051344	chr10:10479534~10493392
MSTRG.3931.41	chr10:10527480~10551370	ENSGALG00000004885	chr10:10495517~10503481
MSTRG.3931.41	chr10:10527480~10551370	ENSGALG00000032546	chr10:10503515~10521391
MSTRG.3931.41	chr10:10527480~10551370	ENSGALG00000032546	chr10:10504137~10521305
MSTRG.3931.41	chr10:10527480~10551370	ENSGALG00000026105	chr10:10513512~10513691
MSTRG.3931.41	chr10:10527480~10551370	ENSGALG00000038266	chr10:10527174~10532107
MSTRG.3931.41	chr10:10527480~10551370	ENSGALG00000038266	chr10:10530646~10532105
MSTRG.3931.41	chr10:10527480~10551370	ENSGALG00000004945	chr10:10537715~10583316
MSTRG.3931.41	chr10:10527480~10551370	ENSGALG00000038032	chr10:10589918~10598930
MSTRG.3931.41	chr10:10527480~10551370	ENSGALG00000038032	chr10:10590117~10598930
MSTRG.3931.41	chr10:10527480~10551370	ENSGALG00000038032	chr10:10590456~10600015
MSTRG.3931.41	chr10:10527480~10551370	ENSGALG00000004960	chr10:10623539~10768837
MSTRG.3931.42	chr10:10528464~10530996	ENSGALG00000051344	chr10:10479534~10493392
MSTRG.3931.42	chr10:10528464~10530996	ENSGALG00000004885	chr10:10495517~10503481
MSTRG.3931.42	chr10:10528464~10530996	ENSGALG00000032546	chr10:10503515~10521391
MSTRG.3931.42	chr10:10528464~10530996	ENSGALG00000032546	chr10:10504137~10521305
MSTRG.3931.42	chr10:10528464~10530996	ENSGALG00000026105	chr10:10513512~10513691
MSTRG.3931.42	chr10:10528464~10530996	ENSGALG00000038266	chr10:10527174~10532107
MSTRG.3931.42	chr10:10528464~10530996	ENSGALG00000038266	chr10:10530646~10532105
MSTRG.3931.42	chr10:10528464~10530996	ENSGALG00000004945	chr10:10537715~10583316
MSTRG.3931.42	chr10:10528464~10530996	ENSGALG00000038032	chr10:10589918~10598930
MSTRG.3931.42	chr10:10528464~10530996	ENSGALG00000038032	chr10:10590117~10598930
MSTRG.3931.42	chr10:10528464~10530996	ENSGALG00000038032	chr10:10590456~10600015
MSTRG.3931.42	chr10:10528464~10530996	ENSGALG00000004960	chr10:10623539~10768837
MSTRG.3957.1	chr10:11457289~11459823	ENSGALG00000023435	chr10:11349046~11362107
MSTRG.3957.1	chr10:11457289~11459823	ENSGALG00000005992	chr10:11397441~11504013
MSTRG.3957.1	chr10:11457289~11459823	ENSGALG00000025614	chr10:11510505~11510635
MSTRG.3957.1	chr10:11457289~11459823	ENSGALG00000029828	chr10:11510568~11510629
MSTRG.3957.1	chr10:11457289~11459823	ENSGALG00000005996	chr10:11514677~11532698
MSTRG.3957.1	chr10:11457289~11459823	ENSGALG00000006002	chr10:11535844~11547540
MSTRG.3957.1	chr10:11457289~11459823	ENSGALG00000046784	chr10:11549990~11553207
MSTRG.3957.1	chr10:11457289~11459823	ENSGALG00000006008	chr10:11559419~11588635
MSTRG.3957.1	chr10:11457289~11459823	ENSGALG00000006008	chr10:11559508~11588865
MSTRG.3957.2	chr10:11457986~11459823	ENSGALG00000023435	chr10:11349046~11362107
MSTRG.3957.2	chr10:11457986~11459823	ENSGALG00000005992	chr10:11397441~11504013
MSTRG.3957.2	chr10:11457986~11459823	ENSGALG00000025614	chr10:11510505~11510635
MSTRG.3957.2	chr10:11457986~11459823	ENSGALG00000029828	chr10:11510568~11510629
MSTRG.3957.2	chr10:11457986~11459823	ENSGALG00000005996	chr10:11514677~11532698
MSTRG.3957.2	chr10:11457986~11459823	ENSGALG00000006002	chr10:11535844~11547540
MSTRG.3957.2	chr10:11457986~11459823	ENSGALG00000046784	chr10:11549990~11553207
MSTRG.3957.2	chr10:11457986~11459823	ENSGALG00000006008	chr10:11559419~11588635
MSTRG.3957.2	chr10:11457986~11459823	ENSGALG00000006008	chr10:11559508~11588865
MSTRG.3958.1	chr10:11510223~11516749	ENSGALG00000005992	chr10:11397441~11504013
MSTRG.3958.1	chr10:11510223~11516749	ENSGALG00000025614	chr10:11510505~11510635
MSTRG.3958.1	chr10:11510223~11516749	ENSGALG00000029828	chr10:11510568~11510629
MSTRG.3958.1	chr10:11510223~11516749	ENSGALG00000005996	chr10:11514677~11532698
MSTRG.3958.1	chr10:11510223~11516749	ENSGALG00000006002	chr10:11535844~11547540
MSTRG.3958.1	chr10:11510223~11516749	ENSGALG00000046784	chr10:11549990~11553207
MSTRG.3958.1	chr10:11510223~11516749	ENSGALG00000006008	chr10:11559419~11588635
MSTRG.3958.1	chr10:11510223~11516749	ENSGALG00000006008	chr10:11559508~11588865
MSTRG.3960.12	chr10:11608157~11620846	ENSGALG00000025614	chr10:11510505~11510635
MSTRG.3960.12	chr10:11608157~11620846	ENSGALG00000029828	chr10:11510568~11510629
MSTRG.3960.12	chr10:11608157~11620846	ENSGALG00000005996	chr10:11514677~11532698
MSTRG.3960.12	chr10:11608157~11620846	ENSGALG00000006002	chr10:11535844~11547540
MSTRG.3960.12	chr10:11608157~11620846	ENSGALG00000046784	chr10:11549990~11553207
MSTRG.3960.12	chr10:11608157~11620846	ENSGALG00000006008	chr10:11559419~11588635
MSTRG.3960.12	chr10:11608157~11620846	ENSGALG00000006008	chr10:11559508~11588865
MSTRG.3960.12	chr10:11608157~11620846	ENSGALG00000006010	chr10:11621075~11624022
MSTRG.3960.12	chr10:11608157~11620846	ENSGALG00000006010	chr10:11621671~11624018
MSTRG.3960.12	chr10:11608157~11620846	ENSGALG00000026607	chr10:11638978~11642570
MSTRG.3960.12	chr10:11608157~11620846	ENSGALG00000006020	chr10:11643180~11656460
MSTRG.3960.12	chr10:11608157~11620846	ENSGALG00000006027	chr10:11664716~11683757
MSTRG.3960.12	chr10:11608157~11620846	ENSGALG00000006027	chr10:11664721~11683763
MSTRG.3960.12	chr10:11608157~11620846	ENSGALG00000049798	chr10:11683975~11720024
MSTRG.3960.12	chr10:11608157~11620846	ENSGALG00000048128	chr10:11719623~11736968
MSTRG.3960.12	chr10:11608157~11620846	ENSGALG00000048128	chr10:11719633~11736963
MSTRG.3979.16	chr10:12556746~12598609	ENSGALG00000035438	chr10:12451004~12474033
MSTRG.3979.16	chr10:12556746~12598609	ENSGALG00000035438	chr10:12451004~12474039
MSTRG.3979.16	chr10:12556746~12598609	ENSGALG00000006376	chr10:12525266~12542521
MSTRG.3979.16	chr10:12556746~12598609	ENSGALG00000021193	chr10:12543742~12547993
MSTRG.3979.16	chr10:12556746~12598609	ENSGALG00000006388	chr10:12549593~12590413
MSTRG.3979.16	chr10:12556746~12598609	ENSGALG00000021183	chr10:12600776~12605757
MSTRG.3979.16	chr10:12556746~12598609	ENSGALG00000034021	chr10:12607096~12627313
MSTRG.3979.16	chr10:12556746~12598609	ENSGALG00000034021	chr10:12619301~12628542
MSTRG.3979.16	chr10:12556746~12598609	ENSGALG00000034021	chr10:12626007~12628437
MSTRG.3979.16	chr10:12556746~12598609	ENSGALG00000050543	chr10:12646102~12649931
MSTRG.3979.16	chr10:12556746~12598609	ENSGALG00000006399	chr10:12666066~12667133
MSTRG.3979.16	chr10:12556746~12598609	ENSGALG00000029565	chr10:12668575~12670659
MSTRG.3979.16	chr10:12556746~12598609	ENSGALG00000029565	chr10:12668692~12670717
MSTRG.3979.16	chr10:12556746~12598609	ENSGALG00000029565	chr10:12670056~12676246
MSTRG.3979.16	chr10:12556746~12598609	ENSGALG00000006403	chr10:12677503~12683390
MSTRG.3979.16	chr10:12556746~12598609	ENSGALG00000006413	chr10:12689664~12736649
MSTRG.3982.3	chr10:12656430~12666922	ENSGALG00000006388	chr10:12549593~12590413
MSTRG.3982.3	chr10:12656430~12666922	ENSGALG00000021183	chr10:12600776~12605757
MSTRG.3982.3	chr10:12656430~12666922	ENSGALG00000034021	chr10:12607096~12627313
MSTRG.3982.3	chr10:12656430~12666922	ENSGALG00000034021	chr10:12619301~12628542
MSTRG.3982.3	chr10:12656430~12666922	ENSGALG00000034021	chr10:12626007~12628437
MSTRG.3982.3	chr10:12656430~12666922	ENSGALG00000050543	chr10:12646102~12649931
MSTRG.3982.3	chr10:12656430~12666922	ENSGALG00000006399	chr10:12666066~12667133
MSTRG.3982.3	chr10:12656430~12666922	ENSGALG00000029565	chr10:12668575~12670659
MSTRG.3982.3	chr10:12656430~12666922	ENSGALG00000029565	chr10:12668692~12670717
MSTRG.3982.3	chr10:12656430~12666922	ENSGALG00000029565	chr10:12670056~12676246
MSTRG.3982.3	chr10:12656430~12666922	ENSGALG00000006403	chr10:12677503~12683390
MSTRG.3982.3	chr10:12656430~12666922	ENSGALG00000006413	chr10:12689664~12736649
MSTRG.3982.3	chr10:12656430~12666922	ENSGALG00000021171	chr10:12742813~12791419
MSTRG.3982.4	chr10:12658837~12666922	ENSGALG00000006388	chr10:12549593~12590413
MSTRG.3982.4	chr10:12658837~12666922	ENSGALG00000021183	chr10:12600776~12605757
MSTRG.3982.4	chr10:12658837~12666922	ENSGALG00000034021	chr10:12607096~12627313
MSTRG.3982.4	chr10:12658837~12666922	ENSGALG00000034021	chr10:12619301~12628542
MSTRG.3982.4	chr10:12658837~12666922	ENSGALG00000034021	chr10:12626007~12628437
MSTRG.3982.4	chr10:12658837~12666922	ENSGALG00000050543	chr10:12646102~12649931
MSTRG.3982.4	chr10:12658837~12666922	ENSGALG00000006399	chr10:12666066~12667133
MSTRG.3982.4	chr10:12658837~12666922	ENSGALG00000029565	chr10:12668575~12670659
MSTRG.3982.4	chr10:12658837~12666922	ENSGALG00000029565	chr10:12668692~12670717
MSTRG.3982.4	chr10:12658837~12666922	ENSGALG00000029565	chr10:12670056~12676246
MSTRG.3982.4	chr10:12658837~12666922	ENSGALG00000006403	chr10:12677503~12683390
MSTRG.3982.4	chr10:12658837~12666922	ENSGALG00000006413	chr10:12689664~12736649
MSTRG.3982.4	chr10:12658837~12666922	ENSGALG00000021171	chr10:12742813~12791419
MSTRG.3985.1	chr10:12667266~12667723	ENSGALG00000006388	chr10:12549593~12590413
MSTRG.3985.1	chr10:12667266~12667723	ENSGALG00000021183	chr10:12600776~12605757
MSTRG.3985.1	chr10:12667266~12667723	ENSGALG00000034021	chr10:12607096~12627313
MSTRG.3985.1	chr10:12667266~12667723	ENSGALG00000034021	chr10:12619301~12628542
MSTRG.3985.1	chr10:12667266~12667723	ENSGALG00000034021	chr10:12626007~12628437
MSTRG.3985.1	chr10:12667266~12667723	ENSGALG00000050543	chr10:12646102~12649931
MSTRG.3985.1	chr10:12667266~12667723	ENSGALG00000006399	chr10:12666066~12667133
MSTRG.3985.1	chr10:12667266~12667723	ENSGALG00000029565	chr10:12668575~12670659
MSTRG.3985.1	chr10:12667266~12667723	ENSGALG00000029565	chr10:12668692~12670717
MSTRG.3985.1	chr10:12667266~12667723	ENSGALG00000029565	chr10:12670056~12676246
MSTRG.3985.1	chr10:12667266~12667723	ENSGALG00000006403	chr10:12677503~12683390
MSTRG.3985.1	chr10:12667266~12667723	ENSGALG00000006413	chr10:12689664~12736649
MSTRG.3985.1	chr10:12667266~12667723	ENSGALG00000021171	chr10:12742813~12791419
MSTRG.3986.1	chr10:12667943~12668358	ENSGALG00000006388	chr10:12549593~12590413
MSTRG.3986.1	chr10:12667943~12668358	ENSGALG00000021183	chr10:12600776~12605757
MSTRG.3986.1	chr10:12667943~12668358	ENSGALG00000034021	chr10:12607096~12627313
MSTRG.3986.1	chr10:12667943~12668358	ENSGALG00000034021	chr10:12619301~12628542
MSTRG.3986.1	chr10:12667943~12668358	ENSGALG00000034021	chr10:12626007~12628437
MSTRG.3986.1	chr10:12667943~12668358	ENSGALG00000050543	chr10:12646102~12649931
MSTRG.3986.1	chr10:12667943~12668358	ENSGALG00000006399	chr10:12666066~12667133
MSTRG.3986.1	chr10:12667943~12668358	ENSGALG00000029565	chr10:12668575~12670659
MSTRG.3986.1	chr10:12667943~12668358	ENSGALG00000029565	chr10:12668692~12670717
MSTRG.3986.1	chr10:12667943~12668358	ENSGALG00000029565	chr10:12670056~12676246
MSTRG.3986.1	chr10:12667943~12668358	ENSGALG00000006403	chr10:12677503~12683390
MSTRG.3986.1	chr10:12667943~12668358	ENSGALG00000006413	chr10:12689664~12736649
MSTRG.3986.1	chr10:12667943~12668358	ENSGALG00000021171	chr10:12742813~12791419
MSTRG.3992.1	chr10:13053892~13056340	ENSGALG00000043914	chr10:12971399~12976009
MSTRG.3992.1	chr10:13053892~13056340	ENSGALG00000043914	chr10:12971615~12975592
MSTRG.3992.1	chr10:13053892~13056340	ENSGALG00000054062	chr10:12997304~13002582
MSTRG.3992.1	chr10:13053892~13056340	ENSGALG00000006482	chr10:13008297~13019135
MSTRG.3992.1	chr10:13053892~13056340	ENSGALG00000006505	chr10:13022106~13061730
MSTRG.3992.1	chr10:13053892~13056340	ENSGALG00000006505	chr10:13022106~13071506
MSTRG.3992.1	chr10:13053892~13056340	ENSGALG00000006505	chr10:13022108~13050034
MSTRG.3992.1	chr10:13053892~13056340	ENSGALG00000006505	chr10:13022152~13055970
MSTRG.3992.1	chr10:13053892~13056340	ENSGALG00000006505	chr10:13022152~13071558
MSTRG.3992.1	chr10:13053892~13056340	ENSGALG00000006511	chr10:13078381~13081323
MSTRG.3992.1	chr10:13053892~13056340	ENSGALG00000006516	chr10:13083181~13104916
MSTRG.3992.1	chr10:13053892~13056340	ENSGALG00000050414	chr10:13107498~13111815
MSTRG.3992.1	chr10:13053892~13056340	ENSGALG00000051153	chr10:13113329~13120282
MSTRG.3992.1	chr10:13053892~13056340	ENSGALG00000051153	chr10:13113698~13120289
MSTRG.3992.1	chr10:13053892~13056340	ENSGALG00000053458	chr10:13122670~13135098
MSTRG.3992.1	chr10:13053892~13056340	ENSGALG00000053458	chr10:13134776~13143457
MSTRG.3992.2	chr10:13053940~13056888	ENSGALG00000043914	chr10:12971399~12976009
MSTRG.3992.2	chr10:13053940~13056888	ENSGALG00000043914	chr10:12971615~12975592
MSTRG.3992.2	chr10:13053940~13056888	ENSGALG00000054062	chr10:12997304~13002582
MSTRG.3992.2	chr10:13053940~13056888	ENSGALG00000006482	chr10:13008297~13019135
MSTRG.3992.2	chr10:13053940~13056888	ENSGALG00000006505	chr10:13022106~13061730
MSTRG.3992.2	chr10:13053940~13056888	ENSGALG00000006505	chr10:13022106~13071506
MSTRG.3992.2	chr10:13053940~13056888	ENSGALG00000006505	chr10:13022108~13050034
MSTRG.3992.2	chr10:13053940~13056888	ENSGALG00000006505	chr10:13022152~13055970
MSTRG.3992.2	chr10:13053940~13056888	ENSGALG00000006505	chr10:13022152~13071558
MSTRG.3992.2	chr10:13053940~13056888	ENSGALG00000006511	chr10:13078381~13081323
MSTRG.3992.2	chr10:13053940~13056888	ENSGALG00000006516	chr10:13083181~13104916
MSTRG.3992.2	chr10:13053940~13056888	ENSGALG00000050414	chr10:13107498~13111815
MSTRG.3992.2	chr10:13053940~13056888	ENSGALG00000051153	chr10:13113329~13120282
MSTRG.3992.2	chr10:13053940~13056888	ENSGALG00000051153	chr10:13113698~13120289
MSTRG.3992.2	chr10:13053940~13056888	ENSGALG00000053458	chr10:13122670~13135098
MSTRG.3992.2	chr10:13053940~13056888	ENSGALG00000053458	chr10:13134776~13143457
MSTRG.4000.1	chr10:13260848~13264132	ENSGALG00000006519	chr10:13192538~13200860
MSTRG.4000.1	chr10:13260848~13264132	ENSGALG00000050706	chr10:13238166~13241490
MSTRG.4000.1	chr10:13260848~13264132	ENSGALG00000006534	chr10:13256887~13259232
MSTRG.4000.1	chr10:13260848~13264132	ENSGALG00000023395	chr10:13263392~13267320
MSTRG.4000.1	chr10:13260848~13264132	ENSGALG00000023395	chr10:13263506~13268054
MSTRG.4000.1	chr10:13260848~13264132	ENSGALG00000006611	chr10:13268773~13277622
MSTRG.4000.1	chr10:13260848~13264132	ENSGALG00000049602	chr10:13270299~13270709
MSTRG.4000.1	chr10:13260848~13264132	ENSGALG00000006631	chr10:13279032~13295578
MSTRG.4000.1	chr10:13260848~13264132	ENSGALG00000006635	chr10:13300546~13308471
MSTRG.4000.1	chr10:13260848~13264132	ENSGALG00000047105	chr10:13308949~13342922
MSTRG.4000.1	chr10:13260848~13264132	ENSGALG00000032073	chr10:13322631~13341683
MSTRG.4000.1	chr10:13260848~13264132	ENSGALG00000055108	chr10:13343269~13367232
MSTRG.4000.1	chr10:13260848~13264132	ENSGALG00000055108	chr10:13343269~13372812
MSTRG.4000.1	chr10:13260848~13264132	ENSGALG00000055108	chr10:13343269~13372823
MSTRG.4008.19	chr10:13378201~13379717	ENSGALG00000006631	chr10:13279032~13295578
MSTRG.4008.19	chr10:13378201~13379717	ENSGALG00000006635	chr10:13300546~13308471
MSTRG.4008.19	chr10:13378201~13379717	ENSGALG00000047105	chr10:13308949~13342922
MSTRG.4008.19	chr10:13378201~13379717	ENSGALG00000032073	chr10:13322631~13341683
MSTRG.4008.19	chr10:13378201~13379717	ENSGALG00000055108	chr10:13343269~13367232
MSTRG.4008.19	chr10:13378201~13379717	ENSGALG00000055108	chr10:13343269~13372812
MSTRG.4008.19	chr10:13378201~13379717	ENSGALG00000055108	chr10:13343269~13372823
MSTRG.4008.19	chr10:13378201~13379717	ENSGALG00000026201	chr10:13375338~13375423
MSTRG.4008.19	chr10:13378201~13379717	ENSGALG00000045136	chr10:13384219~13391689
MSTRG.4008.19	chr10:13378201~13379717	ENSGALG00000045136	chr10:13384219~13393961
MSTRG.4008.19	chr10:13378201~13379717	ENSGALG00000006658	chr10:13393849~13416699
MSTRG.4008.19	chr10:13378201~13379717	ENSGALG00000006676	chr10:13417443~13421763
MSTRG.4008.19	chr10:13378201~13379717	ENSGALG00000006676	chr10:13417595~13421761
MSTRG.4008.19	chr10:13378201~13379717	ENSGALG00000006689	chr10:13427782~13453317
MSTRG.4008.19	chr10:13378201~13379717	ENSGALG00000006689	chr10:13428719~13462876
MSTRG.4008.19	chr10:13378201~13379717	ENSGALG00000006702	chr10:13474537~13481834
MSTRG.4018.1	chr10:13576036~13576952	ENSGALG00000006702	chr10:13474537~13481834
MSTRG.4018.1	chr10:13576036~13576952	ENSGALG00000021135	chr10:13483840~13488077
MSTRG.4018.1	chr10:13576036~13576952	ENSGALG00000021135	chr10:13484187~13488077
MSTRG.4018.1	chr10:13576036~13576952	ENSGALG00000006725	chr10:13489102~13532280
MSTRG.4018.1	chr10:13576036~13576952	ENSGALG00000044204	chr10:13568712~13577891
MSTRG.4018.1	chr10:13576036~13576952	ENSGALG00000044204	chr10:13573138~13574970
MSTRG.4018.1	chr10:13576036~13576952	ENSGALG00000044204	chr10:13573138~13577106
MSTRG.4018.1	chr10:13576036~13576952	ENSGALG00000025378	chr10:13575805~13575869
MSTRG.4018.1	chr10:13576036~13576952	ENSGALG00000018258	chr10:13575940~13576038
MSTRG.4018.1	chr10:13576036~13576952	ENSGALG00000047039	chr10:13587076~13588659
MSTRG.4018.1	chr10:13576036~13576952	ENSGALG00000047039	chr10:13587648~13588659
MSTRG.4018.1	chr10:13576036~13576952	ENSGALG00000006750	chr10:13591422~13601475
MSTRG.4018.1	chr10:13576036~13576952	ENSGALG00000006777	chr10:13612327~13615857
MSTRG.4018.1	chr10:13576036~13576952	ENSGALG00000006782	chr10:13615877~13618457
MSTRG.4018.1	chr10:13576036~13576952	ENSGALG00000040241	chr10:13669102~13847266
MSTRG.4018.1	chr10:13576036~13576952	ENSGALG00000040241	chr10:13669401~13787327
MSTRG.4018.1	chr10:13576036~13576952	ENSGALG00000040241	chr10:13669401~13843644
MSTRG.4018.1	chr10:13576036~13576952	ENSGALG00000040241	chr10:13669401~13847250
MSTRG.4016.10	chr10:13581264~13587529	ENSGALG00000006702	chr10:13474537~13481834
MSTRG.4016.10	chr10:13581264~13587529	ENSGALG00000021135	chr10:13483840~13488077
MSTRG.4016.10	chr10:13581264~13587529	ENSGALG00000021135	chr10:13484187~13488077
MSTRG.4016.10	chr10:13581264~13587529	ENSGALG00000006725	chr10:13489102~13532280
MSTRG.4016.10	chr10:13581264~13587529	ENSGALG00000044204	chr10:13568712~13577891
MSTRG.4016.10	chr10:13581264~13587529	ENSGALG00000044204	chr10:13573138~13574970
MSTRG.4016.10	chr10:13581264~13587529	ENSGALG00000044204	chr10:13573138~13577106
MSTRG.4016.10	chr10:13581264~13587529	ENSGALG00000025378	chr10:13575805~13575869
MSTRG.4016.10	chr10:13581264~13587529	ENSGALG00000018258	chr10:13575940~13576038
MSTRG.4016.10	chr10:13581264~13587529	ENSGALG00000047039	chr10:13587076~13588659
MSTRG.4016.10	chr10:13581264~13587529	ENSGALG00000047039	chr10:13587648~13588659
MSTRG.4016.10	chr10:13581264~13587529	ENSGALG00000006750	chr10:13591422~13601475
MSTRG.4016.10	chr10:13581264~13587529	ENSGALG00000006777	chr10:13612327~13615857
MSTRG.4016.10	chr10:13581264~13587529	ENSGALG00000006782	chr10:13615877~13618457
MSTRG.4016.10	chr10:13581264~13587529	ENSGALG00000040241	chr10:13669102~13847266
MSTRG.4016.10	chr10:13581264~13587529	ENSGALG00000040241	chr10:13669401~13787327
MSTRG.4016.10	chr10:13581264~13587529	ENSGALG00000040241	chr10:13669401~13843644
MSTRG.4016.10	chr10:13581264~13587529	ENSGALG00000040241	chr10:13669401~13847250
MSTRG.4016.11	chr10:13581394~13587529	ENSGALG00000006702	chr10:13474537~13481834
MSTRG.4016.11	chr10:13581394~13587529	ENSGALG00000021135	chr10:13483840~13488077
MSTRG.4016.11	chr10:13581394~13587529	ENSGALG00000021135	chr10:13484187~13488077
MSTRG.4016.11	chr10:13581394~13587529	ENSGALG00000006725	chr10:13489102~13532280
MSTRG.4016.11	chr10:13581394~13587529	ENSGALG00000044204	chr10:13568712~13577891
MSTRG.4016.11	chr10:13581394~13587529	ENSGALG00000044204	chr10:13573138~13574970
MSTRG.4016.11	chr10:13581394~13587529	ENSGALG00000044204	chr10:13573138~13577106
MSTRG.4016.11	chr10:13581394~13587529	ENSGALG00000025378	chr10:13575805~13575869
MSTRG.4016.11	chr10:13581394~13587529	ENSGALG00000018258	chr10:13575940~13576038
MSTRG.4016.11	chr10:13581394~13587529	ENSGALG00000047039	chr10:13587076~13588659
MSTRG.4016.11	chr10:13581394~13587529	ENSGALG00000047039	chr10:13587648~13588659
MSTRG.4016.11	chr10:13581394~13587529	ENSGALG00000006750	chr10:13591422~13601475
MSTRG.4016.11	chr10:13581394~13587529	ENSGALG00000006777	chr10:13612327~13615857
MSTRG.4016.11	chr10:13581394~13587529	ENSGALG00000006782	chr10:13615877~13618457
MSTRG.4016.11	chr10:13581394~13587529	ENSGALG00000040241	chr10:13669102~13847266
MSTRG.4016.11	chr10:13581394~13587529	ENSGALG00000040241	chr10:13669401~13787327
MSTRG.4016.11	chr10:13581394~13587529	ENSGALG00000040241	chr10:13669401~13843644
MSTRG.4016.11	chr10:13581394~13587529	ENSGALG00000040241	chr10:13669401~13847250
MSTRG.4016.12	chr10:13583160~13586536	ENSGALG00000021135	chr10:13483840~13488077
MSTRG.4016.12	chr10:13583160~13586536	ENSGALG00000021135	chr10:13484187~13488077
MSTRG.4016.12	chr10:13583160~13586536	ENSGALG00000006725	chr10:13489102~13532280
MSTRG.4016.12	chr10:13583160~13586536	ENSGALG00000044204	chr10:13568712~13577891
MSTRG.4016.12	chr10:13583160~13586536	ENSGALG00000044204	chr10:13573138~13574970
MSTRG.4016.12	chr10:13583160~13586536	ENSGALG00000044204	chr10:13573138~13577106
MSTRG.4016.12	chr10:13583160~13586536	ENSGALG00000025378	chr10:13575805~13575869
MSTRG.4016.12	chr10:13583160~13586536	ENSGALG00000018258	chr10:13575940~13576038
MSTRG.4016.12	chr10:13583160~13586536	ENSGALG00000047039	chr10:13587076~13588659
MSTRG.4016.12	chr10:13583160~13586536	ENSGALG00000047039	chr10:13587648~13588659
MSTRG.4016.12	chr10:13583160~13586536	ENSGALG00000006750	chr10:13591422~13601475
MSTRG.4016.12	chr10:13583160~13586536	ENSGALG00000006777	chr10:13612327~13615857
MSTRG.4016.12	chr10:13583160~13586536	ENSGALG00000006782	chr10:13615877~13618457
MSTRG.4016.12	chr10:13583160~13586536	ENSGALG00000040241	chr10:13669102~13847266
MSTRG.4016.12	chr10:13583160~13586536	ENSGALG00000040241	chr10:13669401~13787327
MSTRG.4016.12	chr10:13583160~13586536	ENSGALG00000040241	chr10:13669401~13843644
MSTRG.4016.12	chr10:13583160~13586536	ENSGALG00000040241	chr10:13669401~13847250
MSTRG.4016.13	chr10:13583171~13586536	ENSGALG00000021135	chr10:13483840~13488077
MSTRG.4016.13	chr10:13583171~13586536	ENSGALG00000021135	chr10:13484187~13488077
MSTRG.4016.13	chr10:13583171~13586536	ENSGALG00000006725	chr10:13489102~13532280
MSTRG.4016.13	chr10:13583171~13586536	ENSGALG00000044204	chr10:13568712~13577891
MSTRG.4016.13	chr10:13583171~13586536	ENSGALG00000044204	chr10:13573138~13574970
MSTRG.4016.13	chr10:13583171~13586536	ENSGALG00000044204	chr10:13573138~13577106
MSTRG.4016.13	chr10:13583171~13586536	ENSGALG00000025378	chr10:13575805~13575869
MSTRG.4016.13	chr10:13583171~13586536	ENSGALG00000018258	chr10:13575940~13576038
MSTRG.4016.13	chr10:13583171~13586536	ENSGALG00000047039	chr10:13587076~13588659
MSTRG.4016.13	chr10:13583171~13586536	ENSGALG00000047039	chr10:13587648~13588659
MSTRG.4016.13	chr10:13583171~13586536	ENSGALG00000006750	chr10:13591422~13601475
MSTRG.4016.13	chr10:13583171~13586536	ENSGALG00000006777	chr10:13612327~13615857
MSTRG.4016.13	chr10:13583171~13586536	ENSGALG00000006782	chr10:13615877~13618457
MSTRG.4016.13	chr10:13583171~13586536	ENSGALG00000040241	chr10:13669102~13847266
MSTRG.4016.13	chr10:13583171~13586536	ENSGALG00000040241	chr10:13669401~13787327
MSTRG.4016.13	chr10:13583171~13586536	ENSGALG00000040241	chr10:13669401~13843644
MSTRG.4016.13	chr10:13583171~13586536	ENSGALG00000040241	chr10:13669401~13847250
MSTRG.4024.5	chr10:13637748~13642619	ENSGALG00000044204	chr10:13568712~13577891
MSTRG.4024.5	chr10:13637748~13642619	ENSGALG00000044204	chr10:13573138~13574970
MSTRG.4024.5	chr10:13637748~13642619	ENSGALG00000044204	chr10:13573138~13577106
MSTRG.4024.5	chr10:13637748~13642619	ENSGALG00000025378	chr10:13575805~13575869
MSTRG.4024.5	chr10:13637748~13642619	ENSGALG00000018258	chr10:13575940~13576038
MSTRG.4024.5	chr10:13637748~13642619	ENSGALG00000047039	chr10:13587076~13588659
MSTRG.4024.5	chr10:13637748~13642619	ENSGALG00000047039	chr10:13587648~13588659
MSTRG.4024.5	chr10:13637748~13642619	ENSGALG00000006750	chr10:13591422~13601475
MSTRG.4024.5	chr10:13637748~13642619	ENSGALG00000006777	chr10:13612327~13615857
MSTRG.4024.5	chr10:13637748~13642619	ENSGALG00000006782	chr10:13615877~13618457
MSTRG.4024.5	chr10:13637748~13642619	ENSGALG00000040241	chr10:13669102~13847266
MSTRG.4024.5	chr10:13637748~13642619	ENSGALG00000040241	chr10:13669401~13787327
MSTRG.4024.5	chr10:13637748~13642619	ENSGALG00000040241	chr10:13669401~13843644
MSTRG.4024.5	chr10:13637748~13642619	ENSGALG00000040241	chr10:13669401~13847250
MSTRG.4027.1	chr10:13741829~13922355	ENSGALG00000040241	chr10:13669102~13847266
MSTRG.4027.1	chr10:13741829~13922355	ENSGALG00000040241	chr10:13669401~13787327
MSTRG.4027.1	chr10:13741829~13922355	ENSGALG00000040241	chr10:13669401~13843644
MSTRG.4027.1	chr10:13741829~13922355	ENSGALG00000040241	chr10:13669401~13847250
MSTRG.4027.1	chr10:13741829~13922355	ENSGALG00000049960	chr10:13806732~13808898
MSTRG.4027.1	chr10:13741829~13922355	ENSGALG00000049452	chr10:13859481~13862778
MSTRG.4027.1	chr10:13741829~13922355	ENSGALG00000048473	chr10:13883041~13892666
MSTRG.4027.1	chr10:13741829~13922355	ENSGALG00000048473	chr10:13883695~13892666
MSTRG.4027.1	chr10:13741829~13922355	ENSGALG00000054584	chr10:13900054~13903678
MSTRG.4027.1	chr10:13741829~13922355	ENSGALG00000029832	chr10:13915487~13971883
MSTRG.4028.1	chr10:13765940~13769054	ENSGALG00000040241	chr10:13669102~13847266
MSTRG.4028.1	chr10:13765940~13769054	ENSGALG00000040241	chr10:13669401~13787327
MSTRG.4028.1	chr10:13765940~13769054	ENSGALG00000040241	chr10:13669401~13843644
MSTRG.4028.1	chr10:13765940~13769054	ENSGALG00000040241	chr10:13669401~13847250
MSTRG.4028.1	chr10:13765940~13769054	ENSGALG00000049960	chr10:13806732~13808898
MSTRG.4028.1	chr10:13765940~13769054	ENSGALG00000049452	chr10:13859481~13862778
MSTRG.3699.1	chr10:1420778~1422379	ENSGALG00000038637	chr10:1314077~1328544
MSTRG.3699.1	chr10:1420778~1422379	ENSGALG00000030863	chr10:1337596~1344427
MSTRG.3699.1	chr10:1420778~1422379	ENSGALG00000037950	chr10:1343617~1347165
MSTRG.3699.1	chr10:1420778~1422379	ENSGALG00000037950	chr10:1345899~1375029
MSTRG.3699.1	chr10:1420778~1422379	ENSGALG00000039164	chr10:1382052~1404998
MSTRG.3699.1	chr10:1420778~1422379	ENSGALG00000039164	chr10:1382052~1405114
MSTRG.3699.1	chr10:1420778~1422379	ENSGALG00000039164	chr10:1382052~1406178
MSTRG.3699.1	chr10:1420778~1422379	ENSGALG00000031589	chr10:1423341~1455021
MSTRG.3699.1	chr10:1420778~1422379	ENSGALG00000037553	chr10:1456985~1466170
MSTRG.3699.1	chr10:1420778~1422379	ENSGALG00000043506	chr10:1476303~1479577
MSTRG.3699.1	chr10:1420778~1422379	ENSGALG00000035246	chr10:1484706~1490507
MSTRG.3699.1	chr10:1420778~1422379	ENSGALG00000036511	chr10:1492675~1499114
MSTRG.3699.1	chr10:1420778~1422379	ENSGALG00000041510	chr10:1504415~1521465
MSTRG.4077.1	chr10:15131721~15132643	ENSGALG00000053016	chr10:15036951~15044662
MSTRG.4077.1	chr10:15131721~15132643	ENSGALG00000049524	chr10:15045267~15059411
MSTRG.4077.1	chr10:15131721~15132643	ENSGALG00000049524	chr10:15048198~15059412
MSTRG.4077.1	chr10:15131721~15132643	ENSGALG00000049524	chr10:15049541~15051925
MSTRG.4077.1	chr10:15131721~15132643	ENSGALG00000006949	chr10:15061660~15113883
MSTRG.4077.1	chr10:15131721~15132643	ENSGALG00000030267	chr10:15075945~15076015
MSTRG.4077.1	chr10:15131721~15132643	ENSGALG00000039173	chr10:15117634~15131341
MSTRG.4077.1	chr10:15131721~15132643	ENSGALG00000039173	chr10:15117634~15137240
MSTRG.4077.1	chr10:15131721~15132643	ENSGALG00000035784	chr10:15133533~15135306
MSTRG.4077.1	chr10:15131721~15132643	ENSGALG00000052950	chr10:15144929~15148458
MSTRG.4077.1	chr10:15131721~15132643	ENSGALG00000052950	chr10:15144933~15156959
MSTRG.4077.1	chr10:15131721~15132643	ENSGALG00000052950	chr10:15144963~15148474
MSTRG.4077.1	chr10:15131721~15132643	ENSGALG00000051465	chr10:15157471~15174201
MSTRG.4077.1	chr10:15131721~15132643	ENSGALG00000048242	chr10:15176299~15399357
MSTRG.4077.1	chr10:15131721~15132643	ENSGALG00000048242	chr10:15176432~15379576
MSTRG.4077.1	chr10:15131721~15132643	ENSGALG00000053910	chr10:15176432~15379576
MSTRG.4077.1	chr10:15131721~15132643	ENSGALG00000047765	chr10:15197741~15247714
MSTRG.4077.1	chr10:15131721~15132643	ENSGALG00000047765	chr10:15197794~15213069
MSTRG.4092.6	chr10:17117749~17124079	ENSGALG00000025279	chr10:17024307~17024380
MSTRG.4092.6	chr10:17117749~17124079	ENSGALG00000007016	chr10:17067179~17103197
MSTRG.4092.6	chr10:17117749~17124079	ENSGALG00000007016	chr10:17067180~17103191
MSTRG.4092.6	chr10:17117749~17124079	ENSGALG00000007022	chr10:17114479~17120457
MSTRG.4092.6	chr10:17117749~17124079	ENSGALG00000040651	chr10:17124105~17264663
MSTRG.4095.1	chr10:17412475~17413215	ENSGALG00000007048	chr10:17303559~17324081
MSTRG.4095.1	chr10:17412475~17413215	ENSGALG00000007048	chr10:17303721~17323730
MSTRG.4095.1	chr10:17412475~17413215	ENSGALG00000007057	chr10:17343951~17393079
MSTRG.4095.1	chr10:17412475~17413215	ENSGALG00000007057	chr10:17343960~17392659
MSTRG.4095.1	chr10:17412475~17413215	ENSGALG00000007057	chr10:17343972~17393080
MSTRG.4095.1	chr10:17412475~17413215	ENSGALG00000007057	chr10:17343976~17392659
MSTRG.4095.1	chr10:17412475~17413215	ENSGALG00000007057	chr10:17346648~17392279
MSTRG.4095.1	chr10:17412475~17413215	ENSGALG00000050933	chr10:17408424~17440324
MSTRG.4095.1	chr10:17412475~17413215	ENSGALG00000032366	chr10:17440756~17515525
MSTRG.4095.1	chr10:17412475~17413215	ENSGALG00000032366	chr10:17468696~17515525
MSTRG.4109.11	chr10:17919620~17924985	ENSGALG00000053260	chr10:17833531~17846832
MSTRG.4109.11	chr10:17919620~17924985	ENSGALG00000053260	chr10:17840439~17845480
MSTRG.4109.11	chr10:17919620~17924985	ENSGALG00000033365	chr10:17875706~17910716
MSTRG.4109.11	chr10:17919620~17924985	ENSGALG00000033365	chr10:17878793~17908085
MSTRG.4109.11	chr10:17919620~17924985	ENSGALG00000007141	chr10:17915117~17977722
MSTRG.4109.11	chr10:17919620~17924985	ENSGALG00000007141	chr10:17915117~17979890
MSTRG.4109.11	chr10:17919620~17924985	ENSGALG00000026468	chr10:17984884~18044858
MSTRG.4114.1	chr10:18059108~18061784	ENSGALG00000007141	chr10:17915117~17977722
MSTRG.4114.1	chr10:18059108~18061784	ENSGALG00000007141	chr10:17915117~17979890
MSTRG.4114.1	chr10:18059108~18061784	ENSGALG00000026468	chr10:17984884~18044858
MSTRG.4114.1	chr10:18059108~18061784	ENSGALG00000007248	chr10:18048568~18125749
MSTRG.4114.1	chr10:18059108~18061784	ENSGALG00000007162	chr10:18051822~18058892
MSTRG.4114.1	chr10:18059108~18061784	ENSGALG00000007162	chr10:18052493~18060084
MSTRG.4114.1	chr10:18059108~18061784	ENSGALG00000007170	chr10:18059065~18064076
MSTRG.4114.1	chr10:18059108~18061784	ENSGALG00000007170	chr10:18059071~18064217
MSTRG.4114.1	chr10:18059108~18061784	ENSGALG00000030076	chr10:18068294~18090172
MSTRG.4114.1	chr10:18059108~18061784	ENSGALG00000007248	chr10:18102222~18125749
MSTRG.4114.1	chr10:18059108~18061784	ENSGALG00000007252	chr10:18143011~18161153
MSTRG.4114.1	chr10:18059108~18061784	ENSGALG00000007262	chr10:18157007~18166727
MSTRG.4114.1	chr10:18059108~18061784	ENSGALG00000007262	chr10:18157255~18166713
MSTRG.4114.1	chr10:18059108~18061784	ENSGALG00000007262	chr10:18157257~18166708
MSTRG.4151.15	chr10:19228094~19250221	ENSGALG00000025898	chr10:19113380~19141564
MSTRG.4151.15	chr10:19228094~19250221	ENSGALG00000048094	chr10:19143571~19146267
MSTRG.4151.15	chr10:19228094~19250221	ENSGALG00000007887	chr10:19195522~19311098
MSTRG.4151.15	chr10:19228094~19250221	ENSGALG00000035701	chr10:19226176~19287985
MSTRG.4151.15	chr10:19228094~19250221	ENSGALG00000007887	chr10:19286543~19311076
MSTRG.4151.15	chr10:19228094~19250221	ENSGALG00000007887	chr10:19291200~19311088
MSTRG.4151.15	chr10:19228094~19250221	ENSGALG00000007909	chr10:19311292~19369884
MSTRG.4160.1	chr10:19572362~19574765	ENSGALG00000007930	chr10:19374080~19496976
MSTRG.4160.1	chr10:19572362~19574765	ENSGALG00000007930	chr10:19384889~19496045
MSTRG.4160.1	chr10:19572362~19574765	ENSGALG00000007930	chr10:19384889~19496973
MSTRG.4160.1	chr10:19572362~19574765	ENSGALG00000045544	chr10:19502347~19505705
MSTRG.4160.1	chr10:19572362~19574765	ENSGALG00000029521	chr10:19503832~19506829
MSTRG.4160.1	chr10:19572362~19574765	ENSGALG00000025175	chr10:19507819~19507892
MSTRG.4160.1	chr10:19572362~19574765	ENSGALG00000007970	chr10:19522398~19571187
MSTRG.4160.1	chr10:19572362~19574765	ENSGALG00000007970	chr10:19522398~19572935
MSTRG.4160.1	chr10:19572362~19574765	ENSGALG00000007970	chr10:19539993~19570646
MSTRG.4160.1	chr10:19572362~19574765	ENSGALG00000007970	chr10:19540910~19571187
MSTRG.4160.1	chr10:19572362~19574765	ENSGALG00000007970	chr10:19540910~19573066
MSTRG.4160.1	chr10:19572362~19574765	ENSGALG00000007979	chr10:19575321~19577993
MSTRG.4160.1	chr10:19572362~19574765	ENSGALG00000007981	chr10:19578869~19585207
MSTRG.4160.1	chr10:19572362~19574765	ENSGALG00000028906	chr10:19587135~19594243
MSTRG.4160.1	chr10:19572362~19574765	ENSGALG00000028906	chr10:19587536~19592895
MSTRG.4160.1	chr10:19572362~19574765	ENSGALG00000028173	chr10:19590883~19590982
MSTRG.4160.1	chr10:19572362~19574765	ENSGALG00000008007	chr10:19594940~19628844
MSTRG.4160.1	chr10:19572362~19574765	ENSGALG00000008007	chr10:19596061~19629103
MSTRG.4160.1	chr10:19572362~19574765	ENSGALG00000008043	chr10:19645369~19672951
MSTRG.4160.1	chr10:19572362~19574765	ENSGALG00000008043	chr10:19645395~19672951
MSTRG.4160.1	chr10:19572362~19574765	ENSGALG00000008043	chr10:19645414~19672951
MSTRG.4160.1	chr10:19572362~19574765	ENSGALG00000008043	chr10:19647376~19672223
MSTRG.4166.21	chr10:19714719~19716601	ENSGALG00000008007	chr10:19594940~19628844
MSTRG.4166.21	chr10:19714719~19716601	ENSGALG00000008007	chr10:19596061~19629103
MSTRG.4166.21	chr10:19714719~19716601	ENSGALG00000008043	chr10:19645369~19672951
MSTRG.4166.21	chr10:19714719~19716601	ENSGALG00000008043	chr10:19645395~19672951
MSTRG.4166.21	chr10:19714719~19716601	ENSGALG00000008043	chr10:19645414~19672951
MSTRG.4166.21	chr10:19714719~19716601	ENSGALG00000008043	chr10:19647376~19672223
MSTRG.4166.21	chr10:19714719~19716601	ENSGALG00000008054	chr10:19677140~19694709
MSTRG.4166.21	chr10:19714719~19716601	ENSGALG00000008054	chr10:19677140~19696345
MSTRG.4166.21	chr10:19714719~19716601	ENSGALG00000008054	chr10:19677862~19689720
MSTRG.4166.21	chr10:19714719~19716601	ENSGALG00000047399	chr10:19696531~19700658
MSTRG.4166.21	chr10:19714719~19716601	ENSGALG00000047399	chr10:19696536~19700658
MSTRG.4166.21	chr10:19714719~19716601	ENSGALG00000047399	chr10:19696886~19700190
MSTRG.4166.21	chr10:19714719~19716601	ENSGALG00000047206	chr10:19701662~19703075
MSTRG.4166.21	chr10:19714719~19716601	ENSGALG00000008063	chr10:19716810~19722665
MSTRG.4166.21	chr10:19714719~19716601	ENSGALG00000008063	chr10:19716834~19722665
MSTRG.4166.21	chr10:19714719~19716601	ENSGALG00000028191	chr10:19739670~19760970
MSTRG.4166.21	chr10:19714719~19716601	ENSGALG00000008077	chr10:19767468~19773275
MSTRG.4166.21	chr10:19714719~19716601	ENSGALG00000046988	chr10:19769581~19774567
MSTRG.4166.21	chr10:19714719~19716601	ENSGALG00000008095	chr10:19774820~19792607
MSTRG.4166.21	chr10:19714719~19716601	ENSGALG00000008095	chr10:19774902~19791295
MSTRG.4166.21	chr10:19714719~19716601	ENSGALG00000008095	chr10:19774902~19791835
MSTRG.4166.21	chr10:19714719~19716601	ENSGALG00000008095	chr10:19774902~19792621
MSTRG.4166.21	chr10:19714719~19716601	ENSGALG00000008095	chr10:19775023~19792607
MSTRG.4166.21	chr10:19714719~19716601	ENSGALG00000008095	chr10:19777188~19791835
MSTRG.4168.1	chr10:19722949~19724089	ENSGALG00000008007	chr10:19594940~19628844
MSTRG.4168.1	chr10:19722949~19724089	ENSGALG00000008007	chr10:19596061~19629103
MSTRG.4168.1	chr10:19722949~19724089	ENSGALG00000008043	chr10:19645369~19672951
MSTRG.4168.1	chr10:19722949~19724089	ENSGALG00000008043	chr10:19645395~19672951
MSTRG.4168.1	chr10:19722949~19724089	ENSGALG00000008043	chr10:19645414~19672951
MSTRG.4168.1	chr10:19722949~19724089	ENSGALG00000008043	chr10:19647376~19672223
MSTRG.4168.1	chr10:19722949~19724089	ENSGALG00000008054	chr10:19677140~19694709
MSTRG.4168.1	chr10:19722949~19724089	ENSGALG00000008054	chr10:19677140~19696345
MSTRG.4168.1	chr10:19722949~19724089	ENSGALG00000008054	chr10:19677862~19689720
MSTRG.4168.1	chr10:19722949~19724089	ENSGALG00000047399	chr10:19696531~19700658
MSTRG.4168.1	chr10:19722949~19724089	ENSGALG00000047399	chr10:19696536~19700658
MSTRG.4168.1	chr10:19722949~19724089	ENSGALG00000047399	chr10:19696886~19700190
MSTRG.4168.1	chr10:19722949~19724089	ENSGALG00000047206	chr10:19701662~19703075
MSTRG.4168.1	chr10:19722949~19724089	ENSGALG00000008063	chr10:19716810~19722665
MSTRG.4168.1	chr10:19722949~19724089	ENSGALG00000008063	chr10:19716834~19722665
MSTRG.4168.1	chr10:19722949~19724089	ENSGALG00000028191	chr10:19739670~19760970
MSTRG.4168.1	chr10:19722949~19724089	ENSGALG00000008077	chr10:19767468~19773275
MSTRG.4168.1	chr10:19722949~19724089	ENSGALG00000046988	chr10:19769581~19774567
MSTRG.4168.1	chr10:19722949~19724089	ENSGALG00000008095	chr10:19774820~19792607
MSTRG.4168.1	chr10:19722949~19724089	ENSGALG00000008095	chr10:19774902~19791295
MSTRG.4168.1	chr10:19722949~19724089	ENSGALG00000008095	chr10:19774902~19791835
MSTRG.4168.1	chr10:19722949~19724089	ENSGALG00000008095	chr10:19774902~19792621
MSTRG.4168.1	chr10:19722949~19724089	ENSGALG00000008095	chr10:19775023~19792607
MSTRG.4168.1	chr10:19722949~19724089	ENSGALG00000008095	chr10:19777188~19791835
MSTRG.4169.1	chr10:19817405~19832590	ENSGALG00000008063	chr10:19716810~19722665
MSTRG.4169.1	chr10:19817405~19832590	ENSGALG00000008063	chr10:19716834~19722665
MSTRG.4169.1	chr10:19817405~19832590	ENSGALG00000028191	chr10:19739670~19760970
MSTRG.4169.1	chr10:19817405~19832590	ENSGALG00000008077	chr10:19767468~19773275
MSTRG.4169.1	chr10:19817405~19832590	ENSGALG00000046988	chr10:19769581~19774567
MSTRG.4169.1	chr10:19817405~19832590	ENSGALG00000008095	chr10:19774820~19792607
MSTRG.4169.1	chr10:19817405~19832590	ENSGALG00000008095	chr10:19774902~19791295
MSTRG.4169.1	chr10:19817405~19832590	ENSGALG00000008095	chr10:19774902~19791835
MSTRG.4169.1	chr10:19817405~19832590	ENSGALG00000008095	chr10:19774902~19792621
MSTRG.4169.1	chr10:19817405~19832590	ENSGALG00000008095	chr10:19775023~19792607
MSTRG.4169.1	chr10:19817405~19832590	ENSGALG00000008095	chr10:19777188~19791835
MSTRG.4169.1	chr10:19817405~19832590	ENSGALG00000054880	chr10:19882771~19886078
MSTRG.4169.1	chr10:19817405~19832590	ENSGALG00000054880	chr10:19882774~19886078
MSTRG.4169.1	chr10:19817405~19832590	ENSGALG00000054880	chr10:19884818~19886078
MSTRG.4169.1	chr10:19817405~19832590	ENSGALG00000050802	chr10:19902164~19904009
MSTRG.4169.1	chr10:19817405~19832590	ENSGALG00000008120	chr10:19916361~19936011
MSTRG.4184.4	chr10:20248047~20252007	ENSGALG00000008164	chr10:20114123~20149645
MSTRG.4184.4	chr10:20248047~20252007	ENSGALG00000008164	chr10:20114123~20149929
MSTRG.4184.4	chr10:20248047~20252007	ENSGALG00000008164	chr10:20114123~20150394
MSTRG.4184.4	chr10:20248047~20252007	ENSGALG00000008164	chr10:20114123~20157777
MSTRG.4184.4	chr10:20248047~20252007	ENSGALG00000026448	chr10:20166772~20171502
MSTRG.4184.4	chr10:20248047~20252007	ENSGALG00000026448	chr10:20166943~20171462
MSTRG.4184.4	chr10:20248047~20252007	ENSGALG00000008180	chr10:20171900~20198175
MSTRG.4184.4	chr10:20248047~20252007	ENSGALG00000008180	chr10:20171900~20204388
MSTRG.4184.4	chr10:20248047~20252007	ENSGALG00000008187	chr10:20198916~20207682
MSTRG.4184.4	chr10:20248047~20252007	ENSGALG00000008199	chr10:20212122~20229276
MSTRG.4184.4	chr10:20248047~20252007	ENSGALG00000008199	chr10:20212122~20247866
MSTRG.4184.4	chr10:20248047~20252007	ENSGALG00000008199	chr10:20213215~20248395
MSTRG.4184.4	chr10:20248047~20252007	ENSGALG00000052238	chr10:20250983~20253809
MSTRG.4184.4	chr10:20248047~20252007	ENSGALG00000008208	chr10:20257007~20277748
MSTRG.4184.4	chr10:20248047~20252007	ENSGALG00000008208	chr10:20257349~20277757
MSTRG.4184.4	chr10:20248047~20252007	ENSGALG00000047817	chr10:20279410~20289624
MSTRG.4184.4	chr10:20248047~20252007	ENSGALG00000047817	chr10:20279410~20294860
MSTRG.4184.4	chr10:20248047~20252007	ENSGALG00000030858	chr10:20298566~20337526
MSTRG.4184.4	chr10:20248047~20252007	ENSGALG00000030858	chr10:20329704~20337519
MSTRG.4184.4	chr10:20248047~20252007	ENSGALG00000035465	chr10:20339739~20346194
MSTRG.4184.4	chr10:20248047~20252007	ENSGALG00000008256	chr10:20347261~20364102
MSTRG.4188.11	chr10:20305946~20309826	ENSGALG00000008187	chr10:20198916~20207682
MSTRG.4188.11	chr10:20305946~20309826	ENSGALG00000008199	chr10:20212122~20229276
MSTRG.4188.11	chr10:20305946~20309826	ENSGALG00000008199	chr10:20212122~20247866
MSTRG.4188.11	chr10:20305946~20309826	ENSGALG00000008199	chr10:20213215~20248395
MSTRG.4188.11	chr10:20305946~20309826	ENSGALG00000052238	chr10:20250983~20253809
MSTRG.4188.11	chr10:20305946~20309826	ENSGALG00000008208	chr10:20257007~20277748
MSTRG.4188.11	chr10:20305946~20309826	ENSGALG00000008208	chr10:20257349~20277757
MSTRG.4188.11	chr10:20305946~20309826	ENSGALG00000047817	chr10:20279410~20289624
MSTRG.4188.11	chr10:20305946~20309826	ENSGALG00000047817	chr10:20279410~20294860
MSTRG.4188.11	chr10:20305946~20309826	ENSGALG00000030858	chr10:20298566~20337526
MSTRG.4188.11	chr10:20305946~20309826	ENSGALG00000030858	chr10:20329704~20337519
MSTRG.4188.11	chr10:20305946~20309826	ENSGALG00000035465	chr10:20339739~20346194
MSTRG.4188.11	chr10:20305946~20309826	ENSGALG00000008256	chr10:20347261~20364102
MSTRG.4188.11	chr10:20305946~20309826	ENSGALG00000033557	chr10:20363519~20369576
MSTRG.4188.11	chr10:20305946~20309826	ENSGALG00000008262	chr10:20370328~20388562
MSTRG.4188.11	chr10:20305946~20309826	ENSGALG00000018259	chr10:20409572~20409645
MSTRG.4188.14	chr10:20335643~20336954	ENSGALG00000008199	chr10:20212122~20247866
MSTRG.4188.14	chr10:20335643~20336954	ENSGALG00000008199	chr10:20213215~20248395
MSTRG.4188.14	chr10:20335643~20336954	ENSGALG00000052238	chr10:20250983~20253809
MSTRG.4188.14	chr10:20335643~20336954	ENSGALG00000008208	chr10:20257007~20277748
MSTRG.4188.14	chr10:20335643~20336954	ENSGALG00000008208	chr10:20257349~20277757
MSTRG.4188.14	chr10:20335643~20336954	ENSGALG00000047817	chr10:20279410~20289624
MSTRG.4188.14	chr10:20335643~20336954	ENSGALG00000047817	chr10:20279410~20294860
MSTRG.4188.14	chr10:20335643~20336954	ENSGALG00000030858	chr10:20298566~20337526
MSTRG.4188.14	chr10:20335643~20336954	ENSGALG00000030858	chr10:20329704~20337519
MSTRG.4188.14	chr10:20335643~20336954	ENSGALG00000035465	chr10:20339739~20346194
MSTRG.4188.14	chr10:20335643~20336954	ENSGALG00000008256	chr10:20347261~20364102
MSTRG.4188.14	chr10:20335643~20336954	ENSGALG00000033557	chr10:20363519~20369576
MSTRG.4188.14	chr10:20335643~20336954	ENSGALG00000008262	chr10:20370328~20388562
MSTRG.4188.14	chr10:20335643~20336954	ENSGALG00000018259	chr10:20409572~20409645
MSTRG.4188.14	chr10:20335643~20336954	ENSGALG00000030576	chr10:20420143~20421618
MSTRG.4188.14	chr10:20335643~20336954	ENSGALG00000008272	chr10:20422863~20424795
MSTRG.4188.14	chr10:20335643~20336954	ENSGALG00000020923	chr10:20425798~20428453
MSTRG.4188.14	chr10:20335643~20336954	ENSGALG00000026467	chr10:20429099~20430583
MSTRG.4188.14	chr10:20335643~20336954	ENSGALG00000008275	chr10:20433602~20434880
MSTRG.4188.14	chr10:20335643~20336954	ENSGALG00000027501	chr10:20435393~20443467
MSTRG.4196.1	chr10:20445748~20446081	ENSGALG00000035465	chr10:20339739~20346194
MSTRG.4196.1	chr10:20445748~20446081	ENSGALG00000008256	chr10:20347261~20364102
MSTRG.4196.1	chr10:20445748~20446081	ENSGALG00000033557	chr10:20363519~20369576
MSTRG.4196.1	chr10:20445748~20446081	ENSGALG00000008262	chr10:20370328~20388562
MSTRG.4196.1	chr10:20445748~20446081	ENSGALG00000018259	chr10:20409572~20409645
MSTRG.4196.1	chr10:20445748~20446081	ENSGALG00000030576	chr10:20420143~20421618
MSTRG.4196.1	chr10:20445748~20446081	ENSGALG00000008272	chr10:20422863~20424795
MSTRG.4196.1	chr10:20445748~20446081	ENSGALG00000020923	chr10:20425798~20428453
MSTRG.4196.1	chr10:20445748~20446081	ENSGALG00000026467	chr10:20429099~20430583
MSTRG.4196.1	chr10:20445748~20446081	ENSGALG00000008275	chr10:20433602~20434880
MSTRG.4196.1	chr10:20445748~20446081	ENSGALG00000027501	chr10:20435393~20443467
MSTRG.4196.1	chr10:20445748~20446081	ENSGALG00000008291	chr10:20444440~20448136
MSTRG.4196.1	chr10:20445748~20446081	ENSGALG00000008291	chr10:20444443~20448187
MSTRG.4196.1	chr10:20445748~20446081	ENSGALG00000008291	chr10:20444444~20448078
MSTRG.4196.1	chr10:20445748~20446081	ENSGALG00000036163	chr10:20457103~20464668
MSTRG.4196.1	chr10:20445748~20446081	ENSGALG00000036163	chr10:20457103~20464813
MSTRG.4196.1	chr10:20445748~20446081	ENSGALG00000034434	chr10:20466253~20469686
MSTRG.4196.1	chr10:20445748~20446081	ENSGALG00000008297	chr10:20469938~20482264
MSTRG.4196.1	chr10:20445748~20446081	ENSGALG00000008297	chr10:20475503~20483264
MSTRG.4196.1	chr10:20445748~20446081	ENSGALG00000008297	chr10:20475781~20482264
MSTRG.4196.1	chr10:20445748~20446081	ENSGALG00000008302	chr10:20483878~20486357
MSTRG.4196.1	chr10:20445748~20446081	ENSGALG00000045045	chr10:20485987~20487718
MSTRG.4196.1	chr10:20445748~20446081	ENSGALG00000020921	chr10:20487869~20499100
MSTRG.4196.1	chr10:20445748~20446081	ENSGALG00000020921	chr10:20487869~20499372
MSTRG.4196.1	chr10:20445748~20446081	ENSGALG00000044375	chr10:20500187~20501080
MSTRG.4196.1	chr10:20445748~20446081	ENSGALG00000012833	chr10:20500465~20507873
MSTRG.4196.1	chr10:20445748~20446081	ENSGALG00000012833	chr10:20500592~20507873
MSTRG.4196.1	chr10:20445748~20446081	ENSGALG00000048349	chr10:20508515~20509940
MSTRG.4196.1	chr10:20445748~20446081	ENSGALG00000012836	chr10:20510560~20515030
MSTRG.4196.1	chr10:20445748~20446081	ENSGALG00000029714	chr10:20517576~20524803
MSTRG.4196.1	chr10:20445748~20446081	ENSGALG00000029714	chr10:20518178~20524803
MSTRG.4196.1	chr10:20445748~20446081	ENSGALG00000029714	chr10:20518576~20524803
MSTRG.4196.1	chr10:20445748~20446081	ENSGALG00000033790	chr10:20526224~20533800
MSTRG.4196.1	chr10:20445748~20446081	ENSGALG00000033790	chr10:20526224~20534706
MSTRG.4196.1	chr10:20445748~20446081	ENSGALG00000008340	chr10:20534450~20539528
MSTRG.4196.1	chr10:20445748~20446081	ENSGALG00000008340	chr10:20534481~20539528
MSTRG.4196.1	chr10:20445748~20446081	ENSGALG00000008341	chr10:20543114~20552537
MSTRG.4196.1	chr10:20445748~20446081	ENSGALG00000008341	chr10:20543463~20554250
MSTRG.4197.6	chr10:20464859~20466248	ENSGALG00000033557	chr10:20363519~20369576
MSTRG.4197.6	chr10:20464859~20466248	ENSGALG00000008262	chr10:20370328~20388562
MSTRG.4197.6	chr10:20464859~20466248	ENSGALG00000018259	chr10:20409572~20409645
MSTRG.4197.6	chr10:20464859~20466248	ENSGALG00000030576	chr10:20420143~20421618
MSTRG.4197.6	chr10:20464859~20466248	ENSGALG00000008272	chr10:20422863~20424795
MSTRG.4197.6	chr10:20464859~20466248	ENSGALG00000020923	chr10:20425798~20428453
MSTRG.4197.6	chr10:20464859~20466248	ENSGALG00000026467	chr10:20429099~20430583
MSTRG.4197.6	chr10:20464859~20466248	ENSGALG00000008275	chr10:20433602~20434880
MSTRG.4197.6	chr10:20464859~20466248	ENSGALG00000027501	chr10:20435393~20443467
MSTRG.4197.6	chr10:20464859~20466248	ENSGALG00000008291	chr10:20444440~20448136
MSTRG.4197.6	chr10:20464859~20466248	ENSGALG00000008291	chr10:20444443~20448187
MSTRG.4197.6	chr10:20464859~20466248	ENSGALG00000008291	chr10:20444444~20448078
MSTRG.4197.6	chr10:20464859~20466248	ENSGALG00000036163	chr10:20457103~20464668
MSTRG.4197.6	chr10:20464859~20466248	ENSGALG00000036163	chr10:20457103~20464813
MSTRG.4197.6	chr10:20464859~20466248	ENSGALG00000034434	chr10:20466253~20469686
MSTRG.4197.6	chr10:20464859~20466248	ENSGALG00000008297	chr10:20469938~20482264
MSTRG.4197.6	chr10:20464859~20466248	ENSGALG00000008297	chr10:20475503~20483264
MSTRG.4197.6	chr10:20464859~20466248	ENSGALG00000008297	chr10:20475781~20482264
MSTRG.4197.6	chr10:20464859~20466248	ENSGALG00000008302	chr10:20483878~20486357
MSTRG.4197.6	chr10:20464859~20466248	ENSGALG00000045045	chr10:20485987~20487718
MSTRG.4197.6	chr10:20464859~20466248	ENSGALG00000020921	chr10:20487869~20499100
MSTRG.4197.6	chr10:20464859~20466248	ENSGALG00000020921	chr10:20487869~20499372
MSTRG.4197.6	chr10:20464859~20466248	ENSGALG00000044375	chr10:20500187~20501080
MSTRG.4197.6	chr10:20464859~20466248	ENSGALG00000012833	chr10:20500465~20507873
MSTRG.4197.6	chr10:20464859~20466248	ENSGALG00000012833	chr10:20500592~20507873
MSTRG.4197.6	chr10:20464859~20466248	ENSGALG00000048349	chr10:20508515~20509940
MSTRG.4197.6	chr10:20464859~20466248	ENSGALG00000012836	chr10:20510560~20515030
MSTRG.4197.6	chr10:20464859~20466248	ENSGALG00000029714	chr10:20517576~20524803
MSTRG.4197.6	chr10:20464859~20466248	ENSGALG00000029714	chr10:20518178~20524803
MSTRG.4197.6	chr10:20464859~20466248	ENSGALG00000029714	chr10:20518576~20524803
MSTRG.4197.6	chr10:20464859~20466248	ENSGALG00000033790	chr10:20526224~20533800
MSTRG.4197.6	chr10:20464859~20466248	ENSGALG00000033790	chr10:20526224~20534706
MSTRG.4197.6	chr10:20464859~20466248	ENSGALG00000008340	chr10:20534450~20539528
MSTRG.4197.6	chr10:20464859~20466248	ENSGALG00000008340	chr10:20534481~20539528
MSTRG.4197.6	chr10:20464859~20466248	ENSGALG00000008341	chr10:20543114~20552537
MSTRG.4197.6	chr10:20464859~20466248	ENSGALG00000008341	chr10:20543463~20554250
MSTRG.4197.6	chr10:20464859~20466248	ENSGALG00000051999	chr10:20548731~20548787
MSTRG.4197.6	chr10:20464859~20466248	ENSGALG00000028295	chr10:20557985~20562103
MSTRG.4197.6	chr10:20464859~20466248	ENSGALG00000013916	chr10:20562187~20563224
MSTRG.4197.6	chr10:20464859~20466248	ENSGALG00000042029	chr10:20563554~20567888
MSTRG.4197.7	chr10:20464882~20466248	ENSGALG00000033557	chr10:20363519~20369576
MSTRG.4197.7	chr10:20464882~20466248	ENSGALG00000008262	chr10:20370328~20388562
MSTRG.4197.7	chr10:20464882~20466248	ENSGALG00000018259	chr10:20409572~20409645
MSTRG.4197.7	chr10:20464882~20466248	ENSGALG00000030576	chr10:20420143~20421618
MSTRG.4197.7	chr10:20464882~20466248	ENSGALG00000008272	chr10:20422863~20424795
MSTRG.4197.7	chr10:20464882~20466248	ENSGALG00000020923	chr10:20425798~20428453
MSTRG.4197.7	chr10:20464882~20466248	ENSGALG00000026467	chr10:20429099~20430583
MSTRG.4197.7	chr10:20464882~20466248	ENSGALG00000008275	chr10:20433602~20434880
MSTRG.4197.7	chr10:20464882~20466248	ENSGALG00000027501	chr10:20435393~20443467
MSTRG.4197.7	chr10:20464882~20466248	ENSGALG00000008291	chr10:20444440~20448136
MSTRG.4197.7	chr10:20464882~20466248	ENSGALG00000008291	chr10:20444443~20448187
MSTRG.4197.7	chr10:20464882~20466248	ENSGALG00000008291	chr10:20444444~20448078
MSTRG.4197.7	chr10:20464882~20466248	ENSGALG00000036163	chr10:20457103~20464668
MSTRG.4197.7	chr10:20464882~20466248	ENSGALG00000036163	chr10:20457103~20464813
MSTRG.4197.7	chr10:20464882~20466248	ENSGALG00000034434	chr10:20466253~20469686
MSTRG.4197.7	chr10:20464882~20466248	ENSGALG00000008297	chr10:20469938~20482264
MSTRG.4197.7	chr10:20464882~20466248	ENSGALG00000008297	chr10:20475503~20483264
MSTRG.4197.7	chr10:20464882~20466248	ENSGALG00000008297	chr10:20475781~20482264
MSTRG.4197.7	chr10:20464882~20466248	ENSGALG00000008302	chr10:20483878~20486357
MSTRG.4197.7	chr10:20464882~20466248	ENSGALG00000045045	chr10:20485987~20487718
MSTRG.4197.7	chr10:20464882~20466248	ENSGALG00000020921	chr10:20487869~20499100
MSTRG.4197.7	chr10:20464882~20466248	ENSGALG00000020921	chr10:20487869~20499372
MSTRG.4197.7	chr10:20464882~20466248	ENSGALG00000044375	chr10:20500187~20501080
MSTRG.4197.7	chr10:20464882~20466248	ENSGALG00000012833	chr10:20500465~20507873
MSTRG.4197.7	chr10:20464882~20466248	ENSGALG00000012833	chr10:20500592~20507873
MSTRG.4197.7	chr10:20464882~20466248	ENSGALG00000048349	chr10:20508515~20509940
MSTRG.4197.7	chr10:20464882~20466248	ENSGALG00000012836	chr10:20510560~20515030
MSTRG.4197.7	chr10:20464882~20466248	ENSGALG00000029714	chr10:20517576~20524803
MSTRG.4197.7	chr10:20464882~20466248	ENSGALG00000029714	chr10:20518178~20524803
MSTRG.4197.7	chr10:20464882~20466248	ENSGALG00000029714	chr10:20518576~20524803
MSTRG.4197.7	chr10:20464882~20466248	ENSGALG00000033790	chr10:20526224~20533800
MSTRG.4197.7	chr10:20464882~20466248	ENSGALG00000033790	chr10:20526224~20534706
MSTRG.4197.7	chr10:20464882~20466248	ENSGALG00000008340	chr10:20534450~20539528
MSTRG.4197.7	chr10:20464882~20466248	ENSGALG00000008340	chr10:20534481~20539528
MSTRG.4197.7	chr10:20464882~20466248	ENSGALG00000008341	chr10:20543114~20552537
MSTRG.4197.7	chr10:20464882~20466248	ENSGALG00000008341	chr10:20543463~20554250
MSTRG.4197.7	chr10:20464882~20466248	ENSGALG00000051999	chr10:20548731~20548787
MSTRG.4197.7	chr10:20464882~20466248	ENSGALG00000028295	chr10:20557985~20562103
MSTRG.4197.7	chr10:20464882~20466248	ENSGALG00000013916	chr10:20562187~20563224
MSTRG.4197.7	chr10:20464882~20466248	ENSGALG00000042029	chr10:20563554~20567888
MSTRG.4211.1	chr10:20569094~20569823	ENSGALG00000034434	chr10:20466253~20469686
MSTRG.4211.1	chr10:20569094~20569823	ENSGALG00000008297	chr10:20469938~20482264
MSTRG.4211.1	chr10:20569094~20569823	ENSGALG00000008297	chr10:20475503~20483264
MSTRG.4211.1	chr10:20569094~20569823	ENSGALG00000008297	chr10:20475781~20482264
MSTRG.4211.1	chr10:20569094~20569823	ENSGALG00000008302	chr10:20483878~20486357
MSTRG.4211.1	chr10:20569094~20569823	ENSGALG00000045045	chr10:20485987~20487718
MSTRG.4211.1	chr10:20569094~20569823	ENSGALG00000020921	chr10:20487869~20499100
MSTRG.4211.1	chr10:20569094~20569823	ENSGALG00000020921	chr10:20487869~20499372
MSTRG.4211.1	chr10:20569094~20569823	ENSGALG00000044375	chr10:20500187~20501080
MSTRG.4211.1	chr10:20569094~20569823	ENSGALG00000012833	chr10:20500465~20507873
MSTRG.4211.1	chr10:20569094~20569823	ENSGALG00000012833	chr10:20500592~20507873
MSTRG.4211.1	chr10:20569094~20569823	ENSGALG00000048349	chr10:20508515~20509940
MSTRG.4211.1	chr10:20569094~20569823	ENSGALG00000012836	chr10:20510560~20515030
MSTRG.4211.1	chr10:20569094~20569823	ENSGALG00000029714	chr10:20517576~20524803
MSTRG.4211.1	chr10:20569094~20569823	ENSGALG00000029714	chr10:20518178~20524803
MSTRG.4211.1	chr10:20569094~20569823	ENSGALG00000029714	chr10:20518576~20524803
MSTRG.4211.1	chr10:20569094~20569823	ENSGALG00000033790	chr10:20526224~20533800
MSTRG.4211.1	chr10:20569094~20569823	ENSGALG00000033790	chr10:20526224~20534706
MSTRG.4211.1	chr10:20569094~20569823	ENSGALG00000008340	chr10:20534450~20539528
MSTRG.4211.1	chr10:20569094~20569823	ENSGALG00000008340	chr10:20534481~20539528
MSTRG.4211.1	chr10:20569094~20569823	ENSGALG00000008341	chr10:20543114~20552537
MSTRG.4211.1	chr10:20569094~20569823	ENSGALG00000008341	chr10:20543463~20554250
MSTRG.4211.1	chr10:20569094~20569823	ENSGALG00000051999	chr10:20548731~20548787
MSTRG.4211.1	chr10:20569094~20569823	ENSGALG00000028295	chr10:20557985~20562103
MSTRG.4211.1	chr10:20569094~20569823	ENSGALG00000013916	chr10:20562187~20563224
MSTRG.4211.1	chr10:20569094~20569823	ENSGALG00000042029	chr10:20563554~20567888
MSTRG.4211.1	chr10:20569094~20569823	ENSGALG00000053991	chr10:20570775~20571216
MSTRG.4211.1	chr10:20569094~20569823	ENSGALG00000008348	chr10:20574311~20583361
MSTRG.4211.1	chr10:20569094~20569823	ENSGALG00000008352	chr10:20585795~20594264
MSTRG.4211.1	chr10:20569094~20569823	ENSGALG00000008385	chr10:20594970~20635167
MSTRG.4211.1	chr10:20569094~20569823	ENSGALG00000008385	chr10:20595499~20635167
MSTRG.4211.1	chr10:20569094~20569823	ENSGALG00000008385	chr10:20598018~20635167
MSTRG.4211.1	chr10:20569094~20569823	ENSGALG00000008385	chr10:20598018~20635489
MSTRG.4211.1	chr10:20569094~20569823	ENSGALG00000008425	chr10:20638234~20653320
MSTRG.4211.1	chr10:20569094~20569823	ENSGALG00000008425	chr10:20641545~20655060
MSTRG.4223.38	chr10:20659869~20667816	ENSGALG00000028295	chr10:20557985~20562103
MSTRG.4223.38	chr10:20659869~20667816	ENSGALG00000013916	chr10:20562187~20563224
MSTRG.4223.38	chr10:20659869~20667816	ENSGALG00000042029	chr10:20563554~20567888
MSTRG.4223.38	chr10:20659869~20667816	ENSGALG00000053991	chr10:20570775~20571216
MSTRG.4223.38	chr10:20659869~20667816	ENSGALG00000008348	chr10:20574311~20583361
MSTRG.4223.38	chr10:20659869~20667816	ENSGALG00000008352	chr10:20585795~20594264
MSTRG.4223.38	chr10:20659869~20667816	ENSGALG00000008385	chr10:20594970~20635167
MSTRG.4223.38	chr10:20659869~20667816	ENSGALG00000008385	chr10:20595499~20635167
MSTRG.4223.38	chr10:20659869~20667816	ENSGALG00000008385	chr10:20598018~20635167
MSTRG.4223.38	chr10:20659869~20667816	ENSGALG00000008385	chr10:20598018~20635489
MSTRG.4223.38	chr10:20659869~20667816	ENSGALG00000008425	chr10:20638234~20653320
MSTRG.4223.38	chr10:20659869~20667816	ENSGALG00000008425	chr10:20641545~20655060
MSTRG.4223.38	chr10:20659869~20667816	ENSGALG00000052203	chr10:20683904~20688363
MSTRG.4223.38	chr10:20659869~20667816	ENSGALG00000042201	chr10:20696527~20727419
MSTRG.4223.38	chr10:20659869~20667816	ENSGALG00000008549	chr10:20728015~20740065
MSTRG.4223.38	chr10:20659869~20667816	ENSGALG00000030162	chr10:20744794~20792797
MSTRG.4218.2	chr10:21078037~21081103	ENSGALG00000048419	chr10:21072115~21074226
MSTRG.4218.3	chr10:21078834~21080970	ENSGALG00000048419	chr10:21072115~21074226
MSTRG.4218.4	chr10:21078852~21081225	ENSGALG00000048419	chr10:21072115~21074226
MSTRG.3739.1	chr10:2246647~2267938	ENSGALG00000001798	chr10:2142296~2176785
MSTRG.3739.1	chr10:2246647~2267938	ENSGALG00000001788	chr10:2179000~2190828
MSTRG.3739.1	chr10:2246647~2267938	ENSGALG00000047824	chr10:2191912~2200326
MSTRG.3739.1	chr10:2246647~2267938	ENSGALG00000047824	chr10:2191912~2215524
MSTRG.3739.1	chr10:2246647~2267938	ENSGALG00000047824	chr10:2191961~2215531
MSTRG.3739.1	chr10:2246647~2267938	ENSGALG00000001774	chr10:2272014~2467955
MSTRG.3739.1	chr10:2246647~2267938	ENSGALG00000001774	chr10:2290045~2467955
MSTRG.3739.1	chr10:2246647~2267938	ENSGALG00000055009	chr10:2336940~2338088
MSTRG.3739.1	chr10:2246647~2267938	ENSGALG00000001774	chr10:2343225~2467955
MSTRG.3753.1	chr10:2786954~2791459	ENSGALG00000001741	chr10:2643086~2690100
MSTRG.3753.1	chr10:2786954~2791459	ENSGALG00000001741	chr10:2643447~2690706
MSTRG.3753.1	chr10:2786954~2791459	ENSGALG00000001741	chr10:2644680~2690706
MSTRG.3753.1	chr10:2786954~2791459	ENSGALG00000001741	chr10:2651056~2690706
MSTRG.3753.1	chr10:2786954~2791459	ENSGALG00000001741	chr10:2652596~2690706
MSTRG.3753.1	chr10:2786954~2791459	ENSGALG00000054560	chr10:2701811~2703139
MSTRG.3753.1	chr10:2786954~2791459	ENSGALG00000001729	chr10:2705343~2713673
MSTRG.3753.1	chr10:2786954~2791459	ENSGALG00000001729	chr10:2705378~2711823
MSTRG.3753.1	chr10:2786954~2791459	ENSGALG00000001721	chr10:2717416~2720401
MSTRG.3753.1	chr10:2786954~2791459	ENSGALG00000001716	chr10:2728829~2736012
MSTRG.3753.1	chr10:2786954~2791459	ENSGALG00000045264	chr10:2776348~2783639
MSTRG.3753.1	chr10:2786954~2791459	ENSGALG00000045264	chr10:2776348~2783810
MSTRG.3753.1	chr10:2786954~2791459	ENSGALG00000038458	chr10:2780867~2794265
MSTRG.3753.1	chr10:2786954~2791459	ENSGALG00000038458	chr10:2785823~2794265
MSTRG.3753.1	chr10:2786954~2791459	ENSGALG00000038458	chr10:2791630~2794265
MSTRG.3753.1	chr10:2786954~2791459	ENSGALG00000044354	chr10:2795771~2799274
MSTRG.3753.1	chr10:2786954~2791459	ENSGALG00000027805	chr10:2800575~2802906
MSTRG.3753.1	chr10:2786954~2791459	ENSGALG00000001711	chr10:2810721~2835077
MSTRG.3753.1	chr10:2786954~2791459	ENSGALG00000001711	chr10:2815456~2834541
MSTRG.3753.1	chr10:2786954~2791459	ENSGALG00000051621	chr10:2835873~2840327
MSTRG.3753.1	chr10:2786954~2791459	ENSGALG00000028888	chr10:2838125~2838234
MSTRG.3753.1	chr10:2786954~2791459	ENSGALG00000052307	chr10:2843523~2845327
MSTRG.3753.1	chr10:2786954~2791459	ENSGALG00000014121	chr10:2848816~2852184
MSTRG.3753.1	chr10:2786954~2791459	ENSGALG00000053823	chr10:2852499~2854288
MSTRG.3753.1	chr10:2786954~2791459	ENSGALG00000029296	chr10:2855486~2858068
MSTRG.3753.1	chr10:2786954~2791459	ENSGALG00000025586	chr10:2856711~2856774
MSTRG.3753.1	chr10:2786954~2791459	ENSGALG00000001689	chr10:2858214~2867161
MSTRG.3753.1	chr10:2786954~2791459	ENSGALG00000032215	chr10:2867525~2872682
MSTRG.3753.1	chr10:2786954~2791459	ENSGALG00000026446	chr10:2873547~2876106
MSTRG.3753.1	chr10:2786954~2791459	ENSGALG00000031270	chr10:2881824~2885383
MSTRG.3779.2	chr10:3075813~3076856	ENSGALG00000001394	chr10:2969171~2977199
MSTRG.3779.2	chr10:3075813~3076856	ENSGALG00000001394	chr10:2972011~2977198
MSTRG.3779.2	chr10:3075813~3076856	ENSGALG00000001394	chr10:2972037~2977198
MSTRG.3779.2	chr10:3075813~3076856	ENSGALG00000001412	chr10:2987868~3010326
MSTRG.3779.2	chr10:3075813~3076856	ENSGALG00000025577	chr10:3004120~3004217
MSTRG.3779.2	chr10:3075813~3076856	ENSGALG00000034982	chr10:3014290~3018506
MSTRG.3779.2	chr10:3075813~3076856	ENSGALG00000001449	chr10:3042694~3053063
MSTRG.3779.2	chr10:3075813~3076856	ENSGALG00000021525	chr10:3054272~3057527
MSTRG.3779.2	chr10:3075813~3076856	ENSGALG00000029151	chr10:3060233~3063299
MSTRG.3779.2	chr10:3075813~3076856	ENSGALG00000001470	chr10:3071342~3074466
MSTRG.3779.2	chr10:3075813~3076856	ENSGALG00000045534	chr10:3076839~3081647
MSTRG.3779.2	chr10:3075813~3076856	ENSGALG00000045534	chr10:3078399~3081647
MSTRG.3779.2	chr10:3075813~3076856	ENSGALG00000001559	chr10:3088213~3090606
MSTRG.3779.2	chr10:3075813~3076856	ENSGALG00000001572	chr10:3091477~3093201
MSTRG.3779.2	chr10:3075813~3076856	ENSGALG00000001572	chr10:3091549~3093196
MSTRG.3779.2	chr10:3075813~3076856	ENSGALG00000001586	chr10:3093547~3097724
MSTRG.3779.2	chr10:3075813~3076856	ENSGALG00000001615	chr10:3097900~3110653
MSTRG.3779.2	chr10:3075813~3076856	ENSGALG00000001615	chr10:3097907~3110648
MSTRG.3779.2	chr10:3075813~3076856	ENSGALG00000001644	chr10:3113239~3133530
MSTRG.3779.2	chr10:3075813~3076856	ENSGALG00000001664	chr10:3138069~3142964
MSTRG.3779.2	chr10:3075813~3076856	ENSGALG00000029537	chr10:3144648~3153415
MSTRG.3779.2	chr10:3075813~3076856	ENSGALG00000026164	chr10:3146821~3146928
MSTRG.3779.2	chr10:3075813~3076856	ENSGALG00000033110	chr10:3153960~3157345
MSTRG.3779.2	chr10:3075813~3076856	ENSGALG00000002678	chr10:3160778~3172796
MSTRG.3791.1	chr10:3506854~3508855	ENSGALG00000041641	chr10:3415290~3452456
MSTRG.3791.1	chr10:3506854~3508855	ENSGALG00000041641	chr10:3417872~3452730
MSTRG.3791.1	chr10:3506854~3508855	ENSGALG00000002759	chr10:3510449~3538948
MSTRG.3791.1	chr10:3506854~3508855	ENSGALG00000002774	chr10:3562039~3584116
MSTRG.3791.1	chr10:3506854~3508855	ENSGALG00000002774	chr10:3562072~3587603
MSTRG.3791.1	chr10:3506854~3508855	ENSGALG00000002786	chr10:3594815~3641485
MSTRG.3791.1	chr10:3506854~3508855	ENSGALG00000002786	chr10:3595575~3641597
MSTRG.3791.1	chr10:3506854~3508855	ENSGALG00000002786	chr10:3595949~3641444
MSTRG.3794.1	chr10:3526189~3526629	ENSGALG00000041641	chr10:3415290~3452456
MSTRG.3794.1	chr10:3526189~3526629	ENSGALG00000041641	chr10:3417872~3452730
MSTRG.3794.1	chr10:3526189~3526629	ENSGALG00000002759	chr10:3510449~3538948
MSTRG.3794.1	chr10:3526189~3526629	ENSGALG00000002774	chr10:3562039~3584116
MSTRG.3794.1	chr10:3526189~3526629	ENSGALG00000002774	chr10:3562072~3587603
MSTRG.3794.1	chr10:3526189~3526629	ENSGALG00000002786	chr10:3594815~3641485
MSTRG.3794.1	chr10:3526189~3526629	ENSGALG00000002786	chr10:3595575~3641597
MSTRG.3794.1	chr10:3526189~3526629	ENSGALG00000002786	chr10:3595949~3641444
MSTRG.3798.1	chr10:3636342~3638223	ENSGALG00000002759	chr10:3510449~3538948
MSTRG.3798.1	chr10:3636342~3638223	ENSGALG00000002774	chr10:3562039~3584116
MSTRG.3798.1	chr10:3636342~3638223	ENSGALG00000002774	chr10:3562072~3587603
MSTRG.3798.1	chr10:3636342~3638223	ENSGALG00000002786	chr10:3594815~3641485
MSTRG.3798.1	chr10:3636342~3638223	ENSGALG00000002786	chr10:3595575~3641597
MSTRG.3798.1	chr10:3636342~3638223	ENSGALG00000002786	chr10:3595949~3641444
MSTRG.3798.1	chr10:3636342~3638223	ENSGALG00000039284	chr10:3646331~3657327
MSTRG.3798.1	chr10:3636342~3638223	ENSGALG00000002883	chr10:3662745~3799455
MSTRG.3806.1	chr10:3956283~3959117	ENSGALG00000002945	chr10:3840816~3892518
MSTRG.3806.1	chr10:3956283~3959117	ENSGALG00000002945	chr10:3840816~3893624
MSTRG.3806.1	chr10:3956283~3959117	ENSGALG00000002945	chr10:3840816~3895585
MSTRG.3806.1	chr10:3956283~3959117	ENSGALG00000002945	chr10:3840816~3896080
MSTRG.3806.1	chr10:3956283~3959117	ENSGALG00000002952	chr10:3918768~3940587
MSTRG.3806.1	chr10:3956283~3959117	ENSGALG00000039897	chr10:3943582~3950138
MSTRG.3806.1	chr10:3956283~3959117	ENSGALG00000046862	chr10:3950826~3971568
MSTRG.3806.1	chr10:3956283~3959117	ENSGALG00000046862	chr10:3951128~3973105
MSTRG.3806.1	chr10:3956283~3959117	ENSGALG00000050249	chr10:4039683~4041958
MSTRG.3806.1	chr10:3956283~3959117	ENSGALG00000003005	chr10:4055376~4067927
MSTRG.3831.1	chr10:4633237~4633805	ENSGALG00000003456	chr10:4543071~4556711
MSTRG.3831.1	chr10:4633237~4633805	ENSGALG00000003456	chr10:4543407~4556711
MSTRG.3831.1	chr10:4633237~4633805	ENSGALG00000003456	chr10:4544583~4556711
MSTRG.3831.1	chr10:4633237~4633805	ENSGALG00000003487	chr10:4563114~4590828
MSTRG.3831.1	chr10:4633237~4633805	ENSGALG00000052612	chr10:4594910~4600543
MSTRG.3831.1	chr10:4633237~4633805	ENSGALG00000003505	chr10:4602240~4609086
MSTRG.3831.1	chr10:4633237~4633805	ENSGALG00000003521	chr10:4617488~4636486
MSTRG.3831.1	chr10:4633237~4633805	ENSGALG00000003521	chr10:4617489~4636484
MSTRG.3831.1	chr10:4633237~4633805	ENSGALG00000003521	chr10:4617833~4633093
MSTRG.3831.1	chr10:4633237~4633805	ENSGALG00000003521	chr10:4618343~4636518
MSTRG.3831.1	chr10:4633237~4633805	ENSGALG00000003521	chr10:4620040~4636339
MSTRG.3831.1	chr10:4633237~4633805	ENSGALG00000003521	chr10:4622932~4636539
MSTRG.3831.1	chr10:4633237~4633805	ENSGALG00000003521	chr10:4624564~4636339
MSTRG.3831.1	chr10:4633237~4633805	ENSGALG00000003628	chr10:4710761~4768849
MSTRG.3831.1	chr10:4633237~4633805	ENSGALG00000003628	chr10:4710761~4798157
MSTRG.3831.1	chr10:4633237~4633805	ENSGALG00000018256	chr10:4718406~4718494
MSTRG.3830.50	chr10:4887169~4903832	ENSGALG00000003628	chr10:4710761~4798157
MSTRG.3830.50	chr10:4887169~4903832	ENSGALG00000003644	chr10:4876557~4878284
MSTRG.3830.50	chr10:4887169~4903832	ENSGALG00000003705	chr10:4903456~4975899
MSTRG.3830.50	chr10:4887169~4903832	ENSGALG00000003705	chr10:4903456~4984184
MSTRG.3835.34	chr10:5211853~5236839	ENSGALG00000003759	chr10:5138735~5484720
MSTRG.3835.34	chr10:5211853~5236839	ENSGALG00000003759	chr10:5312155~5484720
MSTRG.3672.1	chr10:538913~539678	ENSGALG00000049207	chr10:511145~511222
MSTRG.3672.1	chr10:538913~539678	ENSGALG00000048865	chr10:519307~530171
MSTRG.3672.1	chr10:538913~539678	ENSGALG00000049510	chr10:552146~553997
MSTRG.3672.1	chr10:538913~539678	ENSGALG00000049510	chr10:552809~556819
MSTRG.3672.1	chr10:538913~539678	ENSGALG00000047538	chr10:609478~612720
MSTRG.3672.1	chr10:538913~539678	ENSGALG00000047538	chr10:609704~611537
MSTRG.3672.1	chr10:538913~539678	ENSGALG00000047538	chr10:609704~612473
MSTRG.3672.1	chr10:538913~539678	ENSGALG00000038550	chr10:635399~798787
MSTRG.3672.1	chr10:538913~539678	ENSGALG00000038550	chr10:635611~638360
MSTRG.3836.1	chr10:5441147~5483766	ENSGALG00000003759	chr10:5138735~5484720
MSTRG.3836.1	chr10:5441147~5483766	ENSGALG00000003759	chr10:5312155~5484720
MSTRG.3836.1	chr10:5441147~5483766	ENSGALG00000027216	chr10:5385940~5386106
MSTRG.3836.1	chr10:5441147~5483766	ENSGALG00000003759	chr10:5422923~5486292
MSTRG.3836.1	chr10:5441147~5483766	ENSGALG00000046000	chr10:5497546~5520066
MSTRG.3836.1	chr10:5441147~5483766	ENSGALG00000046000	chr10:5497546~5522508
MSTRG.3836.1	chr10:5441147~5483766	ENSGALG00000046000	chr10:5497546~5522944
MSTRG.3836.1	chr10:5441147~5483766	ENSGALG00000046000	chr10:5497546~5524335
MSTRG.3836.1	chr10:5441147~5483766	ENSGALG00000003770	chr10:5524170~5556443
MSTRG.3836.1	chr10:5441147~5483766	ENSGALG00000003770	chr10:5530577~5556443
MSTRG.3836.1	chr10:5441147~5483766	ENSGALG00000003770	chr10:5531715~5556443
MSTRG.3836.1	chr10:5441147~5483766	ENSGALG00000003770	chr10:5536894~5556439
MSTRG.3836.3	chr10:5461302~5483766	ENSGALG00000003759	chr10:5138735~5484720
MSTRG.3836.3	chr10:5461302~5483766	ENSGALG00000003759	chr10:5312155~5484720
MSTRG.3836.3	chr10:5461302~5483766	ENSGALG00000027216	chr10:5385940~5386106
MSTRG.3836.3	chr10:5461302~5483766	ENSGALG00000003759	chr10:5422923~5486292
MSTRG.3836.3	chr10:5461302~5483766	ENSGALG00000046000	chr10:5497546~5520066
MSTRG.3836.3	chr10:5461302~5483766	ENSGALG00000046000	chr10:5497546~5522508
MSTRG.3836.3	chr10:5461302~5483766	ENSGALG00000046000	chr10:5497546~5522944
MSTRG.3836.3	chr10:5461302~5483766	ENSGALG00000046000	chr10:5497546~5524335
MSTRG.3836.3	chr10:5461302~5483766	ENSGALG00000003770	chr10:5524170~5556443
MSTRG.3836.3	chr10:5461302~5483766	ENSGALG00000003770	chr10:5530577~5556443
MSTRG.3836.3	chr10:5461302~5483766	ENSGALG00000003770	chr10:5531715~5556443
MSTRG.3836.3	chr10:5461302~5483766	ENSGALG00000003770	chr10:5536894~5556439
MSTRG.3674.1	chr10:566118~572969	ENSGALG00000049207	chr10:511145~511222
MSTRG.3674.1	chr10:566118~572969	ENSGALG00000048865	chr10:519307~530171
MSTRG.3674.1	chr10:566118~572969	ENSGALG00000049510	chr10:552146~553997
MSTRG.3674.1	chr10:566118~572969	ENSGALG00000049510	chr10:552809~556819
MSTRG.3674.1	chr10:566118~572969	ENSGALG00000047538	chr10:609478~612720
MSTRG.3674.1	chr10:566118~572969	ENSGALG00000047538	chr10:609704~611537
MSTRG.3674.1	chr10:566118~572969	ENSGALG00000047538	chr10:609704~612473
MSTRG.3674.1	chr10:566118~572969	ENSGALG00000038550	chr10:635399~798787
MSTRG.3674.1	chr10:566118~572969	ENSGALG00000038550	chr10:635611~638360
MSTRG.3674.2	chr10:566119~581229	ENSGALG00000049207	chr10:511145~511222
MSTRG.3674.2	chr10:566119~581229	ENSGALG00000048865	chr10:519307~530171
MSTRG.3674.2	chr10:566119~581229	ENSGALG00000049510	chr10:552146~553997
MSTRG.3674.2	chr10:566119~581229	ENSGALG00000049510	chr10:552809~556819
MSTRG.3674.2	chr10:566119~581229	ENSGALG00000047538	chr10:609478~612720
MSTRG.3674.2	chr10:566119~581229	ENSGALG00000047538	chr10:609704~611537
MSTRG.3674.2	chr10:566119~581229	ENSGALG00000047538	chr10:609704~612473
MSTRG.3674.2	chr10:566119~581229	ENSGALG00000038550	chr10:635399~798787
MSTRG.3674.2	chr10:566119~581229	ENSGALG00000038550	chr10:635611~638360
MSTRG.3674.4	chr10:579079~601902	ENSGALG00000049207	chr10:511145~511222
MSTRG.3674.4	chr10:579079~601902	ENSGALG00000048865	chr10:519307~530171
MSTRG.3674.4	chr10:579079~601902	ENSGALG00000049510	chr10:552146~553997
MSTRG.3674.4	chr10:579079~601902	ENSGALG00000049510	chr10:552809~556819
MSTRG.3674.4	chr10:579079~601902	ENSGALG00000047538	chr10:609478~612720
MSTRG.3674.4	chr10:579079~601902	ENSGALG00000047538	chr10:609704~611537
MSTRG.3674.4	chr10:579079~601902	ENSGALG00000047538	chr10:609704~612473
MSTRG.3674.4	chr10:579079~601902	ENSGALG00000038550	chr10:635399~798787
MSTRG.3674.4	chr10:579079~601902	ENSGALG00000038550	chr10:635611~638360
MSTRG.3674.4	chr10:579079~601902	ENSGALG00000047924	chr10:688765~732497
MSTRG.3674.4	chr10:579079~601902	ENSGALG00000047924	chr10:690091~732499
MSTRG.3677.1	chr10:589670~599004	ENSGALG00000049207	chr10:511145~511222
MSTRG.3677.1	chr10:589670~599004	ENSGALG00000048865	chr10:519307~530171
MSTRG.3677.1	chr10:589670~599004	ENSGALG00000049510	chr10:552146~553997
MSTRG.3677.1	chr10:589670~599004	ENSGALG00000049510	chr10:552809~556819
MSTRG.3677.1	chr10:589670~599004	ENSGALG00000047538	chr10:609478~612720
MSTRG.3677.1	chr10:589670~599004	ENSGALG00000047538	chr10:609704~611537
MSTRG.3677.1	chr10:589670~599004	ENSGALG00000047538	chr10:609704~612473
MSTRG.3677.1	chr10:589670~599004	ENSGALG00000038550	chr10:635399~798787
MSTRG.3677.1	chr10:589670~599004	ENSGALG00000038550	chr10:635611~638360
MSTRG.3677.1	chr10:589670~599004	ENSGALG00000047924	chr10:688765~732497
MSTRG.3677.1	chr10:589670~599004	ENSGALG00000047924	chr10:690091~732499
MSTRG.3677.2	chr10:589678~602645	ENSGALG00000049207	chr10:511145~511222
MSTRG.3677.2	chr10:589678~602645	ENSGALG00000048865	chr10:519307~530171
MSTRG.3677.2	chr10:589678~602645	ENSGALG00000049510	chr10:552146~553997
MSTRG.3677.2	chr10:589678~602645	ENSGALG00000049510	chr10:552809~556819
MSTRG.3677.2	chr10:589678~602645	ENSGALG00000047538	chr10:609478~612720
MSTRG.3677.2	chr10:589678~602645	ENSGALG00000047538	chr10:609704~611537
MSTRG.3677.2	chr10:589678~602645	ENSGALG00000047538	chr10:609704~612473
MSTRG.3677.2	chr10:589678~602645	ENSGALG00000038550	chr10:635399~798787
MSTRG.3677.2	chr10:589678~602645	ENSGALG00000038550	chr10:635611~638360
MSTRG.3677.2	chr10:589678~602645	ENSGALG00000047924	chr10:688765~732497
MSTRG.3677.2	chr10:589678~602645	ENSGALG00000047924	chr10:690091~732499
MSTRG.3677.3	chr10:589679~605703	ENSGALG00000049207	chr10:511145~511222
MSTRG.3677.3	chr10:589679~605703	ENSGALG00000048865	chr10:519307~530171
MSTRG.3677.3	chr10:589679~605703	ENSGALG00000049510	chr10:552146~553997
MSTRG.3677.3	chr10:589679~605703	ENSGALG00000049510	chr10:552809~556819
MSTRG.3677.3	chr10:589679~605703	ENSGALG00000047538	chr10:609478~612720
MSTRG.3677.3	chr10:589679~605703	ENSGALG00000047538	chr10:609704~611537
MSTRG.3677.3	chr10:589679~605703	ENSGALG00000047538	chr10:609704~612473
MSTRG.3677.3	chr10:589679~605703	ENSGALG00000038550	chr10:635399~798787
MSTRG.3677.3	chr10:589679~605703	ENSGALG00000038550	chr10:635611~638360
MSTRG.3677.3	chr10:589679~605703	ENSGALG00000047924	chr10:688765~732497
MSTRG.3677.3	chr10:589679~605703	ENSGALG00000047924	chr10:690091~732499
MSTRG.3677.4	chr10:589798~594064	ENSGALG00000049207	chr10:511145~511222
MSTRG.3677.4	chr10:589798~594064	ENSGALG00000048865	chr10:519307~530171
MSTRG.3677.4	chr10:589798~594064	ENSGALG00000049510	chr10:552146~553997
MSTRG.3677.4	chr10:589798~594064	ENSGALG00000049510	chr10:552809~556819
MSTRG.3677.4	chr10:589798~594064	ENSGALG00000047538	chr10:609478~612720
MSTRG.3677.4	chr10:589798~594064	ENSGALG00000047538	chr10:609704~611537
MSTRG.3677.4	chr10:589798~594064	ENSGALG00000047538	chr10:609704~612473
MSTRG.3677.4	chr10:589798~594064	ENSGALG00000038550	chr10:635399~798787
MSTRG.3677.4	chr10:589798~594064	ENSGALG00000038550	chr10:635611~638360
MSTRG.3677.4	chr10:589798~594064	ENSGALG00000047924	chr10:688765~732497
MSTRG.3677.4	chr10:589798~594064	ENSGALG00000047924	chr10:690091~732499
MSTRG.3677.5	chr10:589818~613527	ENSGALG00000049207	chr10:511145~511222
MSTRG.3677.5	chr10:589818~613527	ENSGALG00000048865	chr10:519307~530171
MSTRG.3677.5	chr10:589818~613527	ENSGALG00000049510	chr10:552146~553997
MSTRG.3677.5	chr10:589818~613527	ENSGALG00000049510	chr10:552809~556819
MSTRG.3677.5	chr10:589818~613527	ENSGALG00000047538	chr10:609478~612720
MSTRG.3677.5	chr10:589818~613527	ENSGALG00000047538	chr10:609704~611537
MSTRG.3677.5	chr10:589818~613527	ENSGALG00000047538	chr10:609704~612473
MSTRG.3677.5	chr10:589818~613527	ENSGALG00000038550	chr10:635399~798787
MSTRG.3677.5	chr10:589818~613527	ENSGALG00000038550	chr10:635611~638360
MSTRG.3677.5	chr10:589818~613527	ENSGALG00000047924	chr10:688765~732497
MSTRG.3677.5	chr10:589818~613527	ENSGALG00000047924	chr10:690091~732499
MSTRG.3678.1	chr10:592994~603124	ENSGALG00000049207	chr10:511145~511222
MSTRG.3678.1	chr10:592994~603124	ENSGALG00000048865	chr10:519307~530171
MSTRG.3678.1	chr10:592994~603124	ENSGALG00000049510	chr10:552146~553997
MSTRG.3678.1	chr10:592994~603124	ENSGALG00000049510	chr10:552809~556819
MSTRG.3678.1	chr10:592994~603124	ENSGALG00000047538	chr10:609478~612720
MSTRG.3678.1	chr10:592994~603124	ENSGALG00000047538	chr10:609704~611537
MSTRG.3678.1	chr10:592994~603124	ENSGALG00000047538	chr10:609704~612473
MSTRG.3678.1	chr10:592994~603124	ENSGALG00000038550	chr10:635399~798787
MSTRG.3678.1	chr10:592994~603124	ENSGALG00000038550	chr10:635611~638360
MSTRG.3678.1	chr10:592994~603124	ENSGALG00000047924	chr10:688765~732497
MSTRG.3678.1	chr10:592994~603124	ENSGALG00000047924	chr10:690091~732499
MSTRG.3677.10	chr10:606768~611212	ENSGALG00000049207	chr10:511145~511222
MSTRG.3677.10	chr10:606768~611212	ENSGALG00000048865	chr10:519307~530171
MSTRG.3677.10	chr10:606768~611212	ENSGALG00000049510	chr10:552146~553997
MSTRG.3677.10	chr10:606768~611212	ENSGALG00000049510	chr10:552809~556819
MSTRG.3677.10	chr10:606768~611212	ENSGALG00000047538	chr10:609478~612720
MSTRG.3677.10	chr10:606768~611212	ENSGALG00000047538	chr10:609704~611537
MSTRG.3677.10	chr10:606768~611212	ENSGALG00000047538	chr10:609704~612473
MSTRG.3677.10	chr10:606768~611212	ENSGALG00000038550	chr10:635399~798787
MSTRG.3677.10	chr10:606768~611212	ENSGALG00000038550	chr10:635611~638360
MSTRG.3677.10	chr10:606768~611212	ENSGALG00000047924	chr10:688765~732497
MSTRG.3677.10	chr10:606768~611212	ENSGALG00000047924	chr10:690091~732499
MSTRG.3677.11	chr10:606783~613143	ENSGALG00000049207	chr10:511145~511222
MSTRG.3677.11	chr10:606783~613143	ENSGALG00000048865	chr10:519307~530171
MSTRG.3677.11	chr10:606783~613143	ENSGALG00000049510	chr10:552146~553997
MSTRG.3677.11	chr10:606783~613143	ENSGALG00000049510	chr10:552809~556819
MSTRG.3677.11	chr10:606783~613143	ENSGALG00000047538	chr10:609478~612720
MSTRG.3677.11	chr10:606783~613143	ENSGALG00000047538	chr10:609704~611537
MSTRG.3677.11	chr10:606783~613143	ENSGALG00000047538	chr10:609704~612473
MSTRG.3677.11	chr10:606783~613143	ENSGALG00000038550	chr10:635399~798787
MSTRG.3677.11	chr10:606783~613143	ENSGALG00000038550	chr10:635611~638360
MSTRG.3677.11	chr10:606783~613143	ENSGALG00000047924	chr10:688765~732497
MSTRG.3677.11	chr10:606783~613143	ENSGALG00000047924	chr10:690091~732499
MSTRG.3677.12	chr10:608388~613143	ENSGALG00000049207	chr10:511145~511222
MSTRG.3677.12	chr10:608388~613143	ENSGALG00000048865	chr10:519307~530171
MSTRG.3677.12	chr10:608388~613143	ENSGALG00000049510	chr10:552146~553997
MSTRG.3677.12	chr10:608388~613143	ENSGALG00000049510	chr10:552809~556819
MSTRG.3677.12	chr10:608388~613143	ENSGALG00000047538	chr10:609478~612720
MSTRG.3677.12	chr10:608388~613143	ENSGALG00000047538	chr10:609704~611537
MSTRG.3677.12	chr10:608388~613143	ENSGALG00000047538	chr10:609704~612473
MSTRG.3677.12	chr10:608388~613143	ENSGALG00000038550	chr10:635399~798787
MSTRG.3677.12	chr10:608388~613143	ENSGALG00000038550	chr10:635611~638360
MSTRG.3677.12	chr10:608388~613143	ENSGALG00000047924	chr10:688765~732497
MSTRG.3677.12	chr10:608388~613143	ENSGALG00000047924	chr10:690091~732499
MSTRG.3673.1	chr10:617698~618021	ENSGALG00000048865	chr10:519307~530171
MSTRG.3673.1	chr10:617698~618021	ENSGALG00000049510	chr10:552146~553997
MSTRG.3673.1	chr10:617698~618021	ENSGALG00000049510	chr10:552809~556819
MSTRG.3673.1	chr10:617698~618021	ENSGALG00000047538	chr10:609478~612720
MSTRG.3673.1	chr10:617698~618021	ENSGALG00000047538	chr10:609704~611537
MSTRG.3673.1	chr10:617698~618021	ENSGALG00000047538	chr10:609704~612473
MSTRG.3673.1	chr10:617698~618021	ENSGALG00000038550	chr10:635399~798787
MSTRG.3673.1	chr10:617698~618021	ENSGALG00000038550	chr10:635611~638360
MSTRG.3673.1	chr10:617698~618021	ENSGALG00000047924	chr10:688765~732497
MSTRG.3673.1	chr10:617698~618021	ENSGALG00000047924	chr10:690091~732499
MSTRG.3853.20	chr10:6530323~6544390	ENSGALG00000042552	chr10:6475758~6544834
MSTRG.3853.21	chr10:6575748~6629914	ENSGALG00000042552	chr10:6475758~6544834
MSTRG.3853.21	chr10:6575748~6629914	ENSGALG00000003985	chr10:6664537~6680129
MSTRG.3853.21	chr10:6575748~6629914	ENSGALG00000026271	chr10:6680735~6685539
MSTRG.3853.21	chr10:6575748~6629914	ENSGALG00000004038	chr10:6684696~6693671
MSTRG.3853.21	chr10:6575748~6629914	ENSGALG00000004038	chr10:6685651~6695463
MSTRG.3853.21	chr10:6575748~6629914	ENSGALG00000004046	chr10:6698487~6705074
MSTRG.3853.21	chr10:6575748~6629914	ENSGALG00000004059	chr10:6707025~6745503
MSTRG.3853.21	chr10:6575748~6629914	ENSGALG00000004059	chr10:6707037~6745503
MSTRG.3683.1	chr10:712334~721724	ENSGALG00000047538	chr10:609478~612720
MSTRG.3683.1	chr10:712334~721724	ENSGALG00000047538	chr10:609704~612473
MSTRG.3683.1	chr10:712334~721724	ENSGALG00000038550	chr10:635399~798787
MSTRG.3683.1	chr10:712334~721724	ENSGALG00000038550	chr10:635611~638360
MSTRG.3683.1	chr10:712334~721724	ENSGALG00000047924	chr10:688765~732497
MSTRG.3683.1	chr10:712334~721724	ENSGALG00000047924	chr10:690091~732499
MSTRG.3683.1	chr10:712334~721724	ENSGALG00000051753	chr10:751741~751818
MSTRG.3683.1	chr10:712334~721724	ENSGALG00000046718	chr10:762253~782182
MSTRG.3683.1	chr10:712334~721724	ENSGALG00000046718	chr10:762943~858811
MSTRG.3683.1	chr10:712334~721724	ENSGALG00000046718	chr10:767528~782182
MSTRG.3864.1	chr10:7316156~7322704	ENSGALG00000004150	chr10:7185220~7263560
MSTRG.3864.1	chr10:7316156~7322704	ENSGALG00000004161	chr10:7264609~7271736
MSTRG.3864.1	chr10:7316156~7322704	ENSGALG00000004161	chr10:7264642~7272274
MSTRG.3864.1	chr10:7316156~7322704	ENSGALG00000004161	chr10:7264643~7272826
MSTRG.3864.1	chr10:7316156~7322704	ENSGALG00000004171	chr10:7273119~7315284
MSTRG.3864.1	chr10:7316156~7322704	ENSGALG00000004171	chr10:7275887~7307833
MSTRG.3864.1	chr10:7316156~7322704	ENSGALG00000052242	chr10:7323092~7324046
MSTRG.3864.1	chr10:7316156~7322704	ENSGALG00000004192	chr10:7339296~7345988
MSTRG.3864.1	chr10:7316156~7322704	ENSGALG00000004192	chr10:7339375~7345988
MSTRG.3864.1	chr10:7316156~7322704	ENSGALG00000004204	chr10:7352945~7383551
MSTRG.3864.1	chr10:7316156~7322704	ENSGALG00000004212	chr10:7384780~7427378
MSTRG.3874.1	chr10:7460645~7550013	ENSGALG00000004204	chr10:7352945~7383551
MSTRG.3874.1	chr10:7460645~7550013	ENSGALG00000004212	chr10:7384780~7427378
MSTRG.3874.1	chr10:7460645~7550013	ENSGALG00000004230	chr10:7430735~7445902
MSTRG.3874.1	chr10:7460645~7550013	ENSGALG00000004261	chr10:7520347~7547386
MSTRG.3874.1	chr10:7460645~7550013	ENSGALG00000004270	chr10:7557497~7611673
MSTRG.3874.1	chr10:7460645~7550013	ENSGALG00000047038	chr10:7643857~7693593
MSTRG.3874.1	chr10:7460645~7550013	ENSGALG00000047038	chr10:7643862~7693577
MSTRG.3874.1	chr10:7460645~7550013	ENSGALG00000047038	chr10:7644343~7692339
MSTRG.3874.2	chr10:7460726~7475129	ENSGALG00000004204	chr10:7352945~7383551
MSTRG.3874.2	chr10:7460726~7475129	ENSGALG00000004212	chr10:7384780~7427378
MSTRG.3874.2	chr10:7460726~7475129	ENSGALG00000004230	chr10:7430735~7445902
MSTRG.3874.2	chr10:7460726~7475129	ENSGALG00000004261	chr10:7520347~7547386
MSTRG.3874.2	chr10:7460726~7475129	ENSGALG00000004270	chr10:7557497~7611673
MSTRG.3874.8	chr10:7531244~7536018	ENSGALG00000004230	chr10:7430735~7445902
MSTRG.3874.8	chr10:7531244~7536018	ENSGALG00000004261	chr10:7520347~7547386
MSTRG.3874.8	chr10:7531244~7536018	ENSGALG00000004270	chr10:7557497~7611673
MSTRG.3883.1	chr10:7845979~7851558	ENSGALG00000036680	chr10:7706624~7747842
MSTRG.3883.1	chr10:7845979~7851558	ENSGALG00000036680	chr10:7706624~7752653
MSTRG.3883.1	chr10:7845979~7851558	ENSGALG00000004294	chr10:7768069~7808270
MSTRG.3883.1	chr10:7845979~7851558	ENSGALG00000052424	chr10:7821004~7827996
MSTRG.3883.1	chr10:7845979~7851558	ENSGALG00000004304	chr10:7853621~7954202
MSTRG.3883.1	chr10:7845979~7851558	ENSGALG00000004304	chr10:7853626~7892261
MSTRG.3883.1	chr10:7845979~7851558	ENSGALG00000004304	chr10:7921451~8004901
MSTRG.3680.9	chr10:788869~792707	ENSGALG00000038550	chr10:635399~798787
MSTRG.3680.9	chr10:788869~792707	ENSGALG00000047924	chr10:688765~732497
MSTRG.3680.9	chr10:788869~792707	ENSGALG00000047924	chr10:690091~732499
MSTRG.3680.9	chr10:788869~792707	ENSGALG00000051753	chr10:751741~751818
MSTRG.3680.9	chr10:788869~792707	ENSGALG00000046718	chr10:762253~782182
MSTRG.3680.9	chr10:788869~792707	ENSGALG00000046718	chr10:762943~858811
MSTRG.3680.9	chr10:788869~792707	ENSGALG00000046718	chr10:767528~782182
MSTRG.3680.9	chr10:788869~792707	ENSGALG00000053329	chr10:833002~833079
MSTRG.3888.4	chr10:8159202~8182178	ENSGALG00000037723	chr10:8044920~8083893
MSTRG.3888.4	chr10:8159202~8182178	ENSGALG00000037723	chr10:8044920~8090289
MSTRG.3888.4	chr10:8159202~8182178	ENSGALG00000037723	chr10:8069198~8085015
MSTRG.3888.4	chr10:8159202~8182178	ENSGALG00000013893	chr10:8108447~8113664
MSTRG.3888.4	chr10:8159202~8182178	ENSGALG00000013893	chr10:8108667~8114659
MSTRG.3888.4	chr10:8159202~8182178	ENSGALG00000042476	chr10:8114611~8131839
MSTRG.3888.4	chr10:8159202~8182178	ENSGALG00000034549	chr10:8188331~8210115
MSTRG.3888.4	chr10:8159202~8182178	ENSGALG00000041896	chr10:8190607~8207615
MSTRG.3888.4	chr10:8159202~8182178	ENSGALG00000041896	chr10:8198717~8206249
MSTRG.3888.4	chr10:8159202~8182178	ENSGALG00000034549	chr10:8210060~8216064
MSTRG.3888.4	chr10:8159202~8182178	ENSGALG00000034549	chr10:8210998~8216127
MSTRG.3888.4	chr10:8159202~8182178	ENSGALG00000004347	chr10:8216238~8264661
MSTRG.3888.4	chr10:8159202~8182178	ENSGALG00000004347	chr10:8216238~8265053
MSTRG.3888.4	chr10:8159202~8182178	ENSGALG00000004347	chr10:8216682~8265053
MSTRG.3888.4	chr10:8159202~8182178	ENSGALG00000004347	chr10:8218999~8265053
MSTRG.3888.4	chr10:8159202~8182178	ENSGALG00000037336	chr10:8280309~8366833
MSTRG.3680.17	chr10:875596~877543	ENSGALG00000038550	chr10:635399~798787
MSTRG.3680.17	chr10:875596~877543	ENSGALG00000046718	chr10:762253~782182
MSTRG.3680.17	chr10:875596~877543	ENSGALG00000046718	chr10:762943~858811
MSTRG.3680.17	chr10:875596~877543	ENSGALG00000046718	chr10:767528~782182
MSTRG.3680.17	chr10:875596~877543	ENSGALG00000053329	chr10:833002~833079
MSTRG.3680.17	chr10:875596~877543	ENSGALG00000052599	chr10:920598~934817
MSTRG.3680.17	chr10:875596~877543	ENSGALG00000052599	chr10:920598~948205
MSTRG.3680.17	chr10:875596~877543	ENSGALG00000051687	chr10:931860~975203
MSTRG.3680.17	chr10:875596~877543	ENSGALG00000052599	chr10:934151~948205
MSTRG.3680.21	chr10:875597~877543	ENSGALG00000038550	chr10:635399~798787
MSTRG.3680.21	chr10:875597~877543	ENSGALG00000046718	chr10:762253~782182
MSTRG.3680.21	chr10:875597~877543	ENSGALG00000046718	chr10:762943~858811
MSTRG.3680.21	chr10:875597~877543	ENSGALG00000046718	chr10:767528~782182
MSTRG.3680.21	chr10:875597~877543	ENSGALG00000053329	chr10:833002~833079
MSTRG.3680.21	chr10:875597~877543	ENSGALG00000052599	chr10:920598~934817
MSTRG.3680.21	chr10:875597~877543	ENSGALG00000052599	chr10:920598~948205
MSTRG.3680.21	chr10:875597~877543	ENSGALG00000051687	chr10:931860~975203
MSTRG.3680.21	chr10:875597~877543	ENSGALG00000052599	chr10:934151~948205
MSTRG.3907.1	chr10:9388048~9390126	ENSGALG00000033198	chr10:9286269~9316180
MSTRG.3907.1	chr10:9388048~9390126	ENSGALG00000039307	chr10:9323769~9344819
MSTRG.3907.1	chr10:9388048~9390126	ENSGALG00000030871	chr10:9346409~9349658
MSTRG.3907.1	chr10:9388048~9390126	ENSGALG00000031448	chr10:9369546~9397799
MSTRG.3907.1	chr10:9388048~9390126	ENSGALG00000031448	chr10:9370769~9377791
MSTRG.3907.1	chr10:9388048~9390126	ENSGALG00000031448	chr10:9370834~9382839
MSTRG.3907.1	chr10:9388048~9390126	ENSGALG00000004696	chr10:9444258~9458327
MSTRG.3907.1	chr10:9388048~9390126	ENSGALG00000004710	chr10:9461198~9485282
MSTRG.3907.1	chr10:9388048~9390126	ENSGALG00000004740	chr10:9489523~9518191
MSTRG.3907.2	chr10:9388300~9390126	ENSGALG00000033198	chr10:9286269~9316180
MSTRG.3907.2	chr10:9388300~9390126	ENSGALG00000039307	chr10:9323769~9344819
MSTRG.3907.2	chr10:9388300~9390126	ENSGALG00000030871	chr10:9346409~9349658
MSTRG.3907.2	chr10:9388300~9390126	ENSGALG00000031448	chr10:9369546~9397799
MSTRG.3907.2	chr10:9388300~9390126	ENSGALG00000031448	chr10:9370769~9377791
MSTRG.3907.2	chr10:9388300~9390126	ENSGALG00000031448	chr10:9370834~9382839
MSTRG.3907.2	chr10:9388300~9390126	ENSGALG00000004696	chr10:9444258~9458327
MSTRG.3907.2	chr10:9388300~9390126	ENSGALG00000004710	chr10:9461198~9485282
MSTRG.3907.2	chr10:9388300~9390126	ENSGALG00000004740	chr10:9489523~9518191
MSTRG.3925.1	chr10:9742487~9748696	ENSGALG00000048838	chr10:9615194~9657741
MSTRG.3925.1	chr10:9742487~9748696	ENSGALG00000048838	chr10:9623694~9657741
MSTRG.3925.1	chr10:9742487~9748696	ENSGALG00000013294	chr10:9662329~9683958
MSTRG.3925.1	chr10:9742487~9748696	ENSGALG00000013294	chr10:9662331~9683958
MSTRG.3925.1	chr10:9742487~9748696	ENSGALG00000013293	chr10:9700229~9712392
MSTRG.3925.1	chr10:9742487~9748696	ENSGALG00000039924	chr10:9715714~9764625
MSTRG.3925.1	chr10:9742487~9748696	ENSGALG00000050354	chr10:9812002~9822550
MSTRG.3925.1	chr10:9742487~9748696	ENSGALG00000048482	chr10:9831495~9952230
MSTRG.3925.1	chr10:9742487~9748696	ENSGALG00000048482	chr10:9831495~9952232
MSTRG.201.2	chr1:100179~101104	ENSGALG00000052679	chr1:106317~118568
MSTRG.201.2	chr1:100179~101104	ENSGALG00000046962	chr1:166296~170671
MSTRG.201.2	chr1:100179~101104	ENSGALG00000042611	chr1:194198~197450
MSTRG.201.2	chr1:100179~101104	ENSGALG00000045540	chr1:27209~33555
MSTRG.201.2	chr1:100179~101104	ENSGALG00000051297	chr1:31439~243537
MSTRG.201.2	chr1:100179~101104	ENSGALG00000042023	chr1:39057~42408
MSTRG.201.2	chr1:100179~101104	ENSGALG00000042023	chr1:39080~42408
MSTRG.201.2	chr1:100179~101104	ENSGALG00000054818	chr1:5273~10061
MSTRG.201.2	chr1:100179~101104	ENSGALG00000054818	chr1:5273~9659
MSTRG.201.2	chr1:100179~101104	ENSGALG00000054818	chr1:5536~8775
MSTRG.201.2	chr1:100179~101104	ENSGALG00000047594	chr1:58427~58617
MSTRG.201.2	chr1:100179~101104	ENSGALG00000049206	chr1:63264~63454
MSTRG.201.2	chr1:100179~101104	ENSGALG00000029624	chr1:68200~71633
MSTRG.201.2	chr1:100179~101104	ENSGALG00000038527	chr1:75379~90530
MSTRG.201.2	chr1:100179~101104	ENSGALG00000053455	chr1:9441~14305
MSTRG.201.2	chr1:100179~101104	ENSGALG00000053455	chr1:9681~14305
MSTRG.1983.2	chr1:100274519~100317420	ENSGALG00000049095	chr1:100247116~100280134
MSTRG.1983.2	chr1:100274519~100317420	ENSGALG00000049095	chr1:100247116~100306903
MSTRG.1983.2	chr1:100274519~100317420	ENSGALG00000049095	chr1:100247116~100307518
MSTRG.1983.2	chr1:100274519~100317420	ENSGALG00000040001	chr1:100328305~100427807
MSTRG.1983.2	chr1:100274519~100317420	ENSGALG00000040001	chr1:100328932~100427807
MSTRG.1983.2	chr1:100274519~100317420	ENSGALG00000018242	chr1:100395008~100395088
MSTRG.1983.2	chr1:100274519~100317420	ENSGALG00000018243	chr1:100395750~100395857
MSTRG.1981.54	chr1:100369061~100386920	ENSGALG00000049095	chr1:100247116~100280134
MSTRG.1981.54	chr1:100369061~100386920	ENSGALG00000049095	chr1:100247116~100306903
MSTRG.1981.54	chr1:100369061~100386920	ENSGALG00000049095	chr1:100247116~100307518
MSTRG.1981.54	chr1:100369061~100386920	ENSGALG00000040001	chr1:100328305~100427807
MSTRG.1981.54	chr1:100369061~100386920	ENSGALG00000040001	chr1:100328932~100427807
MSTRG.1981.54	chr1:100369061~100386920	ENSGALG00000018242	chr1:100395008~100395088
MSTRG.1981.54	chr1:100369061~100386920	ENSGALG00000018243	chr1:100395750~100395857
MSTRG.1981.54	chr1:100369061~100386920	ENSGALG00000040001	chr1:100426859~100430000
MSTRG.1981.54	chr1:100369061~100386920	ENSGALG00000018244	chr1:100428097~100428186
MSTRG.1981.61	chr1:100411794~100424339	ENSGALG00000040001	chr1:100328305~100427807
MSTRG.1981.61	chr1:100411794~100424339	ENSGALG00000040001	chr1:100328932~100427807
MSTRG.1981.61	chr1:100411794~100424339	ENSGALG00000018242	chr1:100395008~100395088
MSTRG.1981.61	chr1:100411794~100424339	ENSGALG00000018243	chr1:100395750~100395857
MSTRG.1981.61	chr1:100411794~100424339	ENSGALG00000040001	chr1:100426859~100430000
MSTRG.1981.61	chr1:100411794~100424339	ENSGALG00000018244	chr1:100428097~100428186
MSTRG.1981.61	chr1:100411794~100424339	ENSGALG00000050117	chr1:100511952~100512965
MSTRG.1979.9	chr1:100718155~100727683	ENSGALG00000015701	chr1:100685485~100716977
MSTRG.1979.9	chr1:100718155~100727683	ENSGALG00000015701	chr1:100692691~100716232
MSTRG.1979.9	chr1:100718155~100727683	ENSGALG00000028290	chr1:100750283~100767075
MSTRG.1979.9	chr1:100718155~100727683	ENSGALG00000052895	chr1:100799802~100834237
MSTRG.1979.9	chr1:100718155~100727683	ENSGALG00000052895	chr1:100799835~100834236
MSTRG.1987.1	chr1:101019942~101062835	ENSGALG00000015720	chr1:100912368~100941544
MSTRG.1987.1	chr1:101019942~101062835	ENSGALG00000015720	chr1:100912372~100941544
MSTRG.1987.1	chr1:101019942~101062835	ENSGALG00000015720	chr1:100912470~100941011
MSTRG.1987.1	chr1:101019942~101062835	ENSGALG00000015730	chr1:100944153~101000642
MSTRG.200.29	chr1:101226~112989	ENSGALG00000052679	chr1:106317~118568
MSTRG.200.29	chr1:101226~112989	ENSGALG00000046962	chr1:166296~170671
MSTRG.200.29	chr1:101226~112989	ENSGALG00000042611	chr1:194198~197450
MSTRG.200.29	chr1:101226~112989	ENSGALG00000048560	chr1:202285~203838
MSTRG.200.29	chr1:101226~112989	ENSGALG00000045540	chr1:27209~33555
MSTRG.200.29	chr1:101226~112989	ENSGALG00000051297	chr1:31439~243537
MSTRG.200.29	chr1:101226~112989	ENSGALG00000042023	chr1:39057~42408
MSTRG.200.29	chr1:101226~112989	ENSGALG00000042023	chr1:39080~42408
MSTRG.200.29	chr1:101226~112989	ENSGALG00000054818	chr1:5273~10061
MSTRG.200.29	chr1:101226~112989	ENSGALG00000054818	chr1:5273~9659
MSTRG.200.29	chr1:101226~112989	ENSGALG00000054818	chr1:5536~8775
MSTRG.200.29	chr1:101226~112989	ENSGALG00000047594	chr1:58427~58617
MSTRG.200.29	chr1:101226~112989	ENSGALG00000049206	chr1:63264~63454
MSTRG.200.29	chr1:101226~112989	ENSGALG00000029624	chr1:68200~71633
MSTRG.200.29	chr1:101226~112989	ENSGALG00000038527	chr1:75379~90530
MSTRG.200.29	chr1:101226~112989	ENSGALG00000053455	chr1:9441~14305
MSTRG.200.29	chr1:101226~112989	ENSGALG00000053455	chr1:9681~14305
MSTRG.2015.1	chr1:102279611~102284581	ENSGALG00000015737	chr1:102077385~102329583
MSTRG.2015.1	chr1:102279611~102284581	ENSGALG00000054620	chr1:102352594~102353847
MSTRG.2065.12	chr1:105432101~105441992	ENSGALG00000015813	chr1:105332806~105350716
MSTRG.2065.12	chr1:105432101~105441992	ENSGALG00000015821	chr1:105351905~105363111
MSTRG.2065.12	chr1:105432101~105441992	ENSGALG00000015821	chr1:105352216~105362912
MSTRG.2065.12	chr1:105432101~105441992	ENSGALG00000015821	chr1:105353058~105363080
MSTRG.2065.12	chr1:105432101~105441992	ENSGALG00000015822	chr1:105378074~105407473
MSTRG.2065.12	chr1:105432101~105441992	ENSGALG00000015822	chr1:105380970~105407520
MSTRG.2065.12	chr1:105432101~105441992	ENSGALG00000036613	chr1:105419702~105424680
MSTRG.2065.12	chr1:105432101~105441992	ENSGALG00000036613	chr1:105419704~105424015
MSTRG.2065.12	chr1:105432101~105441992	ENSGALG00000015828	chr1:105444523~105470343
MSTRG.2065.12	chr1:105432101~105441992	ENSGALG00000015835	chr1:105503331~105581069
MSTRG.2065.12	chr1:105432101~105441992	ENSGALG00000015835	chr1:105511314~105581069
MSTRG.2065.12	chr1:105432101~105441992	ENSGALG00000015835	chr1:105513848~105582844
MSTRG.2095.6	chr1:106448628~106521355	ENSGALG00000034317	chr1:106352462~106410917
MSTRG.2095.6	chr1:106448628~106521355	ENSGALG00000036833	chr1:106416580~106440775
MSTRG.2095.6	chr1:106448628~106521355	ENSGALG00000036833	chr1:106434660~106440775
MSTRG.2095.6	chr1:106448628~106521355	ENSGALG00000040059	chr1:106444683~106445360
MSTRG.2095.6	chr1:106448628~106521355	ENSGALG00000036823	chr1:106505764~106509035
MSTRG.2095.6	chr1:106448628~106521355	ENSGALG00000036823	chr1:106505764~106511201
MSTRG.2095.6	chr1:106448628~106521355	ENSGALG00000031010	chr1:106522741~106524533
MSTRG.2095.6	chr1:106448628~106521355	ENSGALG00000041867	chr1:106580169~106592227
MSTRG.2095.6	chr1:106448628~106521355	ENSGALG00000037989	chr1:106593970~106604799
MSTRG.2095.6	chr1:106448628~106521355	ENSGALG00000037989	chr1:106593975~106604515
MSTRG.2095.6	chr1:106448628~106521355	ENSGALG00000030363	chr1:106613562~106632348
MSTRG.2097.1	chr1:106510034~106510338	ENSGALG00000034317	chr1:106352462~106410917
MSTRG.2097.1	chr1:106510034~106510338	ENSGALG00000036833	chr1:106416580~106440775
MSTRG.2097.1	chr1:106510034~106510338	ENSGALG00000036833	chr1:106434660~106440775
MSTRG.2097.1	chr1:106510034~106510338	ENSGALG00000040059	chr1:106444683~106445360
MSTRG.2097.1	chr1:106510034~106510338	ENSGALG00000036823	chr1:106505764~106509035
MSTRG.2097.1	chr1:106510034~106510338	ENSGALG00000036823	chr1:106505764~106511201
MSTRG.2097.1	chr1:106510034~106510338	ENSGALG00000031010	chr1:106522741~106524533
MSTRG.2097.1	chr1:106510034~106510338	ENSGALG00000041867	chr1:106580169~106592227
MSTRG.2097.1	chr1:106510034~106510338	ENSGALG00000037989	chr1:106593970~106604799
MSTRG.2097.1	chr1:106510034~106510338	ENSGALG00000037989	chr1:106593975~106604515
MSTRG.2111.75	chr1:106992008~107000243	ENSGALG00000036677	chr1:106830197~106898633
MSTRG.2111.75	chr1:106992008~107000243	ENSGALG00000036677	chr1:106830197~106917416
MSTRG.2111.75	chr1:106992008~107000243	ENSGALG00000041812	chr1:106924128~106927541
MSTRG.2111.75	chr1:106992008~107000243	ENSGALG00000029644	chr1:106936221~106942055
MSTRG.2111.75	chr1:106992008~107000243	ENSGALG00000029644	chr1:106936316~106939682
MSTRG.2111.75	chr1:106992008~107000243	ENSGALG00000029644	chr1:106936316~106939687
MSTRG.2111.75	chr1:106992008~107000243	ENSGALG00000027579	chr1:106990188~107038093
MSTRG.2111.75	chr1:106992008~107000243	ENSGALG00000050828	chr1:107048777~107062664
MSTRG.2111.77	chr1:107113901~107135506	ENSGALG00000027579	chr1:106990188~107038093
MSTRG.2111.77	chr1:107113901~107135506	ENSGALG00000050828	chr1:107048777~107062664
MSTRG.2111.77	chr1:107113901~107135506	ENSGALG00000028382	chr1:107174347~107174462
MSTRG.2111.77	chr1:107113901~107135506	ENSGALG00000030793	chr1:107179121~107179498
MSTRG.2111.77	chr1:107113901~107135506	ENSGALG00000034083	chr1:107189808~107190174
MSTRG.2111.77	chr1:107113901~107135506	ENSGALG00000016011	chr1:107200537~107201298
MSTRG.2114.1	chr1:107181736~107291852	ENSGALG00000028382	chr1:107174347~107174462
MSTRG.2114.1	chr1:107181736~107291852	ENSGALG00000030793	chr1:107179121~107179498
MSTRG.2114.1	chr1:107181736~107291852	ENSGALG00000034083	chr1:107189808~107190174
MSTRG.2114.1	chr1:107181736~107291852	ENSGALG00000016011	chr1:107200537~107201298
MSTRG.2114.1	chr1:107181736~107291852	ENSGALG00000016014	chr1:107251544~107260854
MSTRG.2114.1	chr1:107181736~107291852	ENSGALG00000016014	chr1:107251785~107292156
MSTRG.2114.1	chr1:107181736~107291852	ENSGALG00000016020	chr1:107322493~107332064
MSTRG.2114.1	chr1:107181736~107291852	ENSGALG00000016020	chr1:107323751~107332064
MSTRG.2114.1	chr1:107181736~107291852	ENSGALG00000051733	chr1:107333865~107346574
MSTRG.2114.1	chr1:107181736~107291852	ENSGALG00000016022	chr1:107358560~107506805
MSTRG.2114.1	chr1:107181736~107291852	ENSGALG00000016022	chr1:107359042~107506665
MSTRG.2114.23	chr1:107426084~107431302	ENSGALG00000016020	chr1:107322493~107332064
MSTRG.2114.23	chr1:107426084~107431302	ENSGALG00000016020	chr1:107323751~107332064
MSTRG.2114.23	chr1:107426084~107431302	ENSGALG00000051733	chr1:107333865~107346574
MSTRG.2114.23	chr1:107426084~107431302	ENSGALG00000016022	chr1:107358560~107506805
MSTRG.2114.23	chr1:107426084~107431302	ENSGALG00000016022	chr1:107359042~107506665
MSTRG.29.1	chr1:1083349~1083925	ENSGALG00000053334	chr1:1002388~1006305
MSTRG.29.1	chr1:1083349~1083925	ENSGALG00000034086	chr1:1006230~1014073
MSTRG.29.1	chr1:1083349~1083925	ENSGALG00000051114	chr1:1009593~1014073
MSTRG.29.1	chr1:1083349~1083925	ENSGALG00000051114	chr1:1011593~1014073
MSTRG.29.1	chr1:1083349~1083925	ENSGALG00000054903	chr1:1014292~1016042
MSTRG.29.1	chr1:1083349~1083925	ENSGALG00000054903	chr1:1014292~1016273
MSTRG.29.1	chr1:1083349~1083925	ENSGALG00000050519	chr1:1017506~1019124
MSTRG.29.1	chr1:1083349~1083925	ENSGALG00000049223	chr1:1019477~1021544
MSTRG.29.1	chr1:1083349~1083925	ENSGALG00000048878	chr1:1021093~1024340
MSTRG.29.1	chr1:1083349~1083925	ENSGALG00000049687	chr1:1021865~1023345
MSTRG.29.1	chr1:1083349~1083925	ENSGALG00000053590	chr1:1035706~1038036
MSTRG.29.1	chr1:1083349~1083925	ENSGALG00000053590	chr1:1036129~1038036
MSTRG.29.1	chr1:1083349~1083925	ENSGALG00000054297	chr1:1045168~1071292
MSTRG.29.1	chr1:1083349~1083925	ENSGALG00000049264	chr1:1077724~1078821
MSTRG.29.1	chr1:1083349~1083925	ENSGALG00000049264	chr1:1078034~1080772
MSTRG.29.1	chr1:1083349~1083925	ENSGALG00000043476	chr1:1096008~1102807
MSTRG.29.1	chr1:1083349~1083925	ENSGALG00000033149	chr1:1103223~1108108
MSTRG.29.1	chr1:1083349~1083925	ENSGALG00000043771	chr1:1110497~1128266
MSTRG.29.1	chr1:1083349~1083925	ENSGALG00000029341	chr1:1142788~1201181
MSTRG.29.1	chr1:1083349~1083925	ENSGALG00000035085	chr1:1178464~1178547
MSTRG.29.1	chr1:1083349~1083925	ENSGALG00000050846	chr1:996100~1002469
MSTRG.29.1	chr1:1083349~1083925	ENSGALG00000050846	chr1:998030~1005037
MSTRG.29.1	chr1:1083349~1083925	ENSGALG00000053334	chr1:999121~1002498
MSTRG.2144.1	chr1:109405130~109423590	ENSGALG00000016065	chr1:109272435~109323045
MSTRG.2144.1	chr1:109405130~109423590	ENSGALG00000016065	chr1:109272435~109323160
MSTRG.2144.1	chr1:109405130~109423590	ENSGALG00000016065	chr1:109272530~109323160
MSTRG.2144.1	chr1:109405130~109423590	ENSGALG00000016067	chr1:109326296~109332889
MSTRG.2144.1	chr1:109405130~109423590	ENSGALG00000016067	chr1:109326706~109332518
MSTRG.2144.1	chr1:109405130~109423590	ENSGALG00000016070	chr1:109333197~109339750
MSTRG.2144.1	chr1:109405130~109423590	ENSGALG00000016070	chr1:109333536~109339750
MSTRG.2144.1	chr1:109405130~109423590	ENSGALG00000016125	chr1:109341186~109354590
MSTRG.2144.1	chr1:109405130~109423590	ENSGALG00000016127	chr1:109359681~109366841
MSTRG.2144.1	chr1:109405130~109423590	ENSGALG00000016128	chr1:109397569~109410287
MSTRG.2144.1	chr1:109405130~109423590	ENSGALG00000016132	chr1:109426312~109457601
MSTRG.2144.1	chr1:109405130~109423590	ENSGALG00000049863	chr1:109461113~109472469
MSTRG.2144.1	chr1:109405130~109423590	ENSGALG00000047890	chr1:109506188~109525150
MSTRG.2144.6	chr1:109410664~109411378	ENSGALG00000016065	chr1:109272435~109323045
MSTRG.2144.6	chr1:109410664~109411378	ENSGALG00000016065	chr1:109272435~109323160
MSTRG.2144.6	chr1:109410664~109411378	ENSGALG00000016065	chr1:109272530~109323160
MSTRG.2144.6	chr1:109410664~109411378	ENSGALG00000016067	chr1:109326296~109332889
MSTRG.2144.6	chr1:109410664~109411378	ENSGALG00000016067	chr1:109326706~109332518
MSTRG.2144.6	chr1:109410664~109411378	ENSGALG00000016070	chr1:109333197~109339750
MSTRG.2144.6	chr1:109410664~109411378	ENSGALG00000016070	chr1:109333536~109339750
MSTRG.2144.6	chr1:109410664~109411378	ENSGALG00000016125	chr1:109341186~109354590
MSTRG.2144.6	chr1:109410664~109411378	ENSGALG00000016127	chr1:109359681~109366841
MSTRG.2144.6	chr1:109410664~109411378	ENSGALG00000016128	chr1:109397569~109410287
MSTRG.2144.6	chr1:109410664~109411378	ENSGALG00000016132	chr1:109426312~109457601
MSTRG.2144.6	chr1:109410664~109411378	ENSGALG00000049863	chr1:109461113~109472469
MSTRG.2144.6	chr1:109410664~109411378	ENSGALG00000047890	chr1:109506188~109525150
MSTRG.2149.19	chr1:109565999~109570726	ENSGALG00000049863	chr1:109461113~109472469
MSTRG.2149.19	chr1:109565999~109570726	ENSGALG00000047890	chr1:109506188~109525150
MSTRG.2149.19	chr1:109565999~109570726	ENSGALG00000049718	chr1:109527378~109529419
MSTRG.2149.19	chr1:109565999~109570726	ENSGALG00000016138	chr1:109565520~110029599
MSTRG.2149.43	chr1:109903252~109911960	ENSGALG00000016138	chr1:109565520~110029599
MSTRG.2149.43	chr1:109903252~109911960	ENSGALG00000052898	chr1:109738957~109836862
MSTRG.2149.43	chr1:109903252~109911960	ENSGALG00000042372	chr1:109739049~109833478
MSTRG.2149.43	chr1:109903252~109911960	ENSGALG00000054341	chr1:109972126~109981397
MSTRG.4501.30	chr11:10107983~10118868	ENSGALG00000054527	chr11:10008383~10011653
MSTRG.4501.30	chr11:10107983~10118868	ENSGALG00000054527	chr11:10008386~10016682
MSTRG.4501.30	chr11:10107983~10118868	ENSGALG00000004839	chr11:10018024~10138369
MSTRG.4501.30	chr11:10107983~10118868	ENSGALG00000004853	chr11:10057900~10079923
MSTRG.4501.30	chr11:10107983~10118868	ENSGALG00000004853	chr11:10058237~10080398
MSTRG.4501.30	chr11:10107983~10118868	ENSGALG00000004853	chr11:10066848~10079923
MSTRG.4501.30	chr11:10107983~10118868	ENSGALG00000004729	chr11:10088016~10120434
MSTRG.4501.30	chr11:10107983~10118868	ENSGALG00000004729	chr11:10088202~10120434
MSTRG.4501.30	chr11:10107983~10118868	ENSGALG00000052771	chr11:10164326~10252757
MSTRG.4501.30	chr11:10107983~10118868	ENSGALG00000004814	chr11:9986426~10012360
MSTRG.4505.23	chr11:10288114~10292732	ENSGALG00000052771	chr11:10164326~10252757
MSTRG.4505.23	chr11:10288114~10292732	ENSGALG00000053385	chr11:10262661~10283611
MSTRG.4505.23	chr11:10288114~10292732	ENSGALG00000047514	chr11:10295447~10323465
MSTRG.4505.23	chr11:10288114~10292732	ENSGALG00000032365	chr11:10310202~10315738
MSTRG.4505.23	chr11:10288114~10292732	ENSGALG00000032365	chr11:10311180~10315686
MSTRG.4505.23	chr11:10288114~10292732	ENSGALG00000004899	chr11:10315327~10434034
MSTRG.4505.23	chr11:10288114~10292732	ENSGALG00000004899	chr11:10319156~10439917
MSTRG.4510.7	chr11:10584509~10595116	ENSGALG00000004903	chr11:10491009~10661037
MSTRG.4510.7	chr11:10584509~10595116	ENSGALG00000047692	chr11:10630758~10633286
MSTRG.4510.7	chr11:10584509~10595116	ENSGALG00000004907	chr11:10693177~10733016
MSTRG.4510.7	chr11:10584509~10595116	ENSGALG00000004907	chr11:10693828~10733016
MSTRG.4510.7	chr11:10584509~10595116	ENSGALG00000004907	chr11:10694056~10732670
MSTRG.4510.8	chr11:10586081~10618449	ENSGALG00000004903	chr11:10491009~10661037
MSTRG.4510.8	chr11:10586081~10618449	ENSGALG00000047692	chr11:10630758~10633286
MSTRG.4510.8	chr11:10586081~10618449	ENSGALG00000004907	chr11:10693177~10733016
MSTRG.4510.8	chr11:10586081~10618449	ENSGALG00000004907	chr11:10693828~10733016
MSTRG.4510.8	chr11:10586081~10618449	ENSGALG00000004907	chr11:10694056~10732670
MSTRG.4510.8	chr11:10586081~10618449	ENSGALG00000004907	chr11:10697568~10732670
MSTRG.4288.3	chr11:1065315~1073393	ENSGALG00000030220	chr11:1000784~1009243
MSTRG.4288.3	chr11:1065315~1073393	ENSGALG00000040878	chr11:1010737~1016448
MSTRG.4288.3	chr11:1065315~1073393	ENSGALG00000001779	chr11:1017151~1034057
MSTRG.4288.3	chr11:1065315~1073393	ENSGALG00000028928	chr11:1034930~1041693
MSTRG.4288.3	chr11:1065315~1073393	ENSGALG00000021451	chr11:1044286~1046844
MSTRG.4288.3	chr11:1065315~1073393	ENSGALG00000049652	chr11:1049413~1051612
MSTRG.4288.3	chr11:1065315~1073393	ENSGALG00000052887	chr11:1052951~1055440
MSTRG.4288.3	chr11:1065315~1073393	ENSGALG00000053446	chr11:1056792~1059251
MSTRG.4288.3	chr11:1065315~1073393	ENSGALG00000049254	chr11:1062451~1063994
MSTRG.4288.3	chr11:1065315~1073393	ENSGALG00000054926	chr11:1066886~1069128
MSTRG.4288.3	chr11:1065315~1073393	ENSGALG00000001791	chr11:1073448~1076886
MSTRG.4288.3	chr11:1065315~1073393	ENSGALG00000001791	chr11:1074015~1076714
MSTRG.4288.3	chr11:1065315~1073393	ENSGALG00000001791	chr11:1074653~1076886
MSTRG.4288.3	chr11:1065315~1073393	ENSGALG00000030055	chr11:1083964~1102095
MSTRG.4288.3	chr11:1065315~1073393	ENSGALG00000030055	chr11:1087345~1102095
MSTRG.4288.3	chr11:1065315~1073393	ENSGALG00000030055	chr11:1090390~1101262
MSTRG.4288.3	chr11:1065315~1073393	ENSGALG00000030055	chr11:1090390~1102095
MSTRG.4288.3	chr11:1065315~1073393	ENSGALG00000001817	chr11:1107575~1138059
MSTRG.4288.3	chr11:1065315~1073393	ENSGALG00000001817	chr11:1112432~1136843
MSTRG.4288.3	chr11:1065315~1073393	ENSGALG00000021442	chr11:1139950~1156764
MSTRG.4288.3	chr11:1065315~1073393	ENSGALG00000001824	chr11:1164536~1167744
MSTRG.4288.3	chr11:1065315~1073393	ENSGALG00000050464	chr11:1168186~1175976
MSTRG.4288.3	chr11:1065315~1073393	ENSGALG00000001965	chr11:1173212~1185606
MSTRG.4288.3	chr11:1065315~1073393	ENSGALG00000001647	chr11:949815~971555
MSTRG.4288.3	chr11:1065315~1073393	ENSGALG00000001647	chr11:951419~971949
MSTRG.4288.3	chr11:1065315~1073393	ENSGALG00000035368	chr11:976722~978830
MSTRG.4288.3	chr11:1065315~1073393	ENSGALG00000001702	chr11:979152~987407
MSTRG.4288.3	chr11:1065315~1073393	ENSGALG00000001722	chr11:988177~1000115
MSTRG.4288.7	chr11:1070040~1073393	ENSGALG00000030220	chr11:1000784~1009243
MSTRG.4288.7	chr11:1070040~1073393	ENSGALG00000040878	chr11:1010737~1016448
MSTRG.4288.7	chr11:1070040~1073393	ENSGALG00000001779	chr11:1017151~1034057
MSTRG.4288.7	chr11:1070040~1073393	ENSGALG00000028928	chr11:1034930~1041693
MSTRG.4288.7	chr11:1070040~1073393	ENSGALG00000021451	chr11:1044286~1046844
MSTRG.4288.7	chr11:1070040~1073393	ENSGALG00000049652	chr11:1049413~1051612
MSTRG.4288.7	chr11:1070040~1073393	ENSGALG00000052887	chr11:1052951~1055440
MSTRG.4288.7	chr11:1070040~1073393	ENSGALG00000053446	chr11:1056792~1059251
MSTRG.4288.7	chr11:1070040~1073393	ENSGALG00000049254	chr11:1062451~1063994
MSTRG.4288.7	chr11:1070040~1073393	ENSGALG00000054926	chr11:1066886~1069128
MSTRG.4288.7	chr11:1070040~1073393	ENSGALG00000001791	chr11:1073448~1076886
MSTRG.4288.7	chr11:1070040~1073393	ENSGALG00000001791	chr11:1074015~1076714
MSTRG.4288.7	chr11:1070040~1073393	ENSGALG00000001791	chr11:1074653~1076886
MSTRG.4288.7	chr11:1070040~1073393	ENSGALG00000030055	chr11:1083964~1102095
MSTRG.4288.7	chr11:1070040~1073393	ENSGALG00000030055	chr11:1087345~1102095
MSTRG.4288.7	chr11:1070040~1073393	ENSGALG00000030055	chr11:1090390~1101262
MSTRG.4288.7	chr11:1070040~1073393	ENSGALG00000030055	chr11:1090390~1102095
MSTRG.4288.7	chr11:1070040~1073393	ENSGALG00000001817	chr11:1107575~1138059
MSTRG.4288.7	chr11:1070040~1073393	ENSGALG00000001817	chr11:1112432~1136843
MSTRG.4288.7	chr11:1070040~1073393	ENSGALG00000021442	chr11:1139950~1156764
MSTRG.4288.7	chr11:1070040~1073393	ENSGALG00000001824	chr11:1164536~1167744
MSTRG.4288.7	chr11:1070040~1073393	ENSGALG00000050464	chr11:1168186~1175976
MSTRG.4288.7	chr11:1070040~1073393	ENSGALG00000001965	chr11:1173212~1185606
MSTRG.4288.7	chr11:1070040~1073393	ENSGALG00000001647	chr11:949815~971555
MSTRG.4288.7	chr11:1070040~1073393	ENSGALG00000001647	chr11:951419~971949
MSTRG.4288.7	chr11:1070040~1073393	ENSGALG00000035368	chr11:976722~978830
MSTRG.4288.7	chr11:1070040~1073393	ENSGALG00000001702	chr11:979152~987407
MSTRG.4288.7	chr11:1070040~1073393	ENSGALG00000001722	chr11:988177~1000115
MSTRG.4495.2	chr11:10733861~10737053	ENSGALG00000004903	chr11:10491009~10661037
MSTRG.4495.2	chr11:10733861~10737053	ENSGALG00000004907	chr11:10693177~10733016
MSTRG.4495.2	chr11:10733861~10737053	ENSGALG00000004907	chr11:10693828~10733016
MSTRG.4495.2	chr11:10733861~10737053	ENSGALG00000004907	chr11:10694056~10732670
MSTRG.4495.2	chr11:10733861~10737053	ENSGALG00000004907	chr11:10697568~10732670
MSTRG.4495.2	chr11:10733861~10737053	ENSGALG00000040725	chr11:10737538~10867724
MSTRG.2172.1	chr1:110844365~110844824	ENSGALG00000016173	chr1:110728999~110753448
MSTRG.2172.1	chr1:110844365~110844824	ENSGALG00000043976	chr1:110757300~110765563
MSTRG.2172.1	chr1:110844365~110844824	ENSGALG00000016185	chr1:110776509~110808414
MSTRG.2172.1	chr1:110844365~110844824	ENSGALG00000016185	chr1:110776876~110811358
MSTRG.2172.1	chr1:110844365~110844824	ENSGALG00000055008	chr1:110811598~110816431
MSTRG.2172.1	chr1:110844365~110844824	ENSGALG00000016186	chr1:110824235~110867346
MSTRG.2172.1	chr1:110844365~110844824	ENSGALG00000016187	chr1:110880693~110902129
MSTRG.2172.1	chr1:110844365~110844824	ENSGALG00000022813	chr1:110902176~110909259
MSTRG.2172.1	chr1:110844365~110844824	ENSGALG00000022813	chr1:110902260~110909972
MSTRG.2172.1	chr1:110844365~110844824	ENSGALG00000022813	chr1:110903952~110909178
MSTRG.2172.1	chr1:110844365~110844824	ENSGALG00000016191	chr1:110926351~110964131
MSTRG.2172.1	chr1:110844365~110844824	ENSGALG00000016191	chr1:110935017~110962763
MSTRG.2172.1	chr1:110844365~110844824	ENSGALG00000016191	chr1:110936342~110962763
MSTRG.2172.1	chr1:110844365~110844824	ENSGALG00000016191	chr1:110944064~110964004
MSTRG.4500.1	chr11:10938643~10944040	ENSGALG00000040725	chr11:10737538~10867724
MSTRG.4500.1	chr11:10938643~10944040	ENSGALG00000004935	chr11:10872994~10891271
MSTRG.4500.1	chr11:10938643~10944040	ENSGALG00000004935	chr11:10873011~10891271
MSTRG.4500.1	chr11:10938643~10944040	ENSGALG00000004935	chr11:10873958~10890621
MSTRG.4500.1	chr11:10938643~10944040	ENSGALG00000004943	chr11:10891878~10900353
MSTRG.4500.1	chr11:10938643~10944040	ENSGALG00000004943	chr11:10891899~10903620
MSTRG.4500.1	chr11:10938643~10944040	ENSGALG00000004949	chr11:10895866~10924577
MSTRG.4500.1	chr11:10938643~10944040	ENSGALG00000004949	chr11:10895866~10931346
MSTRG.4500.1	chr11:10938643~10944040	ENSGALG00000004949	chr11:10895866~10936760
MSTRG.4500.1	chr11:10938643~10944040	ENSGALG00000004956	chr11:10964811~10986960
MSTRG.4500.1	chr11:10938643~10944040	ENSGALG00000004956	chr11:10964865~10985266
MSTRG.4500.1	chr11:10938643~10944040	ENSGALG00000004956	chr11:10964865~10985325
MSTRG.4500.1	chr11:10938643~10944040	ENSGALG00000046841	chr11:11008676~11038924
MSTRG.4500.1	chr11:10938643~10944040	ENSGALG00000053098	chr11:11008676~11038924
MSTRG.4500.1	chr11:10938643~10944040	ENSGALG00000046841	chr11:11008676~11039441
MSTRG.4500.1	chr11:10938643~10944040	ENSGALG00000053098	chr11:11008676~11039441
MSTRG.4500.1	chr11:10938643~10944040	ENSGALG00000053098	chr11:11035528~11042925
MSTRG.4500.1	chr11:10938643~10944040	ENSGALG00000025864	chr11:11041561~11112119
MSTRG.4290.1	chr11:1100699~1108903	ENSGALG00000030220	chr11:1000784~1009243
MSTRG.4290.1	chr11:1100699~1108903	ENSGALG00000040878	chr11:1010737~1016448
MSTRG.4290.1	chr11:1100699~1108903	ENSGALG00000001779	chr11:1017151~1034057
MSTRG.4290.1	chr11:1100699~1108903	ENSGALG00000028928	chr11:1034930~1041693
MSTRG.4290.1	chr11:1100699~1108903	ENSGALG00000021451	chr11:1044286~1046844
MSTRG.4290.1	chr11:1100699~1108903	ENSGALG00000049652	chr11:1049413~1051612
MSTRG.4290.1	chr11:1100699~1108903	ENSGALG00000052887	chr11:1052951~1055440
MSTRG.4290.1	chr11:1100699~1108903	ENSGALG00000053446	chr11:1056792~1059251
MSTRG.4290.1	chr11:1100699~1108903	ENSGALG00000049254	chr11:1062451~1063994
MSTRG.4290.1	chr11:1100699~1108903	ENSGALG00000054926	chr11:1066886~1069128
MSTRG.4290.1	chr11:1100699~1108903	ENSGALG00000001791	chr11:1073448~1076886
MSTRG.4290.1	chr11:1100699~1108903	ENSGALG00000001791	chr11:1074015~1076714
MSTRG.4290.1	chr11:1100699~1108903	ENSGALG00000001791	chr11:1074653~1076886
MSTRG.4290.1	chr11:1100699~1108903	ENSGALG00000030055	chr11:1083964~1102095
MSTRG.4290.1	chr11:1100699~1108903	ENSGALG00000030055	chr11:1087345~1102095
MSTRG.4290.1	chr11:1100699~1108903	ENSGALG00000030055	chr11:1090390~1101262
MSTRG.4290.1	chr11:1100699~1108903	ENSGALG00000030055	chr11:1090390~1102095
MSTRG.4290.1	chr11:1100699~1108903	ENSGALG00000001817	chr11:1107575~1138059
MSTRG.4290.1	chr11:1100699~1108903	ENSGALG00000001817	chr11:1112432~1136843
MSTRG.4290.1	chr11:1100699~1108903	ENSGALG00000021442	chr11:1139950~1156764
MSTRG.4290.1	chr11:1100699~1108903	ENSGALG00000001824	chr11:1164536~1167744
MSTRG.4290.1	chr11:1100699~1108903	ENSGALG00000050464	chr11:1168186~1175976
MSTRG.4290.1	chr11:1100699~1108903	ENSGALG00000001965	chr11:1173212~1185606
MSTRG.4290.1	chr11:1100699~1108903	ENSGALG00000050575	chr11:1185884~1186721
MSTRG.4290.1	chr11:1100699~1108903	ENSGALG00000027183	chr11:1191643~1196732
MSTRG.4290.1	chr11:1100699~1108903	ENSGALG00000035945	chr11:1196515~1201519
MSTRG.4290.1	chr11:1100699~1108903	ENSGALG00000002091	chr11:1204008~1206052
MSTRG.2186.1	chr1:111369898~111467872	ENSGALG00000016202	chr1:111301459~111335748
MSTRG.2186.1	chr1:111369898~111467872	ENSGALG00000035696	chr1:111336046~111358043
MSTRG.2186.1	chr1:111369898~111467872	ENSGALG00000016205	chr1:111372132~111405599
MSTRG.2186.1	chr1:111369898~111467872	ENSGALG00000016205	chr1:111372236~111410212
MSTRG.2186.1	chr1:111369898~111467872	ENSGALG00000051855	chr1:111443592~111447711
MSTRG.2186.1	chr1:111369898~111467872	ENSGALG00000031932	chr1:111540937~111555286
MSTRG.4624.1	chr11:11389343~11391545	ENSGALG00000005146	chr11:11300569~11305631
MSTRG.4624.1	chr11:11389343~11391545	ENSGALG00000033720	chr11:11311725~11319529
MSTRG.4624.1	chr11:11389343~11391545	ENSGALG00000038957	chr11:11323708~11336053
MSTRG.4624.1	chr11:11389343~11391545	ENSGALG00000005214	chr11:11336170~11351377
MSTRG.4624.1	chr11:11389343~11391545	ENSGALG00000053711	chr11:11336365~11336460
MSTRG.4624.1	chr11:11389343~11391545	ENSGALG00000005241	chr11:11352669~11379547
MSTRG.4624.1	chr11:11389343~11391545	ENSGALG00000005241	chr11:11352669~11379958
MSTRG.4624.1	chr11:11389343~11391545	ENSGALG00000005241	chr11:11352700~11378873
MSTRG.4624.1	chr11:11389343~11391545	ENSGALG00000005251	chr11:11391261~11418784
MSTRG.4624.1	chr11:11389343~11391545	ENSGALG00000000424	chr11:11429328~11439881
MSTRG.4624.1	chr11:11389343~11391545	ENSGALG00000000424	chr11:11431157~11442032
MSTRG.4624.1	chr11:11389343~11391545	ENSGALG00000000424	chr11:11431157~11442605
MSTRG.4624.1	chr11:11389343~11391545	ENSGALG00000005254	chr11:11440156~11442802
MSTRG.4624.1	chr11:11389343~11391545	ENSGALG00000034216	chr11:11442872~11450930
MSTRG.4624.1	chr11:11389343~11391545	ENSGALG00000034216	chr11:11443142~11451819
MSTRG.4624.1	chr11:11389343~11391545	ENSGALG00000048138	chr11:11456935~11459727
MSTRG.4624.1	chr11:11389343~11391545	ENSGALG00000005266	chr11:11463948~11501923
MSTRG.4292.5	chr11:1157358~1166364	ENSGALG00000053446	chr11:1056792~1059251
MSTRG.4292.5	chr11:1157358~1166364	ENSGALG00000049254	chr11:1062451~1063994
MSTRG.4292.5	chr11:1157358~1166364	ENSGALG00000054926	chr11:1066886~1069128
MSTRG.4292.5	chr11:1157358~1166364	ENSGALG00000001791	chr11:1073448~1076886
MSTRG.4292.5	chr11:1157358~1166364	ENSGALG00000001791	chr11:1074015~1076714
MSTRG.4292.5	chr11:1157358~1166364	ENSGALG00000001791	chr11:1074653~1076886
MSTRG.4292.5	chr11:1157358~1166364	ENSGALG00000030055	chr11:1083964~1102095
MSTRG.4292.5	chr11:1157358~1166364	ENSGALG00000030055	chr11:1087345~1102095
MSTRG.4292.5	chr11:1157358~1166364	ENSGALG00000030055	chr11:1090390~1101262
MSTRG.4292.5	chr11:1157358~1166364	ENSGALG00000030055	chr11:1090390~1102095
MSTRG.4292.5	chr11:1157358~1166364	ENSGALG00000001817	chr11:1107575~1138059
MSTRG.4292.5	chr11:1157358~1166364	ENSGALG00000001817	chr11:1112432~1136843
MSTRG.4292.5	chr11:1157358~1166364	ENSGALG00000021442	chr11:1139950~1156764
MSTRG.4292.5	chr11:1157358~1166364	ENSGALG00000001824	chr11:1164536~1167744
MSTRG.4292.5	chr11:1157358~1166364	ENSGALG00000050464	chr11:1168186~1175976
MSTRG.4292.5	chr11:1157358~1166364	ENSGALG00000001965	chr11:1173212~1185606
MSTRG.4292.5	chr11:1157358~1166364	ENSGALG00000050575	chr11:1185884~1186721
MSTRG.4292.5	chr11:1157358~1166364	ENSGALG00000027183	chr11:1191643~1196732
MSTRG.4292.5	chr11:1157358~1166364	ENSGALG00000035945	chr11:1196515~1201519
MSTRG.4292.5	chr11:1157358~1166364	ENSGALG00000002091	chr11:1204008~1206052
MSTRG.4292.5	chr11:1157358~1166364	ENSGALG00000002103	chr11:1222442~1224448
MSTRG.4292.5	chr11:1157358~1166364	ENSGALG00000044087	chr11:1235331~1245434
MSTRG.4292.5	chr11:1157358~1166364	ENSGALG00000048534	chr11:1248882~1255087
MSTRG.2193.2	chr1:111707160~111717015	ENSGALG00000022804	chr1:111576236~111616455
MSTRG.2193.2	chr1:111707160~111717015	ENSGALG00000045726	chr1:111618758~111635306
MSTRG.2193.2	chr1:111707160~111717015	ENSGALG00000019171	chr1:111636894~111658284
MSTRG.2193.2	chr1:111707160~111717015	ENSGALG00000046714	chr1:111641169~111643448
MSTRG.2193.2	chr1:111707160~111717015	ENSGALG00000052076	chr1:111645833~111647889
MSTRG.2193.2	chr1:111707160~111717015	ENSGALG00000045925	chr1:111668196~111693509
MSTRG.2193.2	chr1:111707160~111717015	ENSGALG00000031637	chr1:111698033~111710719
MSTRG.2193.2	chr1:111707160~111717015	ENSGALG00000049841	chr1:111736243~111750237
MSTRG.2193.2	chr1:111707160~111717015	ENSGALG00000049841	chr1:111736254~111749123
MSTRG.2193.2	chr1:111707160~111717015	ENSGALG00000049841	chr1:111746850~111750238
MSTRG.2193.13	chr1:111797173~111813050	ENSGALG00000031637	chr1:111698033~111710719
MSTRG.2193.13	chr1:111797173~111813050	ENSGALG00000049841	chr1:111736243~111750237
MSTRG.2193.13	chr1:111797173~111813050	ENSGALG00000049841	chr1:111736254~111749123
MSTRG.2193.13	chr1:111797173~111813050	ENSGALG00000049841	chr1:111746850~111750238
MSTRG.2193.13	chr1:111797173~111813050	ENSGALG00000051887	chr1:111888509~111891839
MSTRG.2193.13	chr1:111797173~111813050	ENSGALG00000051887	chr1:111888868~111891837
MSTRG.2193.13	chr1:111797173~111813050	ENSGALG00000051887	chr1:111890098~111891452
MSTRG.2193.14	chr1:111826476~111870555	ENSGALG00000049841	chr1:111736243~111750237
MSTRG.2193.14	chr1:111826476~111870555	ENSGALG00000049841	chr1:111736254~111749123
MSTRG.2193.14	chr1:111826476~111870555	ENSGALG00000049841	chr1:111746850~111750238
MSTRG.2193.14	chr1:111826476~111870555	ENSGALG00000051887	chr1:111888509~111891839
MSTRG.2193.14	chr1:111826476~111870555	ENSGALG00000051887	chr1:111888868~111891837
MSTRG.2193.14	chr1:111826476~111870555	ENSGALG00000051887	chr1:111890098~111891452
MSTRG.2193.14	chr1:111826476~111870555	ENSGALG00000050699	chr1:111944587~111946604
MSTRG.2193.14	chr1:111826476~111870555	ENSGALG00000050699	chr1:111944588~111945784
MSTRG.2193.14	chr1:111826476~111870555	ENSGALG00000050699	chr1:111944610~112119102
MSTRG.2193.14	chr1:111826476~111870555	ENSGALG00000026773	chr1:111966534~111966631
MSTRG.2193.14	chr1:111826476~111870555	ENSGALG00000018247	chr1:111967038~111967136
MSTRG.2193.17	chr1:111840500~111845793	ENSGALG00000049841	chr1:111736243~111750237
MSTRG.2193.17	chr1:111840500~111845793	ENSGALG00000049841	chr1:111736254~111749123
MSTRG.2193.17	chr1:111840500~111845793	ENSGALG00000049841	chr1:111746850~111750238
MSTRG.2193.17	chr1:111840500~111845793	ENSGALG00000051887	chr1:111888509~111891839
MSTRG.2193.17	chr1:111840500~111845793	ENSGALG00000051887	chr1:111888868~111891837
MSTRG.2193.17	chr1:111840500~111845793	ENSGALG00000051887	chr1:111890098~111891452
MSTRG.2193.17	chr1:111840500~111845793	ENSGALG00000050699	chr1:111944587~111946604
MSTRG.2193.17	chr1:111840500~111845793	ENSGALG00000050699	chr1:111944588~111945784
MSTRG.2193.17	chr1:111840500~111845793	ENSGALG00000050699	chr1:111944610~112119102
MSTRG.4280.6	chr11:1186832~1188155	ENSGALG00000030055	chr11:1083964~1102095
MSTRG.4280.6	chr11:1186832~1188155	ENSGALG00000030055	chr11:1087345~1102095
MSTRG.4280.6	chr11:1186832~1188155	ENSGALG00000030055	chr11:1090390~1101262
MSTRG.4280.6	chr11:1186832~1188155	ENSGALG00000030055	chr11:1090390~1102095
MSTRG.4280.6	chr11:1186832~1188155	ENSGALG00000001817	chr11:1107575~1138059
MSTRG.4280.6	chr11:1186832~1188155	ENSGALG00000001817	chr11:1112432~1136843
MSTRG.4280.6	chr11:1186832~1188155	ENSGALG00000021442	chr11:1139950~1156764
MSTRG.4280.6	chr11:1186832~1188155	ENSGALG00000001824	chr11:1164536~1167744
MSTRG.4280.6	chr11:1186832~1188155	ENSGALG00000050464	chr11:1168186~1175976
MSTRG.4280.6	chr11:1186832~1188155	ENSGALG00000001965	chr11:1173212~1185606
MSTRG.4280.6	chr11:1186832~1188155	ENSGALG00000050575	chr11:1185884~1186721
MSTRG.4280.6	chr11:1186832~1188155	ENSGALG00000027183	chr11:1191643~1196732
MSTRG.4280.6	chr11:1186832~1188155	ENSGALG00000035945	chr11:1196515~1201519
MSTRG.4280.6	chr11:1186832~1188155	ENSGALG00000002091	chr11:1204008~1206052
MSTRG.4280.6	chr11:1186832~1188155	ENSGALG00000002103	chr11:1222442~1224448
MSTRG.4280.6	chr11:1186832~1188155	ENSGALG00000044087	chr11:1235331~1245434
MSTRG.4280.6	chr11:1186832~1188155	ENSGALG00000048534	chr11:1248882~1255087
MSTRG.4280.6	chr11:1186832~1188155	ENSGALG00000023898	chr11:1269388~1321969
MSTRG.4280.6	chr11:1186832~1188155	ENSGALG00000025528	chr11:1270047~1270140
MSTRG.4280.6	chr11:1186832~1188155	ENSGALG00000023898	chr11:1279277~1321969
MSTRG.2193.23	chr1:111934411~111945956	ENSGALG00000051887	chr1:111888509~111891839
MSTRG.2193.23	chr1:111934411~111945956	ENSGALG00000051887	chr1:111888868~111891837
MSTRG.2193.23	chr1:111934411~111945956	ENSGALG00000051887	chr1:111890098~111891452
MSTRG.2193.23	chr1:111934411~111945956	ENSGALG00000050699	chr1:111944587~111946604
MSTRG.2193.23	chr1:111934411~111945956	ENSGALG00000050699	chr1:111944588~111945784
MSTRG.2193.23	chr1:111934411~111945956	ENSGALG00000050699	chr1:111944610~112119102
MSTRG.2193.23	chr1:111934411~111945956	ENSGALG00000026773	chr1:111966534~111966631
MSTRG.2193.23	chr1:111934411~111945956	ENSGALG00000018247	chr1:111967038~111967136
MSTRG.2193.23	chr1:111934411~111945956	ENSGALG00000053158	chr1:112026315~112032610
MSTRG.2193.24	chr1:111946238~112063191	ENSGALG00000051887	chr1:111888509~111891839
MSTRG.2193.24	chr1:111946238~112063191	ENSGALG00000051887	chr1:111888868~111891837
MSTRG.2193.24	chr1:111946238~112063191	ENSGALG00000051887	chr1:111890098~111891452
MSTRG.2193.24	chr1:111946238~112063191	ENSGALG00000050699	chr1:111944587~111946604
MSTRG.2193.24	chr1:111946238~112063191	ENSGALG00000050699	chr1:111944588~111945784
MSTRG.2193.24	chr1:111946238~112063191	ENSGALG00000050699	chr1:111944610~112119102
MSTRG.2193.24	chr1:111946238~112063191	ENSGALG00000026773	chr1:111966534~111966631
MSTRG.2193.24	chr1:111946238~112063191	ENSGALG00000018247	chr1:111967038~111967136
MSTRG.2193.24	chr1:111946238~112063191	ENSGALG00000053158	chr1:112026315~112032610
MSTRG.2193.24	chr1:111946238~112063191	ENSGALG00000016215	chr1:112117781~112133055
MSTRG.2193.24	chr1:111946238~112063191	ENSGALG00000016215	chr1:112123041~112133306
MSTRG.2193.24	chr1:111946238~112063191	ENSGALG00000016217	chr1:112149411~112296680
MSTRG.2193.24	chr1:111946238~112063191	ENSGALG00000016217	chr1:112151360~112296286
MSTRG.2193.24	chr1:111946238~112063191	ENSGALG00000016217	chr1:112151360~112296680
MSTRG.4523.1	chr11:12191011~12192636	ENSGALG00000039985	chr11:12119543~12196254
MSTRG.4523.1	chr11:12191011~12192636	ENSGALG00000039985	chr11:12177727~12198657
MSTRG.2204.1	chr1:112262994~112315736	ENSGALG00000016217	chr1:112149411~112296680
MSTRG.2204.1	chr1:112262994~112315736	ENSGALG00000016217	chr1:112151360~112296286
MSTRG.2204.1	chr1:112262994~112315736	ENSGALG00000016217	chr1:112151360~112296680
MSTRG.2204.1	chr1:112262994~112315736	ENSGALG00000028187	chr1:112334358~112351015
MSTRG.2204.1	chr1:112262994~112315736	ENSGALG00000016221	chr1:112372336~112431837
MSTRG.2204.5	chr1:112297975~112332523	ENSGALG00000016217	chr1:112149411~112296680
MSTRG.2204.5	chr1:112297975~112332523	ENSGALG00000016217	chr1:112151360~112296286
MSTRG.2204.5	chr1:112297975~112332523	ENSGALG00000016217	chr1:112151360~112296680
MSTRG.2204.5	chr1:112297975~112332523	ENSGALG00000028187	chr1:112334358~112351015
MSTRG.2204.5	chr1:112297975~112332523	ENSGALG00000016221	chr1:112372336~112431837
MSTRG.4297.1	chr11:1345323~1350016	ENSGALG00000044087	chr11:1235331~1245434
MSTRG.4297.1	chr11:1345323~1350016	ENSGALG00000048534	chr11:1248882~1255087
MSTRG.4297.1	chr11:1345323~1350016	ENSGALG00000023898	chr11:1269388~1321969
MSTRG.4297.1	chr11:1345323~1350016	ENSGALG00000025528	chr11:1270047~1270140
MSTRG.4297.1	chr11:1345323~1350016	ENSGALG00000023898	chr11:1279277~1321969
MSTRG.4297.1	chr11:1345323~1350016	ENSGALG00000007867	chr11:1334504~1345280
MSTRG.4297.1	chr11:1345323~1350016	ENSGALG00000002198	chr11:1344641~1359145
MSTRG.4297.1	chr11:1345323~1350016	ENSGALG00000002198	chr11:1344641~1359497
MSTRG.4297.1	chr11:1345323~1350016	ENSGALG00000028326	chr11:1364760~1374485
MSTRG.4297.1	chr11:1345323~1350016	ENSGALG00000002237	chr11:1372530~1396927
MSTRG.4297.1	chr11:1345323~1350016	ENSGALG00000002244	chr11:1397797~1399926
MSTRG.4297.1	chr11:1345323~1350016	ENSGALG00000002244	chr11:1397797~1400275
MSTRG.4297.1	chr11:1345323~1350016	ENSGALG00000026043	chr11:1403054~1406514
MSTRG.4297.1	chr11:1345323~1350016	ENSGALG00000053506	chr11:1403739~1403798
MSTRG.4297.1	chr11:1345323~1350016	ENSGALG00000002247	chr11:1407170~1411255
MSTRG.4297.1	chr11:1345323~1350016	ENSGALG00000002301	chr11:1413189~1466512
MSTRG.4297.1	chr11:1345323~1350016	ENSGALG00000017825	chr11:1432691~1432826
MSTRG.4297.1	chr11:1345323~1350016	ENSGALG00000017826	chr11:1440907~1441040
MSTRG.4297.1	chr11:1345323~1350016	ENSGALG00000031326	chr11:1440907~1441042
MSTRG.4297.5	chr11:1350580~1352985	ENSGALG00000048534	chr11:1248882~1255087
MSTRG.4297.5	chr11:1350580~1352985	ENSGALG00000023898	chr11:1269388~1321969
MSTRG.4297.5	chr11:1350580~1352985	ENSGALG00000025528	chr11:1270047~1270140
MSTRG.4297.5	chr11:1350580~1352985	ENSGALG00000023898	chr11:1279277~1321969
MSTRG.4297.5	chr11:1350580~1352985	ENSGALG00000007867	chr11:1334504~1345280
MSTRG.4297.5	chr11:1350580~1352985	ENSGALG00000002198	chr11:1344641~1359145
MSTRG.4297.5	chr11:1350580~1352985	ENSGALG00000002198	chr11:1344641~1359497
MSTRG.4297.5	chr11:1350580~1352985	ENSGALG00000028326	chr11:1364760~1374485
MSTRG.4297.5	chr11:1350580~1352985	ENSGALG00000002237	chr11:1372530~1396927
MSTRG.4297.5	chr11:1350580~1352985	ENSGALG00000002244	chr11:1397797~1399926
MSTRG.4297.5	chr11:1350580~1352985	ENSGALG00000002244	chr11:1397797~1400275
MSTRG.4297.5	chr11:1350580~1352985	ENSGALG00000026043	chr11:1403054~1406514
MSTRG.4297.5	chr11:1350580~1352985	ENSGALG00000053506	chr11:1403739~1403798
MSTRG.4297.5	chr11:1350580~1352985	ENSGALG00000002247	chr11:1407170~1411255
MSTRG.4297.5	chr11:1350580~1352985	ENSGALG00000002301	chr11:1413189~1466512
MSTRG.4297.5	chr11:1350580~1352985	ENSGALG00000017825	chr11:1432691~1432826
MSTRG.4297.5	chr11:1350580~1352985	ENSGALG00000017826	chr11:1440907~1441040
MSTRG.4297.5	chr11:1350580~1352985	ENSGALG00000031326	chr11:1440907~1441042
MSTRG.4541.3	chr11:13516031~13546571	ENSGALG00000047272	chr11:13499065~13501547
MSTRG.4541.3	chr11:13516031~13546571	ENSGALG00000051778	chr11:13549951~13555653
MSTRG.4541.3	chr11:13516031~13546571	ENSGALG00000051778	chr11:13549951~13555660
MSTRG.4541.4	chr11:13536300~13546571	ENSGALG00000047272	chr11:13499065~13501547
MSTRG.4541.4	chr11:13536300~13546571	ENSGALG00000051778	chr11:13549951~13555653
MSTRG.4541.4	chr11:13536300~13546571	ENSGALG00000051778	chr11:13549951~13555660
MSTRG.4297.6	chr11:1354951~1360117	ENSGALG00000048534	chr11:1248882~1255087
MSTRG.4297.6	chr11:1354951~1360117	ENSGALG00000023898	chr11:1269388~1321969
MSTRG.4297.6	chr11:1354951~1360117	ENSGALG00000025528	chr11:1270047~1270140
MSTRG.4297.6	chr11:1354951~1360117	ENSGALG00000023898	chr11:1279277~1321969
MSTRG.4297.6	chr11:1354951~1360117	ENSGALG00000007867	chr11:1334504~1345280
MSTRG.4297.6	chr11:1354951~1360117	ENSGALG00000002198	chr11:1344641~1359145
MSTRG.4297.6	chr11:1354951~1360117	ENSGALG00000002198	chr11:1344641~1359497
MSTRG.4297.6	chr11:1354951~1360117	ENSGALG00000028326	chr11:1364760~1374485
MSTRG.4297.6	chr11:1354951~1360117	ENSGALG00000002237	chr11:1372530~1396927
MSTRG.4297.6	chr11:1354951~1360117	ENSGALG00000002244	chr11:1397797~1399926
MSTRG.4297.6	chr11:1354951~1360117	ENSGALG00000002244	chr11:1397797~1400275
MSTRG.4297.6	chr11:1354951~1360117	ENSGALG00000026043	chr11:1403054~1406514
MSTRG.4297.6	chr11:1354951~1360117	ENSGALG00000053506	chr11:1403739~1403798
MSTRG.4297.6	chr11:1354951~1360117	ENSGALG00000002247	chr11:1407170~1411255
MSTRG.4297.6	chr11:1354951~1360117	ENSGALG00000002301	chr11:1413189~1466512
MSTRG.4297.6	chr11:1354951~1360117	ENSGALG00000017825	chr11:1432691~1432826
MSTRG.4297.6	chr11:1354951~1360117	ENSGALG00000017826	chr11:1440907~1441040
MSTRG.4297.6	chr11:1354951~1360117	ENSGALG00000031326	chr11:1440907~1441042
MSTRG.4297.7	chr11:1360118~1363061	ENSGALG00000023898	chr11:1269388~1321969
MSTRG.4297.7	chr11:1360118~1363061	ENSGALG00000025528	chr11:1270047~1270140
MSTRG.4297.7	chr11:1360118~1363061	ENSGALG00000023898	chr11:1279277~1321969
MSTRG.4297.7	chr11:1360118~1363061	ENSGALG00000007867	chr11:1334504~1345280
MSTRG.4297.7	chr11:1360118~1363061	ENSGALG00000002198	chr11:1344641~1359145
MSTRG.4297.7	chr11:1360118~1363061	ENSGALG00000002198	chr11:1344641~1359497
MSTRG.4297.7	chr11:1360118~1363061	ENSGALG00000028326	chr11:1364760~1374485
MSTRG.4297.7	chr11:1360118~1363061	ENSGALG00000002237	chr11:1372530~1396927
MSTRG.4297.7	chr11:1360118~1363061	ENSGALG00000002244	chr11:1397797~1399926
MSTRG.4297.7	chr11:1360118~1363061	ENSGALG00000002244	chr11:1397797~1400275
MSTRG.4297.7	chr11:1360118~1363061	ENSGALG00000026043	chr11:1403054~1406514
MSTRG.4297.7	chr11:1360118~1363061	ENSGALG00000053506	chr11:1403739~1403798
MSTRG.4297.7	chr11:1360118~1363061	ENSGALG00000002247	chr11:1407170~1411255
MSTRG.4297.7	chr11:1360118~1363061	ENSGALG00000002301	chr11:1413189~1466512
MSTRG.4297.7	chr11:1360118~1363061	ENSGALG00000017825	chr11:1432691~1432826
MSTRG.4297.7	chr11:1360118~1363061	ENSGALG00000017826	chr11:1440907~1441040
MSTRG.4297.7	chr11:1360118~1363061	ENSGALG00000031326	chr11:1440907~1441042
MSTRG.4299.1	chr11:1369115~1369783	ENSGALG00000023898	chr11:1269388~1321969
MSTRG.4299.1	chr11:1369115~1369783	ENSGALG00000025528	chr11:1270047~1270140
MSTRG.4299.1	chr11:1369115~1369783	ENSGALG00000023898	chr11:1279277~1321969
MSTRG.4299.1	chr11:1369115~1369783	ENSGALG00000007867	chr11:1334504~1345280
MSTRG.4299.1	chr11:1369115~1369783	ENSGALG00000002198	chr11:1344641~1359145
MSTRG.4299.1	chr11:1369115~1369783	ENSGALG00000002198	chr11:1344641~1359497
MSTRG.4299.1	chr11:1369115~1369783	ENSGALG00000028326	chr11:1364760~1374485
MSTRG.4299.1	chr11:1369115~1369783	ENSGALG00000002237	chr11:1372530~1396927
MSTRG.4299.1	chr11:1369115~1369783	ENSGALG00000002244	chr11:1397797~1399926
MSTRG.4299.1	chr11:1369115~1369783	ENSGALG00000002244	chr11:1397797~1400275
MSTRG.4299.1	chr11:1369115~1369783	ENSGALG00000026043	chr11:1403054~1406514
MSTRG.4299.1	chr11:1369115~1369783	ENSGALG00000053506	chr11:1403739~1403798
MSTRG.4299.1	chr11:1369115~1369783	ENSGALG00000002247	chr11:1407170~1411255
MSTRG.4299.1	chr11:1369115~1369783	ENSGALG00000002301	chr11:1413189~1466512
MSTRG.4299.1	chr11:1369115~1369783	ENSGALG00000017825	chr11:1432691~1432826
MSTRG.4299.1	chr11:1369115~1369783	ENSGALG00000017826	chr11:1440907~1441040
MSTRG.4299.1	chr11:1369115~1369783	ENSGALG00000031326	chr11:1440907~1441042
MSTRG.4299.1	chr11:1369115~1369783	ENSGALG00000002313	chr11:1468224~1473690
MSTRG.4299.1	chr11:1369115~1369783	ENSGALG00000002313	chr11:1468224~1474686
MSTRG.4299.1	chr11:1369115~1369783	ENSGALG00000002313	chr11:1469153~1475115
MSTRG.2225.13	chr1:113691925~113693953	ENSGALG00000032773	chr1:113588068~113610373
MSTRG.2225.13	chr1:113691925~113693953	ENSGALG00000032773	chr1:113588361~113610357
MSTRG.2225.13	chr1:113691925~113693953	ENSGALG00000032773	chr1:113588364~113610319
MSTRG.2225.13	chr1:113691925~113693953	ENSGALG00000046706	chr1:113654960~113658000
MSTRG.2225.13	chr1:113691925~113693953	ENSGALG00000046706	chr1:113657777~113665639
MSTRG.2225.13	chr1:113691925~113693953	ENSGALG00000016245	chr1:113671430~113729288
MSTRG.4541.18	chr11:13753467~13766008	ENSGALG00000053131	chr11:13663568~13701956
MSTRG.4541.18	chr11:13753467~13766008	ENSGALG00000053131	chr11:13663568~13710674
MSTRG.4541.18	chr11:13753467~13766008	ENSGALG00000051577	chr11:13709313~13722279
MSTRG.4541.18	chr11:13753467~13766008	ENSGALG00000051577	chr11:13709315~13722256
MSTRG.4541.18	chr11:13753467~13766008	ENSGALG00000048946	chr11:13769833~13778750
MSTRG.4541.18	chr11:13753467~13766008	ENSGALG00000048946	chr11:13769928~13789881
MSTRG.4541.18	chr11:13753467~13766008	ENSGALG00000005347	chr11:13794910~13862852
MSTRG.4541.23	chr11:13837184~13847694	ENSGALG00000048946	chr11:13769833~13778750
MSTRG.4541.23	chr11:13837184~13847694	ENSGALG00000048946	chr11:13769928~13789881
MSTRG.4541.23	chr11:13837184~13847694	ENSGALG00000005347	chr11:13794910~13862852
MSTRG.4541.23	chr11:13837184~13847694	ENSGALG00000053531	chr11:13889680~13901729
MSTRG.4541.23	chr11:13837184~13847694	ENSGALG00000053531	chr11:13890590~13896853
MSTRG.2237.1	chr1:114074823~114078768	ENSGALG00000054422	chr1:113976114~113993963
MSTRG.2237.1	chr1:114074823~114078768	ENSGALG00000031795	chr1:113996679~114004370
MSTRG.2237.1	chr1:114074823~114078768	ENSGALG00000032359	chr1:114040831~114046018
MSTRG.2237.1	chr1:114074823~114078768	ENSGALG00000041078	chr1:114046400~114047548
MSTRG.2237.1	chr1:114074823~114078768	ENSGALG00000050389	chr1:114054050~114068005
MSTRG.2237.1	chr1:114074823~114078768	ENSGALG00000016251	chr1:114074141~114163628
MSTRG.2237.1	chr1:114074823~114078768	ENSGALG00000054425	chr1:114168184~114216218
MSTRG.2237.2	chr1:114074845~114078768	ENSGALG00000054422	chr1:113976114~113993963
MSTRG.2237.2	chr1:114074845~114078768	ENSGALG00000031795	chr1:113996679~114004370
MSTRG.2237.2	chr1:114074845~114078768	ENSGALG00000032359	chr1:114040831~114046018
MSTRG.2237.2	chr1:114074845~114078768	ENSGALG00000041078	chr1:114046400~114047548
MSTRG.2237.2	chr1:114074845~114078768	ENSGALG00000050389	chr1:114054050~114068005
MSTRG.2237.2	chr1:114074845~114078768	ENSGALG00000016251	chr1:114074141~114163628
MSTRG.2237.2	chr1:114074845~114078768	ENSGALG00000054425	chr1:114168184~114216218
MSTRG.2237.3	chr1:114074965~114078768	ENSGALG00000054422	chr1:113976114~113993963
MSTRG.2237.3	chr1:114074965~114078768	ENSGALG00000031795	chr1:113996679~114004370
MSTRG.2237.3	chr1:114074965~114078768	ENSGALG00000032359	chr1:114040831~114046018
MSTRG.2237.3	chr1:114074965~114078768	ENSGALG00000041078	chr1:114046400~114047548
MSTRG.2237.3	chr1:114074965~114078768	ENSGALG00000050389	chr1:114054050~114068005
MSTRG.2237.3	chr1:114074965~114078768	ENSGALG00000016251	chr1:114074141~114163628
MSTRG.2237.3	chr1:114074965~114078768	ENSGALG00000054425	chr1:114168184~114216218
MSTRG.2237.4	chr1:114074993~114078322	ENSGALG00000054422	chr1:113976114~113993963
MSTRG.2237.4	chr1:114074993~114078322	ENSGALG00000031795	chr1:113996679~114004370
MSTRG.2237.4	chr1:114074993~114078322	ENSGALG00000032359	chr1:114040831~114046018
MSTRG.2237.4	chr1:114074993~114078322	ENSGALG00000041078	chr1:114046400~114047548
MSTRG.2237.4	chr1:114074993~114078322	ENSGALG00000050389	chr1:114054050~114068005
MSTRG.2237.4	chr1:114074993~114078322	ENSGALG00000016251	chr1:114074141~114163628
MSTRG.2237.4	chr1:114074993~114078322	ENSGALG00000054425	chr1:114168184~114216218
MSTRG.4305.1	chr11:1418311~1427542	ENSGALG00000023898	chr11:1269388~1321969
MSTRG.4305.1	chr11:1418311~1427542	ENSGALG00000023898	chr11:1279277~1321969
MSTRG.4305.1	chr11:1418311~1427542	ENSGALG00000007867	chr11:1334504~1345280
MSTRG.4305.1	chr11:1418311~1427542	ENSGALG00000002198	chr11:1344641~1359145
MSTRG.4305.1	chr11:1418311~1427542	ENSGALG00000002198	chr11:1344641~1359497
MSTRG.4305.1	chr11:1418311~1427542	ENSGALG00000028326	chr11:1364760~1374485
MSTRG.4305.1	chr11:1418311~1427542	ENSGALG00000002237	chr11:1372530~1396927
MSTRG.4305.1	chr11:1418311~1427542	ENSGALG00000002244	chr11:1397797~1399926
MSTRG.4305.1	chr11:1418311~1427542	ENSGALG00000002244	chr11:1397797~1400275
MSTRG.4305.1	chr11:1418311~1427542	ENSGALG00000026043	chr11:1403054~1406514
MSTRG.4305.1	chr11:1418311~1427542	ENSGALG00000053506	chr11:1403739~1403798
MSTRG.4305.1	chr11:1418311~1427542	ENSGALG00000002247	chr11:1407170~1411255
MSTRG.4305.1	chr11:1418311~1427542	ENSGALG00000002301	chr11:1413189~1466512
MSTRG.4305.1	chr11:1418311~1427542	ENSGALG00000017825	chr11:1432691~1432826
MSTRG.4305.1	chr11:1418311~1427542	ENSGALG00000017826	chr11:1440907~1441040
MSTRG.4305.1	chr11:1418311~1427542	ENSGALG00000031326	chr11:1440907~1441042
MSTRG.4305.1	chr11:1418311~1427542	ENSGALG00000002313	chr11:1468224~1473690
MSTRG.4305.1	chr11:1418311~1427542	ENSGALG00000002313	chr11:1468224~1474686
MSTRG.4305.1	chr11:1418311~1427542	ENSGALG00000002313	chr11:1469153~1475115
MSTRG.4305.1	chr11:1418311~1427542	ENSGALG00000002313	chr11:1469977~1475359
MSTRG.4305.1	chr11:1418311~1427542	ENSGALG00000002321	chr11:1474237~1480222
MSTRG.4305.1	chr11:1418311~1427542	ENSGALG00000002321	chr11:1475178~1485084
MSTRG.4305.1	chr11:1418311~1427542	ENSGALG00000051002	chr11:1475832~1477434
MSTRG.4305.1	chr11:1418311~1427542	ENSGALG00000026903	chr11:1487565~1492223
MSTRG.4305.1	chr11:1418311~1427542	ENSGALG00000044146	chr11:1495153~1504367
MSTRG.4305.1	chr11:1418311~1427542	ENSGALG00000002356	chr11:1510105~1514127
MSTRG.2242.3	chr1:114307543~114311093	ENSGALG00000054425	chr1:114168184~114216218
MSTRG.2242.3	chr1:114307543~114311093	ENSGALG00000016254	chr1:114206429~114232333
MSTRG.2242.3	chr1:114307543~114311093	ENSGALG00000036284	chr1:114234012~114291665
MSTRG.2242.3	chr1:114307543~114311093	ENSGALG00000036284	chr1:114234012~114298065
MSTRG.2242.3	chr1:114307543~114311093	ENSGALG00000043100	chr1:114302896~114343550
MSTRG.2242.3	chr1:114307543~114311093	ENSGALG00000043100	chr1:114302967~114343550
MSTRG.2242.3	chr1:114307543~114311093	ENSGALG00000043100	chr1:114331454~114343548
MSTRG.2242.3	chr1:114307543~114311093	ENSGALG00000016258	chr1:114353222~114397787
MSTRG.4555.3	chr11:14522833~14527253	ENSGALG00000005377	chr11:14060228~14531588
MSTRG.4555.3	chr11:14522833~14527253	ENSGALG00000026258	chr11:14531508~14691257
MSTRG.4559.1	chr11:14691256~14696098	ENSGALG00000026258	chr11:14531508~14691257
MSTRG.4559.1	chr11:14691256~14696098	ENSGALG00000026258	chr11:14636388~14691257
MSTRG.4559.1	chr11:14691256~14696098	ENSGALG00000026258	chr11:14686125~14690687
MSTRG.4559.1	chr11:14691256~14696098	ENSGALG00000051042	chr11:14719077~14728120
MSTRG.4559.1	chr11:14691256~14696098	ENSGALG00000053796	chr11:14721110~14728025
MSTRG.4559.1	chr11:14691256~14696098	ENSGALG00000049507	chr11:14743596~14774926
MSTRG.4559.1	chr11:14691256~14696098	ENSGALG00000054827	chr11:14780081~14880684
MSTRG.4559.2	chr11:14691269~14696098	ENSGALG00000026258	chr11:14531508~14691257
MSTRG.4559.2	chr11:14691269~14696098	ENSGALG00000026258	chr11:14636388~14691257
MSTRG.4559.2	chr11:14691269~14696098	ENSGALG00000026258	chr11:14686125~14690687
MSTRG.4559.2	chr11:14691269~14696098	ENSGALG00000051042	chr11:14719077~14728120
MSTRG.4559.2	chr11:14691269~14696098	ENSGALG00000053796	chr11:14721110~14728025
MSTRG.4559.2	chr11:14691269~14696098	ENSGALG00000049507	chr11:14743596~14774926
MSTRG.4559.2	chr11:14691269~14696098	ENSGALG00000054827	chr11:14780081~14880684
MSTRG.4560.1	chr11:14691945~14693073	ENSGALG00000026258	chr11:14531508~14691257
MSTRG.4560.1	chr11:14691945~14693073	ENSGALG00000026258	chr11:14636388~14691257
MSTRG.4560.1	chr11:14691945~14693073	ENSGALG00000026258	chr11:14686125~14690687
MSTRG.4560.1	chr11:14691945~14693073	ENSGALG00000051042	chr11:14719077~14728120
MSTRG.4560.1	chr11:14691945~14693073	ENSGALG00000053796	chr11:14721110~14728025
MSTRG.4560.1	chr11:14691945~14693073	ENSGALG00000049507	chr11:14743596~14774926
MSTRG.4560.1	chr11:14691945~14693073	ENSGALG00000054827	chr11:14780081~14880684
MSTRG.4311.1	chr11:1480382~1483977	ENSGALG00000002237	chr11:1372530~1396927
MSTRG.4311.1	chr11:1480382~1483977	ENSGALG00000002244	chr11:1397797~1399926
MSTRG.4311.1	chr11:1480382~1483977	ENSGALG00000002244	chr11:1397797~1400275
MSTRG.4311.1	chr11:1480382~1483977	ENSGALG00000026043	chr11:1403054~1406514
MSTRG.4311.1	chr11:1480382~1483977	ENSGALG00000053506	chr11:1403739~1403798
MSTRG.4311.1	chr11:1480382~1483977	ENSGALG00000002247	chr11:1407170~1411255
MSTRG.4311.1	chr11:1480382~1483977	ENSGALG00000002301	chr11:1413189~1466512
MSTRG.4311.1	chr11:1480382~1483977	ENSGALG00000017825	chr11:1432691~1432826
MSTRG.4311.1	chr11:1480382~1483977	ENSGALG00000017826	chr11:1440907~1441040
MSTRG.4311.1	chr11:1480382~1483977	ENSGALG00000031326	chr11:1440907~1441042
MSTRG.4311.1	chr11:1480382~1483977	ENSGALG00000002313	chr11:1468224~1473690
MSTRG.4311.1	chr11:1480382~1483977	ENSGALG00000002313	chr11:1468224~1474686
MSTRG.4311.1	chr11:1480382~1483977	ENSGALG00000002313	chr11:1469153~1475115
MSTRG.4311.1	chr11:1480382~1483977	ENSGALG00000002313	chr11:1469977~1475359
MSTRG.4311.1	chr11:1480382~1483977	ENSGALG00000002321	chr11:1474237~1480222
MSTRG.4311.1	chr11:1480382~1483977	ENSGALG00000002321	chr11:1475178~1485084
MSTRG.4311.1	chr11:1480382~1483977	ENSGALG00000051002	chr11:1475832~1477434
MSTRG.4311.1	chr11:1480382~1483977	ENSGALG00000026903	chr11:1487565~1492223
MSTRG.4311.1	chr11:1480382~1483977	ENSGALG00000044146	chr11:1495153~1504367
MSTRG.4311.1	chr11:1480382~1483977	ENSGALG00000002356	chr11:1510105~1514127
MSTRG.4311.1	chr11:1480382~1483977	ENSGALG00000002407	chr11:1545435~1649122
MSTRG.4311.2	chr11:1481038~1483977	ENSGALG00000002237	chr11:1372530~1396927
MSTRG.4311.2	chr11:1481038~1483977	ENSGALG00000002244	chr11:1397797~1399926
MSTRG.4311.2	chr11:1481038~1483977	ENSGALG00000002244	chr11:1397797~1400275
MSTRG.4311.2	chr11:1481038~1483977	ENSGALG00000026043	chr11:1403054~1406514
MSTRG.4311.2	chr11:1481038~1483977	ENSGALG00000053506	chr11:1403739~1403798
MSTRG.4311.2	chr11:1481038~1483977	ENSGALG00000002247	chr11:1407170~1411255
MSTRG.4311.2	chr11:1481038~1483977	ENSGALG00000002301	chr11:1413189~1466512
MSTRG.4311.2	chr11:1481038~1483977	ENSGALG00000017825	chr11:1432691~1432826
MSTRG.4311.2	chr11:1481038~1483977	ENSGALG00000017826	chr11:1440907~1441040
MSTRG.4311.2	chr11:1481038~1483977	ENSGALG00000031326	chr11:1440907~1441042
MSTRG.4311.2	chr11:1481038~1483977	ENSGALG00000002313	chr11:1468224~1473690
MSTRG.4311.2	chr11:1481038~1483977	ENSGALG00000002313	chr11:1468224~1474686
MSTRG.4311.2	chr11:1481038~1483977	ENSGALG00000002313	chr11:1469153~1475115
MSTRG.4311.2	chr11:1481038~1483977	ENSGALG00000002313	chr11:1469977~1475359
MSTRG.4311.2	chr11:1481038~1483977	ENSGALG00000002321	chr11:1474237~1480222
MSTRG.4311.2	chr11:1481038~1483977	ENSGALG00000002321	chr11:1475178~1485084
MSTRG.4311.2	chr11:1481038~1483977	ENSGALG00000051002	chr11:1475832~1477434
MSTRG.4311.2	chr11:1481038~1483977	ENSGALG00000026903	chr11:1487565~1492223
MSTRG.4311.2	chr11:1481038~1483977	ENSGALG00000044146	chr11:1495153~1504367
MSTRG.4311.2	chr11:1481038~1483977	ENSGALG00000002356	chr11:1510105~1514127
MSTRG.4311.2	chr11:1481038~1483977	ENSGALG00000002407	chr11:1545435~1649122
MSTRG.137.75	chr1:1152142~1168845	ENSGALG00000054297	chr1:1045168~1071292
MSTRG.137.75	chr1:1152142~1168845	ENSGALG00000049264	chr1:1077724~1078821
MSTRG.137.75	chr1:1152142~1168845	ENSGALG00000049264	chr1:1078034~1080772
MSTRG.137.75	chr1:1152142~1168845	ENSGALG00000043476	chr1:1096008~1102807
MSTRG.137.75	chr1:1152142~1168845	ENSGALG00000033149	chr1:1103223~1108108
MSTRG.137.75	chr1:1152142~1168845	ENSGALG00000043771	chr1:1110497~1128266
MSTRG.137.75	chr1:1152142~1168845	ENSGALG00000029341	chr1:1142788~1201181
MSTRG.137.75	chr1:1152142~1168845	ENSGALG00000035085	chr1:1178464~1178547
MSTRG.137.75	chr1:1152142~1168845	ENSGALG00000043178	chr1:1216193~1274411
MSTRG.137.75	chr1:1152142~1168845	ENSGALG00000043178	chr1:1216193~1275443
MSTRG.137.75	chr1:1152142~1168845	ENSGALG00000043178	chr1:1216302~1275443
MSTRG.137.78	chr1:1155696~1157481	ENSGALG00000054297	chr1:1045168~1071292
MSTRG.137.78	chr1:1155696~1157481	ENSGALG00000049264	chr1:1077724~1078821
MSTRG.137.78	chr1:1155696~1157481	ENSGALG00000049264	chr1:1078034~1080772
MSTRG.137.78	chr1:1155696~1157481	ENSGALG00000043476	chr1:1096008~1102807
MSTRG.137.78	chr1:1155696~1157481	ENSGALG00000033149	chr1:1103223~1108108
MSTRG.137.78	chr1:1155696~1157481	ENSGALG00000043771	chr1:1110497~1128266
MSTRG.137.78	chr1:1155696~1157481	ENSGALG00000029341	chr1:1142788~1201181
MSTRG.137.78	chr1:1155696~1157481	ENSGALG00000035085	chr1:1178464~1178547
MSTRG.137.78	chr1:1155696~1157481	ENSGALG00000043178	chr1:1216193~1274411
MSTRG.137.78	chr1:1155696~1157481	ENSGALG00000043178	chr1:1216193~1275443
MSTRG.137.78	chr1:1155696~1157481	ENSGALG00000043178	chr1:1216302~1275443
MSTRG.4587.2	chr11:15813968~15850457	ENSGALG00000033507	chr11:15678088~15728004
MSTRG.4587.2	chr11:15813968~15850457	ENSGALG00000005456	chr11:15732855~15735747
MSTRG.4587.2	chr11:15813968~15850457	ENSGALG00000005467	chr11:15747635~15757141
MSTRG.4587.2	chr11:15813968~15850457	ENSGALG00000005473	chr11:15783046~15786682
MSTRG.4587.2	chr11:15813968~15850457	ENSGALG00000005472	chr11:15783046~15792004
MSTRG.4587.2	chr11:15813968~15850457	ENSGALG00000005472	chr11:15783050~15792110
MSTRG.4587.2	chr11:15813968~15850457	ENSGALG00000005473	chr11:15783059~15786680
MSTRG.4587.2	chr11:15813968~15850457	ENSGALG00000005474	chr11:15793378~15797891
MSTRG.4587.2	chr11:15813968~15850457	ENSGALG00000031983	chr11:15799465~15809344
MSTRG.4587.2	chr11:15813968~15850457	ENSGALG00000031983	chr11:15802151~15809325
MSTRG.4587.2	chr11:15813968~15850457	ENSGALG00000053008	chr11:15815185~15944572
MSTRG.4587.2	chr11:15813968~15850457	ENSGALG00000053008	chr11:15821495~15876452
MSTRG.4587.2	chr11:15813968~15850457	ENSGALG00000053008	chr11:15850034~15876412
MSTRG.4587.3	chr11:15813969~15834285	ENSGALG00000033507	chr11:15678088~15728004
MSTRG.4587.3	chr11:15813969~15834285	ENSGALG00000005456	chr11:15732855~15735747
MSTRG.4587.3	chr11:15813969~15834285	ENSGALG00000005467	chr11:15747635~15757141
MSTRG.4587.3	chr11:15813969~15834285	ENSGALG00000005473	chr11:15783046~15786682
MSTRG.4587.3	chr11:15813969~15834285	ENSGALG00000005472	chr11:15783046~15792004
MSTRG.4587.3	chr11:15813969~15834285	ENSGALG00000005472	chr11:15783050~15792110
MSTRG.4587.3	chr11:15813969~15834285	ENSGALG00000005473	chr11:15783059~15786680
MSTRG.4587.3	chr11:15813969~15834285	ENSGALG00000005474	chr11:15793378~15797891
MSTRG.4587.3	chr11:15813969~15834285	ENSGALG00000031983	chr11:15799465~15809344
MSTRG.4587.3	chr11:15813969~15834285	ENSGALG00000031983	chr11:15802151~15809325
MSTRG.4587.3	chr11:15813969~15834285	ENSGALG00000053008	chr11:15815185~15944572
MSTRG.4587.3	chr11:15813969~15834285	ENSGALG00000053008	chr11:15821495~15876452
MSTRG.4587.3	chr11:15813969~15834285	ENSGALG00000053008	chr11:15850034~15876412
MSTRG.4587.6	chr11:15813990~15825872	ENSGALG00000033507	chr11:15678088~15728004
MSTRG.4587.6	chr11:15813990~15825872	ENSGALG00000005456	chr11:15732855~15735747
MSTRG.4587.6	chr11:15813990~15825872	ENSGALG00000005467	chr11:15747635~15757141
MSTRG.4587.6	chr11:15813990~15825872	ENSGALG00000005473	chr11:15783046~15786682
MSTRG.4587.6	chr11:15813990~15825872	ENSGALG00000005472	chr11:15783046~15792004
MSTRG.4587.6	chr11:15813990~15825872	ENSGALG00000005472	chr11:15783050~15792110
MSTRG.4587.6	chr11:15813990~15825872	ENSGALG00000005473	chr11:15783059~15786680
MSTRG.4587.6	chr11:15813990~15825872	ENSGALG00000005474	chr11:15793378~15797891
MSTRG.4587.6	chr11:15813990~15825872	ENSGALG00000031983	chr11:15799465~15809344
MSTRG.4587.6	chr11:15813990~15825872	ENSGALG00000031983	chr11:15802151~15809325
MSTRG.4587.6	chr11:15813990~15825872	ENSGALG00000053008	chr11:15815185~15944572
MSTRG.4587.6	chr11:15813990~15825872	ENSGALG00000053008	chr11:15821495~15876452
MSTRG.4587.6	chr11:15813990~15825872	ENSGALG00000053008	chr11:15850034~15876412
MSTRG.2275.1	chr1:115836081~115837004	ENSGALG00000016287	chr1:115748151~115750190
MSTRG.2275.1	chr1:115836081~115837004	ENSGALG00000050854	chr1:115750462~115774697
MSTRG.2275.1	chr1:115836081~115837004	ENSGALG00000049698	chr1:115814798~115861383
MSTRG.2275.1	chr1:115836081~115837004	ENSGALG00000053984	chr1:115817431~115818998
MSTRG.2275.1	chr1:115836081~115837004	ENSGALG00000049698	chr1:115833961~115902092
MSTRG.2275.1	chr1:115836081~115837004	ENSGALG00000050326	chr1:115838274~115840775
MSTRG.2275.1	chr1:115836081~115837004	ENSGALG00000050326	chr1:115838274~115865673
MSTRG.2275.1	chr1:115836081~115837004	ENSGALG00000048023	chr1:115886252~115906399
MSTRG.2275.1	chr1:115836081~115837004	ENSGALG00000048023	chr1:115902737~115904114
MSTRG.2277.1	chr1:115863132~115863919	ENSGALG00000050854	chr1:115750462~115774697
MSTRG.2277.1	chr1:115863132~115863919	ENSGALG00000049698	chr1:115814798~115861383
MSTRG.2277.1	chr1:115863132~115863919	ENSGALG00000053984	chr1:115817431~115818998
MSTRG.2277.1	chr1:115863132~115863919	ENSGALG00000049698	chr1:115833961~115902092
MSTRG.2277.1	chr1:115863132~115863919	ENSGALG00000050326	chr1:115838274~115840775
MSTRG.2277.1	chr1:115863132~115863919	ENSGALG00000050326	chr1:115838274~115865673
MSTRG.2277.1	chr1:115863132~115863919	ENSGALG00000048023	chr1:115886252~115906399
MSTRG.2277.1	chr1:115863132~115863919	ENSGALG00000048023	chr1:115902737~115904114
MSTRG.4597.2	chr11:16318883~16390854	ENSGALG00000005483	chr11:15966487~16395265
MSTRG.4597.2	chr11:16318883~16390854	ENSGALG00000052314	chr11:16408525~16467182
MSTRG.4597.2	chr11:16318883~16390854	ENSGALG00000052314	chr11:16430976~16467149
MSTRG.4598.1	chr11:16448110~16454410	ENSGALG00000005483	chr11:15966487~16395265
MSTRG.4598.1	chr11:16448110~16454410	ENSGALG00000052314	chr11:16408525~16467182
MSTRG.4598.1	chr11:16448110~16454410	ENSGALG00000052314	chr11:16430976~16467149
MSTRG.4598.1	chr11:16448110~16454410	ENSGALG00000030803	chr11:16528447~16536007
MSTRG.4598.1	chr11:16448110~16454410	ENSGALG00000005494	chr11:16541642~16561927
MSTRG.4597.33	chr11:16498296~16521140	ENSGALG00000052314	chr11:16408525~16467182
MSTRG.4597.33	chr11:16498296~16521140	ENSGALG00000052314	chr11:16430976~16467149
MSTRG.4597.33	chr11:16498296~16521140	ENSGALG00000030803	chr11:16528447~16536007
MSTRG.4597.33	chr11:16498296~16521140	ENSGALG00000005494	chr11:16541642~16561927
MSTRG.4597.33	chr11:16498296~16521140	ENSGALG00000051446	chr11:16562067~16613836
MSTRG.4597.33	chr11:16498296~16521140	ENSGALG00000051446	chr11:16562106~16567860
MSTRG.4597.33	chr11:16498296~16521140	ENSGALG00000054832	chr11:16616272~16618742
MSTRG.4599.4	chr11:16528777~16540273	ENSGALG00000052314	chr11:16408525~16467182
MSTRG.4599.4	chr11:16528777~16540273	ENSGALG00000052314	chr11:16430976~16467149
MSTRG.4599.4	chr11:16528777~16540273	ENSGALG00000030803	chr11:16528447~16536007
MSTRG.4599.4	chr11:16528777~16540273	ENSGALG00000005494	chr11:16541642~16561927
MSTRG.4599.4	chr11:16528777~16540273	ENSGALG00000051446	chr11:16562067~16613836
MSTRG.4599.4	chr11:16528777~16540273	ENSGALG00000051446	chr11:16562106~16567860
MSTRG.4599.4	chr11:16528777~16540273	ENSGALG00000054832	chr11:16616272~16618742
MSTRG.4599.4	chr11:16528777~16540273	ENSGALG00000043039	chr11:16627313~16629994
MSTRG.2294.53	chr1:117140267~117188373	ENSGALG00000016281	chr1:116192489~117188566
MSTRG.2294.53	chr1:117140267~117188373	ENSGALG00000016281	chr1:116194238~117136191
MSTRG.2294.53	chr1:117140267~117188373	ENSGALG00000016281	chr1:116194238~117188416
MSTRG.2294.53	chr1:117140267~117188373	ENSGALG00000016281	chr1:116194238~117253225
MSTRG.2294.53	chr1:117140267~117188373	ENSGALG00000051100	chr1:117280098~117285971
MSTRG.4318.1	chr11:1726983~1728216	ENSGALG00000002407	chr11:1545435~1649122
MSTRG.4318.1	chr11:1726983~1728216	ENSGALG00000002458	chr11:1649800~1700756
MSTRG.4318.1	chr11:1726983~1728216	ENSGALG00000002467	chr11:1702335~1713816
MSTRG.4318.1	chr11:1726983~1728216	ENSGALG00000028466	chr11:1717174~1721372
MSTRG.4318.1	chr11:1726983~1728216	ENSGALG00000028466	chr11:1717174~1721502
MSTRG.4318.1	chr11:1726983~1728216	ENSGALG00000002531	chr11:1722517~1750003
MSTRG.4318.1	chr11:1726983~1728216	ENSGALG00000025493	chr11:1745667~1745746
MSTRG.4318.1	chr11:1726983~1728216	ENSGALG00000025319	chr11:1748736~1748817
MSTRG.4318.1	chr11:1726983~1728216	ENSGALG00000002603	chr11:1751185~1765843
MSTRG.4318.1	chr11:1726983~1728216	ENSGALG00000002648	chr11:1766723~1770224
MSTRG.4318.1	chr11:1726983~1728216	ENSGALG00000047215	chr11:1770467~1778544
MSTRG.4318.1	chr11:1726983~1728216	ENSGALG00000002651	chr11:1776442~1780422
MSTRG.4318.1	chr11:1726983~1728216	ENSGALG00000002690	chr11:1783777~1801364
MSTRG.4318.1	chr11:1726983~1728216	ENSGALG00000039818	chr11:1805278~1860794
MSTRG.2281.2	chr1:117411634~117413533	ENSGALG00000050791	chr1:117303044~117342131
MSTRG.2281.2	chr1:117411634~117413533	ENSGALG00000050791	chr1:117335674~117342131
MSTRG.2281.2	chr1:117411634~117413533	ENSGALG00000054734	chr1:117426042~117438827
MSTRG.2281.2	chr1:117411634~117413533	ENSGALG00000047042	chr1:117441496~117445500
MSTRG.2281.2	chr1:117411634~117413533	ENSGALG00000047042	chr1:117441496~117446925
MSTRG.2281.2	chr1:117411634~117413533	ENSGALG00000050955	chr1:117442306~117459072
MSTRG.2281.3	chr1:117411635~117413533	ENSGALG00000050791	chr1:117303044~117342131
MSTRG.2281.3	chr1:117411635~117413533	ENSGALG00000050791	chr1:117335674~117342131
MSTRG.2281.3	chr1:117411635~117413533	ENSGALG00000054734	chr1:117426042~117438827
MSTRG.2281.3	chr1:117411635~117413533	ENSGALG00000047042	chr1:117441496~117445500
MSTRG.2281.3	chr1:117411635~117413533	ENSGALG00000047042	chr1:117441496~117446925
MSTRG.2281.3	chr1:117411635~117413533	ENSGALG00000050955	chr1:117442306~117459072
MSTRG.2281.4	chr1:117411635~117413533	ENSGALG00000050791	chr1:117303044~117342131
MSTRG.2281.4	chr1:117411635~117413533	ENSGALG00000050791	chr1:117335674~117342131
MSTRG.2281.4	chr1:117411635~117413533	ENSGALG00000054734	chr1:117426042~117438827
MSTRG.2281.4	chr1:117411635~117413533	ENSGALG00000047042	chr1:117441496~117445500
MSTRG.2281.4	chr1:117411635~117413533	ENSGALG00000047042	chr1:117441496~117446925
MSTRG.2281.4	chr1:117411635~117413533	ENSGALG00000050955	chr1:117442306~117459072
MSTRG.2281.5	chr1:117411635~117413533	ENSGALG00000050791	chr1:117303044~117342131
MSTRG.2281.5	chr1:117411635~117413533	ENSGALG00000050791	chr1:117335674~117342131
MSTRG.2281.5	chr1:117411635~117413533	ENSGALG00000054734	chr1:117426042~117438827
MSTRG.2281.5	chr1:117411635~117413533	ENSGALG00000047042	chr1:117441496~117445500
MSTRG.2281.5	chr1:117411635~117413533	ENSGALG00000047042	chr1:117441496~117446925
MSTRG.2281.5	chr1:117411635~117413533	ENSGALG00000050955	chr1:117442306~117459072
MSTRG.2281.6	chr1:117411639~117413533	ENSGALG00000050791	chr1:117303044~117342131
MSTRG.2281.6	chr1:117411639~117413533	ENSGALG00000050791	chr1:117335674~117342131
MSTRG.2281.6	chr1:117411639~117413533	ENSGALG00000054734	chr1:117426042~117438827
MSTRG.2281.6	chr1:117411639~117413533	ENSGALG00000047042	chr1:117441496~117445500
MSTRG.2281.6	chr1:117411639~117413533	ENSGALG00000047042	chr1:117441496~117446925
MSTRG.2281.6	chr1:117411639~117413533	ENSGALG00000050955	chr1:117442306~117459072
[truncated: 54,443 more rows]
