# Supplementary material for: The mRNA-lncRNA landscape of multiple tissues uncovers key regulators and molecular pathways that underlie heterosis for feed intake and efficiency in laying chickens
Source: Genet Sel Evol. 2023 Oct 6;55:69. doi: 10.1186/s12711-023-00834-x (PMC10559425; doi:10.1186/s12711-023-00834-x)
Supplement: Supplementary file 8 — Additional file 8: Table S7. Pearson correlations between protein-coding genes (trans-genes) and lncRNA with an absolute value \documentclass[12pt]{minimal} \usepackage{amsmath} \usepackage{wasysym} \usepackage{amsfonts} \usepackage{amssymb} \usepackage{amsbsy} \usepackage{mathrsfs} \usepackage{upgreek} \setlength{\oddsidemargin}{-69pt} \begin{document}$$\ge$$\end{document}≥ 0.95 [file 12711_2023_834_MOESM8_ESM.xlsx]

## Sheet: Table S7
Table S7 Pearson correlations between protein-coding genes and lncRNAs
LncRNA id	Ensembl id	P value	Correlation coefficient
MSTRG.13920.1	ENSGALG00000000003	2.22865e-50	0.952617
MSTRG.16997.1	ENSGALG00000000003	2.30548e-49	0.950142
MSTRG.21040.3	ENSGALG00000000003	4.31736e-54	0.960652
MSTRG.21040.6	ENSGALG00000000003	1.50444e-49	0.950604
MSTRG.461.6	ENSGALG00000000003	6.36621e-50	0.951521
MSTRG.4748.1	ENSGALG00000000003	1.95817e-53	0.95934
MSTRG.5858.12	ENSGALG00000000003	1.32308e-49	0.950742
MSTRG.5909.3	ENSGALG00000000003	5.84968e-55	0.962322
MSTRG.10037.8	ENSGALG00000000059	2.34676e-51	0.954883
MSTRG.10836.3	ENSGALG00000000059	1.77109e-54	0.961406
MSTRG.13920.1	ENSGALG00000000059	2.43159e-50	0.952527
MSTRG.21040.3	ENSGALG00000000059	2.03232e-58	0.968287
MSTRG.21040.6	ENSGALG00000000059	1.87275e-50	0.952796
MSTRG.461.6	ENSGALG00000000059	3.97113e-51	0.954364
MSTRG.4748.1	ENSGALG00000000059	2.37621e-51	0.954871
MSTRG.5858.12	ENSGALG00000000059	2.01553e-49	0.950288
MSTRG.5909.3	ENSGALG00000000059	3.44611e-51	0.954504
MSTRG.13920.1	ENSGALG00000000086	2.7753e-51	0.954718
MSTRG.21040.6	ENSGALG00000000086	1.06866e-49	0.950971
MSTRG.21900.6	ENSGALG00000000086	1.27508e-49	0.950781
MSTRG.5909.3	ENSGALG00000000086	7.15587e-52	0.956034
MSTRG.10037.8	ENSGALG00000000186	6.1376e-68	0.980223
MSTRG.1007.1	ENSGALG00000000186	1.19147e-51	0.955543
MSTRG.10298.29	ENSGALG00000000186	1.08756e-56	0.965437
MSTRG.10389.16	ENSGALG00000000186	6.7493e-54	0.960269
MSTRG.10605.1	ENSGALG00000000186	9.43368e-60	0.970322
MSTRG.10738.2	ENSGALG00000000186	3.74787e-51	0.954421
MSTRG.10836.3	ENSGALG00000000186	3.48014e-52	0.956717
MSTRG.10948.2	ENSGALG00000000186	2.37e-49	0.950112
MSTRG.10948.26	ENSGALG00000000186	2.34129e-50	0.952566
MSTRG.1100.8	ENSGALG00000000186	2.14464e-60	0.971256
MSTRG.11408.11	ENSGALG00000000186	8.5071e-52	0.955868
MSTRG.11750.22	ENSGALG00000000186	4.89074e-54	0.960546
MSTRG.1190.23	ENSGALG00000000186	1.04805e-51	0.955667
MSTRG.12127.1	ENSGALG00000000186	7.01994e-56	0.964013
MSTRG.13024.5	ENSGALG00000000186	2.66453e-56	0.96476
MSTRG.13367.49	ENSGALG00000000186	8.66619e-52	0.95585
MSTRG.13369.1	ENSGALG00000000186	3.52318e-50	0.952142
MSTRG.13858.1	ENSGALG00000000186	1.5012e-52	0.957501
MSTRG.13920.1	ENSGALG00000000186	5.08012e-74	0.985355
MSTRG.14362.14	ENSGALG00000000186	1.17627e-52	0.957726
MSTRG.1446.18	ENSGALG00000000186	1.82627e-65	0.977647
MSTRG.14590.1	ENSGALG00000000186	2.57945e-52	0.956998
MSTRG.14638.50	ENSGALG00000000186	6.27349e-58	0.967505
MSTRG.14649.1	ENSGALG00000000186	1.37951e-58	0.968552
MSTRG.14825.35	ENSGALG00000000186	1.42461e-58	0.96853
MSTRG.14825.39	ENSGALG00000000186	1.54587e-58	0.968474
MSTRG.14910.16	ENSGALG00000000186	3.52403e-59	0.969465
MSTRG.14910.9	ENSGALG00000000186	6.25048e-59	0.969085
MSTRG.14962.7	ENSGALG00000000186	1.30785e-52	0.957628
MSTRG.15088.2	ENSGALG00000000186	2.09606e-50	0.95268
MSTRG.152.33	ENSGALG00000000186	2.22638e-56	0.964897
MSTRG.152.45	ENSGALG00000000186	6.42842e-52	0.956136
MSTRG.153.1	ENSGALG00000000186	2.61376e-53	0.959084
MSTRG.15445.2	ENSGALG00000000186	4.73125e-51	0.954189
MSTRG.16447.1	ENSGALG00000000186	1.87027e-49	0.950369
MSTRG.16656.5	ENSGALG00000000186	1.70696e-55	0.963314
MSTRG.16729.17	ENSGALG00000000186	1.68105e-53	0.959475
MSTRG.16729.8	ENSGALG00000000186	3.20687e-64	0.976225
MSTRG.16777.15	ENSGALG00000000186	4.76207e-53	0.958548
MSTRG.16777.30	ENSGALG00000000186	1.19963e-54	0.96173
MSTRG.1684.12	ENSGALG00000000186	1.36236e-55	0.963493
MSTRG.1684.24	ENSGALG00000000186	3.07808e-53	0.958939
MSTRG.1684.38	ENSGALG00000000186	1.96017e-49	0.950318
MSTRG.16997.1	ENSGALG00000000186	6.01373e-53	0.958337
MSTRG.17299.1	ENSGALG00000000186	1.94149e-49	0.950328
MSTRG.17380.59	ENSGALG00000000186	5.27273e-59	0.969198
MSTRG.17380.8	ENSGALG00000000186	8.7053e-58	0.967274
MSTRG.17907.6	ENSGALG00000000186	4.4899e-52	0.956477
MSTRG.18450.4	ENSGALG00000000186	1.61498e-57	0.966834
MSTRG.18534.7	ENSGALG00000000186	3.89805e-50	0.952036
MSTRG.18846.48	ENSGALG00000000186	2.83051e-59	0.96961
MSTRG.19104.1	ENSGALG00000000186	2.90792e-59	0.969592
MSTRG.19138.49	ENSGALG00000000186	2.09637e-53	0.95928
MSTRG.1921.8	ENSGALG00000000186	9.79759e-59	0.968783
MSTRG.19274.3	ENSGALG00000000186	2.62314e-49	0.950001
MSTRG.19279.7	ENSGALG00000000186	2.7016e-57	0.966463
MSTRG.19355.10	ENSGALG00000000186	1.99744e-53	0.959323
MSTRG.1948.9	ENSGALG00000000186	1.12115e-59	0.970211
MSTRG.1950.1	ENSGALG00000000186	3.67249e-52	0.956667
MSTRG.1954.38	ENSGALG00000000186	1.19579e-54	0.961733
MSTRG.1954.39	ENSGALG00000000186	3.11113e-56	0.964642
MSTRG.19745.31	ENSGALG00000000186	4.84059e-52	0.956406
MSTRG.19745.45	ENSGALG00000000186	2.96621e-53	0.958972
MSTRG.19801.4	ENSGALG00000000186	6.58521e-59	0.96905
MSTRG.1981.54	ENSGALG00000000186	5.05191e-58	0.967657
MSTRG.1981.61	ENSGALG00000000186	2.94811e-60	0.971058
MSTRG.19828.25	ENSGALG00000000186	3.43336e-52	0.95673
MSTRG.20061.6	ENSGALG00000000186	1.50468e-50	0.953021
MSTRG.2015.1	ENSGALG00000000186	1.86581e-51	0.955108
MSTRG.20389.1	ENSGALG00000000186	2.77039e-50	0.952392
MSTRG.20495.1	ENSGALG00000000186	2.0867e-51	0.954998
MSTRG.20516.13	ENSGALG00000000186	7.39609e-61	0.971909
MSTRG.20544.6	ENSGALG00000000186	2.90013e-58	0.968043
MSTRG.20573.1	ENSGALG00000000186	1.18432e-51	0.955549
MSTRG.20573.3	ENSGALG00000000186	2.9315e-52	0.956878
MSTRG.20622.11	ENSGALG00000000186	6.90531e-53	0.958212
MSTRG.20937.1	ENSGALG00000000186	1.63634e-61	0.972808
MSTRG.21040.3	ENSGALG00000000186	3.6002e-62	0.973681
MSTRG.21040.6	ENSGALG00000000186	6.00354e-72	0.983778
MSTRG.21114.17	ENSGALG00000000186	6.05262e-57	0.965873
MSTRG.21206.38	ENSGALG00000000186	5.05225e-63	0.974771
MSTRG.2149.19	ENSGALG00000000186	2.04355e-49	0.950273
MSTRG.2149.43	ENSGALG00000000186	1.24702e-59	0.970143
MSTRG.21579.2	ENSGALG00000000186	4.58962e-54	0.9606
MSTRG.21859.1	ENSGALG00000000186	6.50256e-55	0.962235
MSTRG.21900.6	ENSGALG00000000186	6.15552e-62	0.973375
MSTRG.21934.56	ENSGALG00000000186	4.76889e-50	0.951825
MSTRG.22010.1	ENSGALG00000000186	9.09735e-52	0.955804
MSTRG.22273.8	ENSGALG00000000186	1.76968e-56	0.965071
MSTRG.22384.1	ENSGALG00000000186	6.69754e-50	0.951467
MSTRG.22444.4	ENSGALG00000000186	3.34593e-58	0.967944
MSTRG.22503.60	ENSGALG00000000186	3.27814e-53	0.958883
MSTRG.22523.6	ENSGALG00000000186	1.78542e-59	0.96991
MSTRG.22541.23	ENSGALG00000000186	8.01596e-53	0.958076
MSTRG.22541.28	ENSGALG00000000186	1.2207e-53	0.959755
MSTRG.22597.14	ENSGALG00000000186	1.73008e-53	0.959449
MSTRG.2290.10	ENSGALG00000000186	1.74381e-60	0.971384
MSTRG.2290.16	ENSGALG00000000186	2.14013e-59	0.969792
MSTRG.2290.24	ENSGALG00000000186	3.43791e-61	0.972369
MSTRG.2290.29	ENSGALG00000000186	3.53188e-64	0.976176
MSTRG.2318.10	ENSGALG00000000186	1.49332e-53	0.959579
MSTRG.2318.2	ENSGALG00000000186	3.02167e-53	0.958955
MSTRG.2318.30	ENSGALG00000000186	4.12849e-53	0.958676
MSTRG.2345.32	ENSGALG00000000186	5.30798e-52	0.956318
MSTRG.2393.13	ENSGALG00000000186	4.70004e-51	0.954196
MSTRG.23970.71	ENSGALG00000000186	7.88136e-56	0.963923
MSTRG.24193.1	ENSGALG00000000186	6.33691e-65	0.977041
MSTRG.24293.5	ENSGALG00000000186	2.13437e-54	0.961249
MSTRG.24378.1	ENSGALG00000000186	7.55509e-53	0.95813
MSTRG.24522.17	ENSGALG00000000186	7.83956e-50	0.951301
MSTRG.24523.1	ENSGALG00000000186	4.02588e-52	0.95658
MSTRG.24524.1	ENSGALG00000000186	1.89724e-52	0.957284
MSTRG.24761.13	ENSGALG00000000186	5.15498e-53	0.958476
MSTRG.24764.1	ENSGALG00000000186	9.76171e-50	0.951067
MSTRG.269.6	ENSGALG00000000186	1.35599e-57	0.966959
MSTRG.2729.12	ENSGALG00000000186	4.46961e-58	0.967743
MSTRG.2729.34	ENSGALG00000000186	4.30306e-56	0.964393
MSTRG.273.1	ENSGALG00000000186	1.28635e-57	0.966997
MSTRG.2738.8	ENSGALG00000000186	7.48968e-61	0.971901
MSTRG.2739.1	ENSGALG00000000186	2.50582e-59	0.969689
MSTRG.2808.1	ENSGALG00000000186	1.34808e-51	0.955424
MSTRG.2836.3	ENSGALG00000000186	7.28825e-60	0.970487
MSTRG.2836.6	ENSGALG00000000186	7.08554e-58	0.96742
MSTRG.2837.2	ENSGALG00000000186	1.05567e-64	0.976787
MSTRG.2853.9	ENSGALG00000000186	1.24447e-54	0.9617
MSTRG.2952.17	ENSGALG00000000186	2.21078e-49	0.950187
MSTRG.2952.32	ENSGALG00000000186	6.16471e-56	0.964114
MSTRG.2952.34	ENSGALG00000000186	9.50576e-56	0.963776
MSTRG.2952.44	ENSGALG00000000186	2.34981e-56	0.964856
MSTRG.2952.49	ENSGALG00000000186	4.81065e-53	0.958539
MSTRG.2952.54	ENSGALG00000000186	6.40387e-61	0.971996
MSTRG.2952.65	ENSGALG00000000186	4.07542e-56	0.964434
MSTRG.2958.3	ENSGALG00000000186	3.72408e-59	0.969429
MSTRG.2964.1	ENSGALG00000000186	8.18237e-50	0.951255
MSTRG.3011.27	ENSGALG00000000186	1.79522e-49	0.950413
MSTRG.3196.17	ENSGALG00000000186	4.22704e-58	0.967781
MSTRG.3362.38	ENSGALG00000000186	1.41269e-59	0.970062
MSTRG.3364.1	ENSGALG00000000186	4.09874e-59	0.969366
MSTRG.3399.22	ENSGALG00000000186	2.60919e-54	0.96108
MSTRG.3403.1	ENSGALG00000000186	1.54165e-52	0.957476
MSTRG.3453.30	ENSGALG00000000186	3.23304e-59	0.969522
MSTRG.3459.22	ENSGALG00000000186	1.45825e-58	0.968514
MSTRG.3490.60	ENSGALG00000000186	3.56953e-61	0.972346
MSTRG.3490.78	ENSGALG00000000186	2.89738e-54	0.960991
MSTRG.3491.1	ENSGALG00000000186	2.78243e-56	0.964727
MSTRG.3506.57	ENSGALG00000000186	6.30026e-52	0.956155
MSTRG.3669.11	ENSGALG00000000186	2.23592e-54	0.96121
MSTRG.3835.34	ENSGALG00000000186	1.62231e-58	0.968441
MSTRG.3853.21	ENSGALG00000000186	1.05314e-59	0.970251
MSTRG.4027.1	ENSGALG00000000186	2.1728e-57	0.966621
MSTRG.442.7	ENSGALG00000000186	1.19222e-59	0.970172
MSTRG.4470.4	ENSGALG00000000186	2.16898e-53	0.95925
MSTRG.461.6	ENSGALG00000000186	2.24784e-65	0.977547
MSTRG.4748.1	ENSGALG00000000186	1.02648e-58	0.968752
MSTRG.4896.2	ENSGALG00000000186	1.7352e-51	0.955178
MSTRG.550.3	ENSGALG00000000186	1.48426e-54	0.961553
MSTRG.554.16	ENSGALG00000000186	9.54025e-61	0.971754
MSTRG.5550.1	ENSGALG00000000186	7.22344e-51	0.953766
MSTRG.568.7	ENSGALG00000000186	3.5977e-51	0.954462
MSTRG.5711.8	ENSGALG00000000186	1.04645e-50	0.953391
MSTRG.5858.12	ENSGALG00000000186	1.72899e-57	0.966785
MSTRG.5858.9	ENSGALG00000000186	1.02315e-55	0.963718
MSTRG.5909.3	ENSGALG00000000186	4.23451e-67	0.979385
MSTRG.6112.68	ENSGALG00000000186	9.21589e-52	0.955791
MSTRG.6112.79	ENSGALG00000000186	8.41895e-50	0.951225
MSTRG.6117.1	ENSGALG00000000186	1.6201e-51	0.955245
MSTRG.653.10	ENSGALG00000000186	1.56162e-54	0.961511
MSTRG.668.16	ENSGALG00000000186	2.38712e-54	0.961155
MSTRG.691.12	ENSGALG00000000186	5.1328e-54	0.960505
MSTRG.691.15	ENSGALG00000000186	5.24989e-51	0.954086
MSTRG.691.16	ENSGALG00000000186	1.10495e-49	0.950935
MSTRG.691.20	ENSGALG00000000186	1.74832e-57	0.966777
MSTRG.694.13	ENSGALG00000000186	1.5941e-49	0.950541
MSTRG.6949.2	ENSGALG00000000186	1.75402e-49	0.950438
MSTRG.696.1	ENSGALG00000000186	2.15727e-51	0.954966
MSTRG.7201.5	ENSGALG00000000186	1.40181e-55	0.96347
MSTRG.766.1	ENSGALG00000000186	2.51667e-50	0.952492
MSTRG.8441.2	ENSGALG00000000186	1.87907e-58	0.968341
MSTRG.851.22	ENSGALG00000000186	1.35787e-52	0.957594
MSTRG.8773.1	ENSGALG00000000186	7.69333e-62	0.973247
MSTRG.8773.15	ENSGALG00000000186	1.01244e-55	0.963727
MSTRG.9121.3	ENSGALG00000000186	8.3714e-55	0.962028
MSTRG.9121.7	ENSGALG00000000186	3.80641e-57	0.966213
MSTRG.9340.2	ENSGALG00000000186	3.54665e-50	0.952135
MSTRG.9357.1	ENSGALG00000000186	2.31216e-57	0.966576
MSTRG.9357.10	ENSGALG00000000186	9.72802e-55	0.961904
MSTRG.9357.3	ENSGALG00000000186	2.99017e-50	0.952313
MSTRG.9360.1	ENSGALG00000000186	8.47753e-55	0.962017
MSTRG.9360.10	ENSGALG00000000186	4.23249e-55	0.962585
MSTRG.9475.15	ENSGALG00000000186	3.05642e-56	0.964655
MSTRG.9619.15	ENSGALG00000000186	1.88878e-52	0.957288
MSTRG.9733.5	ENSGALG00000000186	1.78382e-57	0.966763
MSTRG.987.10	ENSGALG00000000186	1.3161e-61	0.972935
MSTRG.9930.6	ENSGALG00000000186	6.66359e-58	0.967463
MSTRG.10037.8	ENSGALG00000000209	6.11315e-54	0.960354
MSTRG.10836.3	ENSGALG00000000209	1.06593e-50	0.953372
MSTRG.13920.1	ENSGALG00000000209	1.89591e-51	0.955092
MSTRG.16997.1	ENSGALG00000000209	7.74226e-52	0.955958
MSTRG.21040.3	ENSGALG00000000209	1.59416e-58	0.968453
MSTRG.21040.6	ENSGALG00000000209	5.22449e-51	0.95409
MSTRG.461.6	ENSGALG00000000209	2.39799e-53	0.959161
MSTRG.4748.1	ENSGALG00000000209	3.90753e-53	0.958726
MSTRG.5909.3	ENSGALG00000000209	9.11983e-52	0.955801
MSTRG.10037.8	ENSGALG00000000217	1.44041e-59	0.97005
MSTRG.10738.2	ENSGALG00000000217	3.14803e-50	0.952259
MSTRG.10836.3	ENSGALG00000000217	1.7316e-51	0.95518
MSTRG.12790.24	ENSGALG00000000217	2.32582e-52	0.957095
MSTRG.13024.5	ENSGALG00000000217	9.51684e-53	0.95792
MSTRG.13586.3	ENSGALG00000000217	3.59997e-55	0.962716
MSTRG.13920.1	ENSGALG00000000217	1.69791e-57	0.966798
MSTRG.14962.7	ENSGALG00000000217	1.31424e-49	0.950749
MSTRG.15445.2	ENSGALG00000000217	6.35026e-51	0.953895
MSTRG.1661.1	ENSGALG00000000217	5.79664e-50	0.95162
MSTRG.16656.5	ENSGALG00000000217	7.78807e-52	0.955953
MSTRG.16729.8	ENSGALG00000000217	6.74244e-58	0.967455
MSTRG.16777.15	ENSGALG00000000217	8.98626e-50	0.951155
MSTRG.1684.12	ENSGALG00000000217	3.13086e-50	0.952265
MSTRG.16997.1	ENSGALG00000000217	1.57541e-54	0.961503
MSTRG.19279.7	ENSGALG00000000217	1.26286e-53	0.959725
MSTRG.19745.45	ENSGALG00000000217	4.12307e-50	0.951978
MSTRG.20061.6	ENSGALG00000000217	4.1841e-51	0.954312
MSTRG.20523.1	ENSGALG00000000217	2.52451e-49	0.950043
MSTRG.21040.3	ENSGALG00000000217	7.03586e-60	0.970509
MSTRG.21040.6	ENSGALG00000000217	1.15147e-59	0.970194
MSTRG.2149.43	ENSGALG00000000217	7.45271e-51	0.953734
MSTRG.22273.8	ENSGALG00000000217	1.15449e-52	0.957743
MSTRG.22321.20	ENSGALG00000000217	2.63197e-50	0.952445
MSTRG.22523.6	ENSGALG00000000217	1.65482e-49	0.950501
MSTRG.22597.14	ENSGALG00000000217	7.45092e-51	0.953734
MSTRG.23564.3	ENSGALG00000000217	1.72194e-49	0.950458
MSTRG.24761.13	ENSGALG00000000217	1.41313e-50	0.953085
MSTRG.24764.1	ENSGALG00000000217	1.27969e-53	0.959714
MSTRG.24769.1	ENSGALG00000000217	6.53078e-50	0.951494
MSTRG.2738.8	ENSGALG00000000217	1.54493e-50	0.952994
MSTRG.3049.1	ENSGALG00000000217	2.01965e-50	0.952719
MSTRG.3196.17	ENSGALG00000000217	3.01956e-53	0.958956
MSTRG.3362.38	ENSGALG00000000217	1.87629e-54	0.961357
MSTRG.3364.1	ENSGALG00000000217	7.64358e-51	0.953709
MSTRG.3403.1	ENSGALG00000000217	1.6065e-50	0.952954
MSTRG.3459.22	ENSGALG00000000217	2.0962e-51	0.954994
MSTRG.3669.11	ENSGALG00000000217	5.60408e-59	0.969158
MSTRG.3835.34	ENSGALG00000000217	1.11952e-49	0.950921
MSTRG.3853.21	ENSGALG00000000217	2.44036e-49	0.95008
MSTRG.461.6	ENSGALG00000000217	1.28726e-60	0.971571
MSTRG.4748.1	ENSGALG00000000217	8.58697e-52	0.955859
MSTRG.5550.1	ENSGALG00000000217	1.82604e-49	0.950394
MSTRG.5891.1	ENSGALG00000000217	3.33244e-50	0.9522
MSTRG.5909.3	ENSGALG00000000217	1.5067e-52	0.957498
MSTRG.7201.5	ENSGALG00000000217	4.92063e-54	0.960541
MSTRG.7383.20	ENSGALG00000000217	5.24264e-51	0.954087
MSTRG.8441.2	ENSGALG00000000217	2.37578e-49	0.950109
MSTRG.8773.1	ENSGALG00000000217	1.16187e-51	0.955568
MSTRG.9340.2	ENSGALG00000000217	7.30466e-52	0.956014
MSTRG.9357.1	ENSGALG00000000217	1.01333e-52	0.957862
MSTRG.987.10	ENSGALG00000000217	5.96013e-52	0.956208
MSTRG.10037.8	ENSGALG00000000226	6.10996e-50	0.951564
MSTRG.21040.3	ENSGALG00000000226	8.67408e-52	0.955849
MSTRG.4748.1	ENSGALG00000000226	7.1571e-50	0.951397
MSTRG.5909.3	ENSGALG00000000226	2.34908e-49	0.950121
MSTRG.10037.8	ENSGALG00000000227	2.44921e-68	0.980609
MSTRG.1007.1	ENSGALG00000000227	4.82979e-55	0.962478
MSTRG.10298.29	ENSGALG00000000227	5.12334e-57	0.965995
MSTRG.10389.16	ENSGALG00000000227	5.40121e-58	0.96761
MSTRG.10605.1	ENSGALG00000000227	2.30491e-58	0.968201
MSTRG.10836.3	ENSGALG00000000227	1.60546e-57	0.966838
MSTRG.10948.2	ENSGALG00000000227	9.34749e-51	0.953505
MSTRG.10948.26	ENSGALG00000000227	7.58333e-52	0.955978
MSTRG.1100.8	ENSGALG00000000227	1.27293e-57	0.967004
MSTRG.11408.11	ENSGALG00000000227	2.87353e-52	0.956897
MSTRG.11750.22	ENSGALG00000000227	1.56465e-56	0.965164
MSTRG.1190.23	ENSGALG00000000227	6.22193e-54	0.960339
MSTRG.12127.1	ENSGALG00000000227	7.16995e-53	0.958178
MSTRG.1219.8	ENSGALG00000000227	1.00025e-52	0.957874
MSTRG.12790.24	ENSGALG00000000227	6.82428e-52	0.956079
MSTRG.13024.5	ENSGALG00000000227	1.87193e-51	0.955104
MSTRG.13367.49	ENSGALG00000000227	2.69365e-51	0.954748
MSTRG.13858.1	ENSGALG00000000227	3.34723e-55	0.962775
MSTRG.13920.1	ENSGALG00000000227	2.33075e-68	0.98063
MSTRG.1446.18	ENSGALG00000000227	5.08338e-58	0.967653
MSTRG.14590.1	ENSGALG00000000227	6.37026e-52	0.956145
MSTRG.14638.50	ENSGALG00000000227	7.23517e-51	0.953764
MSTRG.14649.1	ENSGALG00000000227	1.55713e-53	0.959542
MSTRG.14825.35	ENSGALG00000000227	5.51338e-56	0.964201
MSTRG.14825.39	ENSGALG00000000227	9.58781e-55	0.961916
MSTRG.14910.16	ENSGALG00000000227	3.13035e-56	0.964637
MSTRG.14910.9	ENSGALG00000000227	4.75756e-56	0.964315
MSTRG.14920.12	ENSGALG00000000227	1.04e-49	0.951
MSTRG.14962.7	ENSGALG00000000227	4.72044e-54	0.960576
MSTRG.15088.2	ENSGALG00000000227	2.40895e-52	0.957062
MSTRG.152.33	ENSGALG00000000227	3.85207e-57	0.966205
MSTRG.152.45	ENSGALG00000000227	3.40788e-52	0.956737
MSTRG.153.1	ENSGALG00000000227	8.80496e-51	0.953566
MSTRG.15445.2	ENSGALG00000000227	5.03452e-50	0.951768
MSTRG.15791.3	ENSGALG00000000227	7.13579e-51	0.953778
MSTRG.16447.1	ENSGALG00000000227	2.31002e-56	0.964869
MSTRG.1661.1	ENSGALG00000000227	2.22653e-51	0.954935
MSTRG.16656.5	ENSGALG00000000227	3.02821e-58	0.968013
MSTRG.16729.17	ENSGALG00000000227	3.66461e-53	0.958783
MSTRG.16729.8	ENSGALG00000000227	1.15177e-64	0.976744
MSTRG.16777.15	ENSGALG00000000227	1.49064e-55	0.963421
MSTRG.16777.30	ENSGALG00000000227	7.62874e-54	0.960163
MSTRG.1684.12	ENSGALG00000000227	9.87391e-60	0.970293
MSTRG.1684.24	ENSGALG00000000227	5.19027e-57	0.965986
MSTRG.1684.38	ENSGALG00000000227	8.73188e-53	0.957998
MSTRG.17299.1	ENSGALG00000000227	4.55627e-50	0.951873
MSTRG.17380.59	ENSGALG00000000227	1.74724e-56	0.965081
MSTRG.17380.8	ENSGALG00000000227	7.90857e-57	0.965675
MSTRG.17907.6	ENSGALG00000000227	8.86862e-53	0.957984
MSTRG.17952.19	ENSGALG00000000227	5.74872e-52	0.956242
MSTRG.18450.4	ENSGALG00000000227	1.56567e-53	0.959537
MSTRG.18846.48	ENSGALG00000000227	1.04665e-52	0.957833
MSTRG.19104.1	ENSGALG00000000227	1.06776e-53	0.959872
MSTRG.1921.8	ENSGALG00000000227	3.11426e-54	0.96093
MSTRG.19256.1	ENSGALG00000000227	1.64493e-50	0.95293
MSTRG.19279.7	ENSGALG00000000227	1.79687e-53	0.959416
MSTRG.19355.10	ENSGALG00000000227	9.13401e-56	0.963807
MSTRG.1948.9	ENSGALG00000000227	8.98832e-57	0.965579
MSTRG.1954.38	ENSGALG00000000227	4.13578e-55	0.962604
MSTRG.1954.39	ENSGALG00000000227	1.12272e-55	0.963645
MSTRG.19745.31	ENSGALG00000000227	5.46454e-53	0.958424
MSTRG.19745.45	ENSGALG00000000227	2.71513e-57	0.966459
MSTRG.19801.4	ENSGALG00000000227	2.37148e-61	0.972589
MSTRG.1981.54	ENSGALG00000000227	3.18387e-52	0.956801
MSTRG.1981.61	ENSGALG00000000227	1.35448e-56	0.965272
MSTRG.19828.25	ENSGALG00000000227	1.03506e-52	0.957843
MSTRG.20389.1	ENSGALG00000000227	2.2349e-55	0.963099
MSTRG.20495.1	ENSGALG00000000227	2.17853e-53	0.959246
MSTRG.20516.13	ENSGALG00000000227	1.07125e-54	0.961824
MSTRG.20544.6	ENSGALG00000000227	2.23431e-57	0.9666
MSTRG.20573.3	ENSGALG00000000227	2.21876e-49	0.950183
MSTRG.20937.1	ENSGALG00000000227	1.52186e-58	0.968485
MSTRG.21040.3	ENSGALG00000000227	4.85011e-66	0.978275
MSTRG.21040.6	ENSGALG00000000227	4.6372e-63	0.974818
MSTRG.21114.17	ENSGALG00000000227	7.68802e-57	0.965696
MSTRG.21206.38	ENSGALG00000000227	7.86715e-60	0.970438
MSTRG.2149.43	ENSGALG00000000227	2.44056e-61	0.972572
MSTRG.21579.2	ENSGALG00000000227	3.27174e-58	0.967959
MSTRG.21859.1	ENSGALG00000000227	2.08835e-51	0.954997
MSTRG.21900.6	ENSGALG00000000227	2.48104e-59	0.969696
MSTRG.22010.1	ENSGALG00000000227	5.82117e-53	0.958367
MSTRG.22273.8	ENSGALG00000000227	2.22137e-55	0.963104
MSTRG.22321.20	ENSGALG00000000227	1.46218e-49	0.950634
MSTRG.22384.1	ENSGALG00000000227	2.74463e-50	0.952402
MSTRG.22444.4	ENSGALG00000000227	2.06963e-53	0.959291
MSTRG.22503.60	ENSGALG00000000227	3.04852e-50	0.952293
MSTRG.22523.6	ENSGALG00000000227	1.35835e-54	0.961627
MSTRG.22541.23	ENSGALG00000000227	6.79558e-54	0.960263
MSTRG.22541.28	ENSGALG00000000227	9.70002e-54	0.959955
MSTRG.22597.14	ENSGALG00000000227	3.64048e-53	0.958789
MSTRG.2290.10	ENSGALG00000000227	3.27775e-61	0.972397
MSTRG.2290.16	ENSGALG00000000227	1.56668e-58	0.968465
MSTRG.2290.24	ENSGALG00000000227	6.6528e-59	0.969043
MSTRG.2290.29	ENSGALG00000000227	4.75633e-60	0.970758
MSTRG.2318.10	ENSGALG00000000227	8.8835e-54	0.960032
MSTRG.2318.2	ENSGALG00000000227	1.02152e-50	0.953415
MSTRG.2318.30	ENSGALG00000000227	4.48478e-54	0.96062
MSTRG.23563.17	ENSGALG00000000227	2.41836e-51	0.954854
MSTRG.23563.18	ENSGALG00000000227	4.07229e-50	0.951991
MSTRG.23564.3	ENSGALG00000000227	1.20062e-55	0.963592
MSTRG.23565.19	ENSGALG00000000227	2.61989e-52	0.956984
MSTRG.2393.13	ENSGALG00000000227	2.75374e-53	0.959038
MSTRG.23970.71	ENSGALG00000000227	2.12926e-53	0.959266
MSTRG.24193.1	ENSGALG00000000227	2.42043e-57	0.966543
MSTRG.24293.5	ENSGALG00000000227	4.15404e-56	0.96442
MSTRG.24522.17	ENSGALG00000000227	8.06524e-52	0.955919
MSTRG.24523.1	ENSGALG00000000227	1.59438e-55	0.963368
MSTRG.24524.1	ENSGALG00000000227	6.08415e-54	0.960359
MSTRG.24761.13	ENSGALG00000000227	1.84458e-50	0.952812
MSTRG.24764.1	ENSGALG00000000227	1.22438e-53	0.959752
MSTRG.269.6	ENSGALG00000000227	2.02787e-58	0.968289
MSTRG.2729.12	ENSGALG00000000227	4.58998e-58	0.967724
MSTRG.2729.34	ENSGALG00000000227	1.77629e-58	0.96838
MSTRG.273.1	ENSGALG00000000227	5.8754e-58	0.967551
MSTRG.2738.8	ENSGALG00000000227	1.20849e-60	0.971609
MSTRG.2739.1	ENSGALG00000000227	7.091e-59	0.969001
MSTRG.2808.1	ENSGALG00000000227	7.57242e-53	0.958128
MSTRG.2836.3	ENSGALG00000000227	1.98872e-51	0.955045
MSTRG.2836.6	ENSGALG00000000227	2.74989e-55	0.962933
MSTRG.2837.2	ENSGALG00000000227	2.4675e-58	0.968154
MSTRG.2952.32	ENSGALG00000000227	4.2248e-51	0.954302
MSTRG.2952.34	ENSGALG00000000227	1.18381e-49	0.950861
MSTRG.2952.44	ENSGALG00000000227	9.34539e-50	0.951114
MSTRG.2952.54	ENSGALG00000000227	3.90812e-55	0.962649
MSTRG.2952.65	ENSGALG00000000227	5.27429e-50	0.951719
MSTRG.2958.3	ENSGALG00000000227	1.19946e-52	0.957708
MSTRG.2964.1	ENSGALG00000000227	4.935e-50	0.951789
MSTRG.3011.27	ENSGALG00000000227	3.31768e-52	0.956762
MSTRG.3049.1	ENSGALG00000000227	1.73602e-49	0.950449
MSTRG.3196.1	ENSGALG00000000227	1.04059e-49	0.950999
MSTRG.3196.17	ENSGALG00000000227	1.5686e-59	0.969994
MSTRG.335.12	ENSGALG00000000227	2.98656e-51	0.954646
MSTRG.3362.38	ENSGALG00000000227	4.01252e-59	0.96938
MSTRG.3364.1	ENSGALG00000000227	6.12357e-58	0.967522
MSTRG.3399.22	ENSGALG00000000227	2.80705e-53	0.959021
MSTRG.3401.1	ENSGALG00000000227	1.2273e-49	0.950822
MSTRG.3403.1	ENSGALG00000000227	8.47009e-58	0.967294
MSTRG.3453.30	ENSGALG00000000227	1.34382e-57	0.966966
MSTRG.3459.22	ENSGALG00000000227	4.30049e-61	0.972235
MSTRG.3490.60	ENSGALG00000000227	1.15197e-58	0.968674
MSTRG.3490.78	ENSGALG00000000227	1.22212e-50	0.953233
MSTRG.3491.1	ENSGALG00000000227	6.41399e-55	0.962246
MSTRG.3506.53	ENSGALG00000000227	1.49602e-52	0.957504
MSTRG.3506.57	ENSGALG00000000227	4.07568e-54	0.960702
MSTRG.3506.61	ENSGALG00000000227	1.63065e-52	0.957425
MSTRG.3506.67	ENSGALG00000000227	4.39042e-50	0.951912
MSTRG.3512.1	ENSGALG00000000227	1.00509e-49	0.951036
MSTRG.3669.11	ENSGALG00000000227	2.11415e-54	0.961257
MSTRG.3835.34	ENSGALG00000000227	2.57706e-57	0.966497
MSTRG.3853.21	ENSGALG00000000227	4.22093e-56	0.964407
MSTRG.4027.1	ENSGALG00000000227	2.98455e-55	0.962867
MSTRG.442.7	ENSGALG00000000227	2.58047e-60	0.971141
MSTRG.4510.8	ENSGALG00000000227	6.34775e-52	0.956148
MSTRG.461.6	ENSGALG00000000227	2.65491e-66	0.978555
MSTRG.4748.1	ENSGALG00000000227	3.62496e-56	0.964525
MSTRG.4896.2	ENSGALG00000000227	2.65207e-50	0.952437
MSTRG.554.16	ENSGALG00000000227	2.30521e-54	0.961184
MSTRG.5550.1	ENSGALG00000000227	2.79233e-56	0.964724
MSTRG.5711.8	ENSGALG00000000227	1.15215e-50	0.953293
MSTRG.5858.12	ENSGALG00000000227	2.0497e-58	0.968282
MSTRG.5858.9	ENSGALG00000000227	1.10285e-56	0.965427
MSTRG.5891.1	ENSGALG00000000227	4.66296e-52	0.956441
MSTRG.5909.3	ENSGALG00000000227	3.21211e-60	0.971004
MSTRG.6112.68	ENSGALG00000000227	6.49543e-52	0.956126
MSTRG.6112.79	ENSGALG00000000227	7.84847e-51	0.953682
MSTRG.6117.1	ENSGALG00000000227	2.6281e-52	0.956981
MSTRG.6173.1	ENSGALG00000000227	2.37489e-49	0.950109
MSTRG.653.10	ENSGALG00000000227	1.1145e-56	0.965419
MSTRG.661.13	ENSGALG00000000227	5.95812e-50	0.951591
MSTRG.668.16	ENSGALG00000000227	4.97053e-54	0.960532
MSTRG.691.12	ENSGALG00000000227	2.92354e-52	0.956881
MSTRG.691.20	ENSGALG00000000227	2.74874e-58	0.96808
MSTRG.7201.5	ENSGALG00000000227	2.49496e-57	0.966521
MSTRG.766.1	ENSGALG00000000227	3.55308e-51	0.954474
MSTRG.8214.1	ENSGALG00000000227	6.94907e-54	0.960244
MSTRG.8441.2	ENSGALG00000000227	3.49955e-56	0.964552
MSTRG.851.22	ENSGALG00000000227	9.60008e-54	0.959964
MSTRG.8773.1	ENSGALG00000000227	1.96441e-65	0.977612
MSTRG.8773.15	ENSGALG00000000227	5.05313e-56	0.964268
MSTRG.9121.3	ENSGALG00000000227	1.08858e-52	0.957797
MSTRG.9121.7	ENSGALG00000000227	2.29476e-57	0.966581
MSTRG.9340.2	ENSGALG00000000227	1.61739e-50	0.952947
MSTRG.9357.1	ENSGALG00000000227	3.68246e-58	0.967877
MSTRG.9357.10	ENSGALG00000000227	2.19081e-52	0.957151
MSTRG.9357.3	ENSGALG00000000227	9.79851e-51	0.953458
MSTRG.9360.1	ENSGALG00000000227	3.50541e-53	0.958823
MSTRG.9360.10	ENSGALG00000000227	1.59928e-52	0.957443
MSTRG.9475.15	ENSGALG00000000227	4.11473e-56	0.964427
MSTRG.9733.5	ENSGALG00000000227	2.09215e-55	0.963152
MSTRG.987.10	ENSGALG00000000227	4.1089e-62	0.973606
MSTRG.9930.6	ENSGALG00000000227	2.74459e-57	0.966451
MSTRG.13024.5	ENSGALG00000000244	9.58381e-50	0.951087
MSTRG.13586.3	ENSGALG00000000244	2.70011e-53	0.959055
MSTRG.15445.2	ENSGALG00000000244	2.17912e-51	0.954956
MSTRG.19279.7	ENSGALG00000000244	6.96456e-56	0.964019
MSTRG.20061.6	ENSGALG00000000244	2.47048e-50	0.952511
MSTRG.21040.6	ENSGALG00000000244	4.59291e-50	0.951865
MSTRG.22273.8	ENSGALG00000000244	6.72335e-51	0.953838
MSTRG.23970.71	ENSGALG00000000244	5.28456e-50	0.951717
MSTRG.3362.38	ENSGALG00000000244	2.44758e-49	0.950077
MSTRG.3853.21	ENSGALG00000000244	1.36529e-49	0.950708
MSTRG.9492.5	ENSGALG00000000244	5.03102e-53	0.958498
MSTRG.10037.8	ENSGALG00000000337	2.17895e-50	0.95264
MSTRG.1007.1	ENSGALG00000000337	3.41255e-50	0.952175
MSTRG.10298.29	ENSGALG00000000337	6.03877e-51	0.953945
MSTRG.10389.16	ENSGALG00000000337	9.38111e-53	0.957933
MSTRG.12127.1	ENSGALG00000000337	5.39707e-52	0.956302
MSTRG.13858.1	ENSGALG00000000337	6.76586e-52	0.956087
MSTRG.152.45	ENSGALG00000000337	1.46586e-49	0.950632
MSTRG.1661.1	ENSGALG00000000337	1.10515e-55	0.963658
MSTRG.16656.5	ENSGALG00000000337	8.64038e-51	0.953585
MSTRG.16729.8	ENSGALG00000000337	2.14126e-54	0.961246
MSTRG.16777.15	ENSGALG00000000337	7.78801e-51	0.95369
MSTRG.1684.12	ENSGALG00000000337	4.70032e-51	0.954196
MSTRG.1684.24	ENSGALG00000000337	6.65669e-50	0.951474
MSTRG.17299.1	ENSGALG00000000337	4.14846e-52	0.956552
MSTRG.17380.8	ENSGALG00000000337	1.47953e-50	0.953038
MSTRG.17952.19	ENSGALG00000000337	2.38578e-53	0.959165
MSTRG.19355.10	ENSGALG00000000337	3.02824e-52	0.956848
MSTRG.19530.1	ENSGALG00000000337	2.5263e-52	0.957018
MSTRG.19745.45	ENSGALG00000000337	8.90899e-50	0.951165
MSTRG.20389.1	ENSGALG00000000337	2.24551e-51	0.954926
MSTRG.21040.3	ENSGALG00000000337	2.44699e-51	0.954842
MSTRG.21114.17	ENSGALG00000000337	1.22105e-50	0.953234
MSTRG.2149.43	ENSGALG00000000337	2.15633e-50	0.952651
MSTRG.2290.10	ENSGALG00000000337	3.0258e-51	0.954633
MSTRG.2318.10	ENSGALG00000000337	2.79887e-51	0.95471
MSTRG.2318.30	ENSGALG00000000337	1.4728e-50	0.953043
MSTRG.23563.17	ENSGALG00000000337	2.74951e-51	0.954727
MSTRG.23564.3	ENSGALG00000000337	5.4595e-53	0.958425
MSTRG.23565.19	ENSGALG00000000337	1.10635e-51	0.955615
MSTRG.24293.5	ENSGALG00000000337	7.87048e-54	0.960137
MSTRG.24523.1	ENSGALG00000000337	2.7306e-50	0.952407
MSTRG.24524.1	ENSGALG00000000337	8.44388e-50	0.951222
MSTRG.2482.1	ENSGALG00000000337	1.47901e-49	0.950622
MSTRG.269.6	ENSGALG00000000337	7.54447e-50	0.951341
MSTRG.2729.12	ENSGALG00000000337	6.05851e-50	0.951573
MSTRG.2729.34	ENSGALG00000000337	6.40264e-51	0.953887
MSTRG.2738.8	ENSGALG00000000337	1.43606e-50	0.953069
MSTRG.2739.1	ENSGALG00000000337	2.47408e-49	0.950065
MSTRG.2836.6	ENSGALG00000000337	1.77303e-50	0.952853
MSTRG.335.12	ENSGALG00000000337	2.21802e-52	0.957139
MSTRG.3403.1	ENSGALG00000000337	8.68211e-50	0.951192
MSTRG.3459.22	ENSGALG00000000337	3.34763e-51	0.954533
MSTRG.4510.8	ENSGALG00000000337	4.44784e-54	0.960627
MSTRG.5550.1	ENSGALG00000000337	1.19157e-52	0.957714
MSTRG.6117.1	ENSGALG00000000337	8.69164e-50	0.951191
MSTRG.653.10	ENSGALG00000000337	3.77297e-51	0.954414
MSTRG.8214.1	ENSGALG00000000337	3.18587e-51	0.954582
MSTRG.851.22	ENSGALG00000000337	2.22822e-50	0.952617
MSTRG.8773.1	ENSGALG00000000337	1.40946e-49	0.950674
MSTRG.9475.15	ENSGALG00000000337	5.923e-50	0.951597
MSTRG.9733.5	ENSGALG00000000337	9.93609e-51	0.953443
MSTRG.10037.8	ENSGALG00000000367	6.00645e-65	0.977067
MSTRG.10605.1	ENSGALG00000000367	4.8271e-51	0.954169
MSTRG.1100.8	ENSGALG00000000367	1.70486e-49	0.950469
MSTRG.11750.22	ENSGALG00000000367	1.20047e-52	0.957707
MSTRG.12127.1	ENSGALG00000000367	4.3541e-52	0.956506
MSTRG.13024.5	ENSGALG00000000367	9.37985e-50	0.95111
MSTRG.13920.1	ENSGALG00000000367	6.82793e-64	0.975835
MSTRG.1446.18	ENSGALG00000000367	4.23873e-55	0.962584
MSTRG.14825.35	ENSGALG00000000367	7.68002e-50	0.951322
MSTRG.14825.39	ENSGALG00000000367	1.06614e-49	0.950973
MSTRG.14910.16	ENSGALG00000000367	4.57934e-51	0.954222
MSTRG.14910.9	ENSGALG00000000367	6.39175e-50	0.951517
MSTRG.14962.7	ENSGALG00000000367	1.9896e-49	0.950302
MSTRG.152.33	ENSGALG00000000367	5.97073e-51	0.953957
MSTRG.16447.1	ENSGALG00000000367	1.65445e-52	0.957411
MSTRG.1661.1	ENSGALG00000000367	2.59789e-51	0.954783
MSTRG.16656.5	ENSGALG00000000367	1.87509e-51	0.955103
MSTRG.16729.8	ENSGALG00000000367	2.8721e-58	0.968049
MSTRG.1684.12	ENSGALG00000000367	7.8416e-51	0.953683
MSTRG.17380.59	ENSGALG00000000367	1.68769e-52	0.957393
MSTRG.17380.8	ENSGALG00000000367	4.88433e-51	0.954158
MSTRG.1948.9	ENSGALG00000000367	6.4209e-52	0.956137
MSTRG.19801.4	ENSGALG00000000367	6.20211e-55	0.962274
MSTRG.1981.61	ENSGALG00000000367	5.64979e-51	0.954012
MSTRG.20389.1	ENSGALG00000000367	1.37701e-49	0.950699
MSTRG.20516.13	ENSGALG00000000367	6.9509e-51	0.953804
MSTRG.20544.6	ENSGALG00000000367	9.21051e-50	0.951129
MSTRG.20937.1	ENSGALG00000000367	6.53028e-51	0.953867
MSTRG.21040.3	ENSGALG00000000367	8.00861e-65	0.976925
MSTRG.21040.6	ENSGALG00000000367	1.52655e-61	0.972848
MSTRG.21114.17	ENSGALG00000000367	2.3594e-49	0.950116
MSTRG.21206.38	ENSGALG00000000367	4.99461e-54	0.960528
MSTRG.2149.43	ENSGALG00000000367	4.75882e-52	0.956422
MSTRG.21579.2	ENSGALG00000000367	5.57403e-50	0.951661
MSTRG.21900.6	ENSGALG00000000367	1.62735e-53	0.959503
MSTRG.22444.4	ENSGALG00000000367	8.90612e-50	0.951165
MSTRG.2290.10	ENSGALG00000000367	1.64942e-52	0.957414
MSTRG.2290.16	ENSGALG00000000367	1.26845e-50	0.953195
MSTRG.2290.24	ENSGALG00000000367	4.02757e-51	0.95435
MSTRG.2290.29	ENSGALG00000000367	1.96438e-52	0.957252
MSTRG.23564.3	ENSGALG00000000367	3.97612e-50	0.952016
MSTRG.24193.1	ENSGALG00000000367	7.06048e-53	0.958192
MSTRG.24293.5	ENSGALG00000000367	8.35169e-51	0.953619
MSTRG.24764.1	ENSGALG00000000367	5.89109e-50	0.951603
MSTRG.2729.12	ENSGALG00000000367	1.26019e-50	0.953202
MSTRG.2729.34	ENSGALG00000000367	2.20166e-51	0.954946
MSTRG.273.1	ENSGALG00000000367	1.62131e-50	0.952944
MSTRG.2738.8	ENSGALG00000000367	7.62738e-53	0.958122
MSTRG.2739.1	ENSGALG00000000367	3.83872e-52	0.956625
MSTRG.2836.6	ENSGALG00000000367	2.35026e-50	0.952562
MSTRG.2837.2	ENSGALG00000000367	7.61229e-53	0.958123
MSTRG.2952.54	ENSGALG00000000367	2.16638e-50	0.952646
MSTRG.3196.17	ENSGALG00000000367	4.47787e-51	0.954244
MSTRG.3362.38	ENSGALG00000000367	9.59754e-50	0.951085
MSTRG.3403.1	ENSGALG00000000367	5.19203e-50	0.951736
MSTRG.3459.22	ENSGALG00000000367	1.70994e-51	0.955193
MSTRG.3490.60	ENSGALG00000000367	1.42424e-51	0.955371
MSTRG.3669.11	ENSGALG00000000367	2.44784e-51	0.954842
MSTRG.442.7	ENSGALG00000000367	4.50664e-53	0.958598
MSTRG.461.6	ENSGALG00000000367	8.70021e-58	0.967275
MSTRG.4748.1	ENSGALG00000000367	3.4415e-56	0.964564
MSTRG.4896.2	ENSGALG00000000367	4.70161e-55	0.9625
MSTRG.5382.9	ENSGALG00000000367	9.81578e-50	0.951061
MSTRG.5858.12	ENSGALG00000000367	4.67709e-51	0.954201
MSTRG.5858.9	ENSGALG00000000367	9.90263e-50	0.951052
MSTRG.5909.3	ENSGALG00000000367	3.30278e-55	0.962785
MSTRG.653.10	ENSGALG00000000367	8.55869e-51	0.953594
MSTRG.691.20	ENSGALG00000000367	1.00075e-52	0.957874
MSTRG.8441.2	ENSGALG00000000367	1.51849e-51	0.955308
MSTRG.8773.1	ENSGALG00000000367	1.01487e-55	0.963725
MSTRG.9121.7	ENSGALG00000000367	1.00594e-51	0.955707
MSTRG.9357.1	ENSGALG00000000367	1.35825e-49	0.950714
MSTRG.987.10	ENSGALG00000000367	2.56478e-57	0.966501
MSTRG.9930.6	ENSGALG00000000367	1.60869e-49	0.950531
MSTRG.10037.8	ENSGALG00000000394	2.07768e-50	0.952689
MSTRG.13024.5	ENSGALG00000000394	1.68943e-51	0.955205
MSTRG.13586.3	ENSGALG00000000394	5.53138e-52	0.956279
MSTRG.15445.2	ENSGALG00000000394	2.46426e-51	0.954835
MSTRG.16729.8	ENSGALG00000000394	6.0729e-52	0.95619
MSTRG.16997.1	ENSGALG00000000394	2.85075e-52	0.956905
MSTRG.19279.7	ENSGALG00000000394	3.68837e-51	0.954437
MSTRG.21040.3	ENSGALG00000000394	1.54934e-52	0.957472
MSTRG.21040.6	ENSGALG00000000394	7.56067e-51	0.95372
MSTRG.22273.8	ENSGALG00000000394	5.63005e-54	0.960425
MSTRG.3362.38	ENSGALG00000000394	3.49326e-50	0.952151
MSTRG.3669.11	ENSGALG00000000394	1.714e-50	0.952887
MSTRG.461.6	ENSGALG00000000394	6.92373e-51	0.953808
MSTRG.7383.20	ENSGALG00000000394	9.16994e-51	0.953525
MSTRG.9492.5	ENSGALG00000000394	4.79765e-54	0.960562
MSTRG.10948.26	ENSGALG00000000397	1.41303e-51	0.955378
MSTRG.21040.6	ENSGALG00000000397	1.76716e-49	0.95043
MSTRG.10037.8	ENSGALG00000000400	2.3186e-58	0.968197
MSTRG.10836.3	ENSGALG00000000400	5.85864e-59	0.969128
MSTRG.11750.22	ENSGALG00000000400	2.67997e-51	0.954753
MSTRG.13024.5	ENSGALG00000000400	1.89157e-50	0.952786
MSTRG.13920.1	ENSGALG00000000400	1.13891e-60	0.971646
MSTRG.1446.18	ENSGALG00000000400	4.17283e-53	0.958667
MSTRG.14649.1	ENSGALG00000000400	3.58953e-51	0.954464
MSTRG.14910.16	ENSGALG00000000400	1.70364e-49	0.950469
MSTRG.14962.7	ENSGALG00000000400	1.27206e-50	0.953192
MSTRG.16447.1	ENSGALG00000000400	1.57649e-49	0.950553
MSTRG.16656.5	ENSGALG00000000400	1.33961e-51	0.95543
MSTRG.16729.8	ENSGALG00000000400	2.79949e-56	0.964722
MSTRG.17380.59	ENSGALG00000000400	2.31515e-52	0.957099
MSTRG.17907.6	ENSGALG00000000400	1.0944e-51	0.955626
MSTRG.19801.4	ENSGALG00000000400	2.39895e-53	0.95916
MSTRG.1981.61	ENSGALG00000000400	8.98844e-50	0.951155
MSTRG.20389.1	ENSGALG00000000400	2.69882e-50	0.952419
MSTRG.20516.13	ENSGALG00000000400	4.25957e-52	0.956527
MSTRG.21040.3	ENSGALG00000000400	7.66991e-63	0.974543
MSTRG.21040.6	ENSGALG00000000400	3.82592e-58	0.967851
MSTRG.21206.38	ENSGALG00000000400	9.34712e-50	0.951113
MSTRG.2149.43	ENSGALG00000000400	3.30916e-50	0.952207
MSTRG.21579.2	ENSGALG00000000400	1.66462e-49	0.950494
MSTRG.21900.6	ENSGALG00000000400	1.28375e-51	0.955471
MSTRG.22444.4	ENSGALG00000000400	3.47061e-51	0.954497
MSTRG.2290.29	ENSGALG00000000400	1.18366e-49	0.950861
MSTRG.23813.2	ENSGALG00000000400	1.47454e-49	0.950625
MSTRG.24193.1	ENSGALG00000000400	7.79779e-54	0.960145
MSTRG.24293.5	ENSGALG00000000400	9.90448e-50	0.951052
MSTRG.24761.13	ENSGALG00000000400	3.27249e-52	0.956775
MSTRG.24764.1	ENSGALG00000000400	6.99179e-50	0.951422
MSTRG.2738.8	ENSGALG00000000400	1.75862e-50	0.952861
MSTRG.2739.1	ENSGALG00000000400	3.90748e-50	0.952034
MSTRG.2837.2	ENSGALG00000000400	3.95984e-51	0.954367
MSTRG.2952.54	ENSGALG00000000400	4.40992e-50	0.951907
MSTRG.3403.1	ENSGALG00000000400	1.23022e-49	0.95082
MSTRG.3459.22	ENSGALG00000000400	1.13379e-49	0.950907
MSTRG.3669.11	ENSGALG00000000400	7.61264e-52	0.955974
MSTRG.442.7	ENSGALG00000000400	5.95135e-51	0.95396
MSTRG.461.6	ENSGALG00000000400	5.72446e-60	0.97064
MSTRG.4748.1	ENSGALG00000000400	1.37045e-61	0.972911
MSTRG.4896.2	ENSGALG00000000400	1.24638e-55	0.963563
MSTRG.5858.12	ENSGALG00000000400	1.88042e-54	0.961355
MSTRG.5858.9	ENSGALG00000000400	4.43098e-51	0.954255
MSTRG.5891.1	ENSGALG00000000400	1.60955e-49	0.950531
MSTRG.5909.3	ENSGALG00000000400	3.88193e-58	0.967841
MSTRG.691.20	ENSGALG00000000400	1.77584e-53	0.959426
MSTRG.8441.2	ENSGALG00000000400	3.76993e-51	0.954415
MSTRG.8773.1	ENSGALG00000000400	1.10494e-52	0.957783
MSTRG.9121.7	ENSGALG00000000400	4.31783e-50	0.951929
MSTRG.987.10	ENSGALG00000000400	6.96899e-55	0.962178
MSTRG.9930.6	ENSGALG00000000400	4.559e-50	0.951873
MSTRG.20300.19	ENSGALG00000000409	1.25262e-49	0.9508
MSTRG.10836.3	ENSGALG00000000433	6.68055e-50	0.95147
MSTRG.21040.3	ENSGALG00000000433	1.60239e-53	0.959517
MSTRG.5858.12	ENSGALG00000000433	9.69733e-51	0.953468
MSTRG.5909.3	ENSGALG00000000433	2.16484e-50	0.952647
MSTRG.10037.8	ENSGALG00000000442	4.59794e-55	0.962518
MSTRG.13024.5	ENSGALG00000000442	4.54832e-55	0.962526
MSTRG.13920.1	ENSGALG00000000442	8.44771e-58	0.967296
MSTRG.1446.18	ENSGALG00000000442	3.43965e-53	0.95884
MSTRG.14649.1	ENSGALG00000000442	1.32537e-55	0.963514
MSTRG.16729.8	ENSGALG00000000442	3.20646e-51	0.954576
MSTRG.16997.1	ENSGALG00000000442	2.89566e-58	0.968044
MSTRG.20061.6	ENSGALG00000000442	5.21111e-50	0.951732
MSTRG.20516.13	ENSGALG00000000442	2.95789e-53	0.958974
MSTRG.21040.3	ENSGALG00000000442	1.16002e-52	0.957738
MSTRG.21040.6	ENSGALG00000000442	1.46398e-59	0.970039
MSTRG.22444.4	ENSGALG00000000442	1.82074e-53	0.959404
MSTRG.22503.60	ENSGALG00000000442	4.68847e-53	0.958562
MSTRG.22523.6	ENSGALG00000000442	1.10222e-50	0.953338
MSTRG.24193.1	ENSGALG00000000442	5.93086e-54	0.960381
MSTRG.24761.13	ENSGALG00000000442	6.46389e-55	0.96224
MSTRG.2836.3	ENSGALG00000000442	2.33871e-51	0.954886
MSTRG.2837.2	ENSGALG00000000442	1.7606e-52	0.957354
MSTRG.3669.11	ENSGALG00000000442	4.52141e-52	0.95647
MSTRG.461.6	ENSGALG00000000442	3.82535e-54	0.960756
MSTRG.4748.1	ENSGALG00000000442	5.14457e-61	0.972128
MSTRG.550.3	ENSGALG00000000442	1.61419e-50	0.952949
MSTRG.5711.8	ENSGALG00000000442	8.2025e-50	0.951252
MSTRG.5858.12	ENSGALG00000000442	2.61548e-49	0.950004
MSTRG.5909.3	ENSGALG00000000442	1.00032e-63	0.975636
MSTRG.6949.2	ENSGALG00000000442	4.11276e-51	0.954329
MSTRG.8441.2	ENSGALG00000000442	1.37378e-50	0.953114
MSTRG.10037.8	ENSGALG00000000476	2.14259e-56	0.964926
MSTRG.1007.1	ENSGALG00000000476	2.3372e-53	0.959184
MSTRG.10605.1	ENSGALG00000000476	1.96012e-50	0.952749
MSTRG.10948.26	ENSGALG00000000476	4.00757e-50	0.952008
MSTRG.1100.8	ENSGALG00000000476	1.11366e-52	0.957776
MSTRG.11408.11	ENSGALG00000000476	1.88965e-53	0.959371
MSTRG.11750.22	ENSGALG00000000476	1.52042e-51	0.955307
MSTRG.13920.1	ENSGALG00000000476	6.42131e-60	0.970567
MSTRG.1446.18	ENSGALG00000000476	2.36525e-51	0.954875
MSTRG.14638.50	ENSGALG00000000476	1.29461e-49	0.950765
MSTRG.14649.1	ENSGALG00000000476	9.19216e-53	0.957952
MSTRG.14825.35	ENSGALG00000000476	7.99792e-53	0.958078
MSTRG.14825.39	ENSGALG00000000476	7.11175e-51	0.953781
MSTRG.14910.16	ENSGALG00000000476	2.77542e-53	0.959031
MSTRG.14910.9	ENSGALG00000000476	8.73385e-53	0.957998
MSTRG.14962.7	ENSGALG00000000476	1.82093e-51	0.955131
MSTRG.152.33	ENSGALG00000000476	1.86918e-52	0.957298
MSTRG.153.1	ENSGALG00000000476	1.11266e-51	0.95561
MSTRG.16447.1	ENSGALG00000000476	4.89545e-52	0.956395
MSTRG.16729.8	ENSGALG00000000476	5.72965e-51	0.953998
MSTRG.1684.12	ENSGALG00000000476	6.3842e-53	0.958283
MSTRG.1684.24	ENSGALG00000000476	5.35862e-51	0.954065
MSTRG.17380.59	ENSGALG00000000476	1.32471e-50	0.953151
MSTRG.1948.9	ENSGALG00000000476	1.15702e-49	0.950886
MSTRG.19801.4	ENSGALG00000000476	9.98951e-60	0.970285
MSTRG.1981.61	ENSGALG00000000476	2.80802e-50	0.952378
MSTRG.20516.13	ENSGALG00000000476	7.5811e-53	0.958127
MSTRG.20937.1	ENSGALG00000000476	3.75565e-51	0.954419
MSTRG.21040.3	ENSGALG00000000476	2.21472e-55	0.963106
MSTRG.21040.6	ENSGALG00000000476	4.13599e-54	0.960689
MSTRG.21114.17	ENSGALG00000000476	3.27368e-50	0.952219
MSTRG.21206.38	ENSGALG00000000476	4.45074e-55	0.962544
MSTRG.21302.1	ENSGALG00000000476	9.13309e-50	0.951138
MSTRG.2149.43	ENSGALG00000000476	4.04042e-53	0.958696
MSTRG.21579.2	ENSGALG00000000476	5.57773e-52	0.956271
MSTRG.21900.6	ENSGALG00000000476	2.50191e-50	0.952498
MSTRG.22444.4	ENSGALG00000000476	2.03372e-50	0.952712
MSTRG.22503.60	ENSGALG00000000476	9.09094e-52	0.955804
MSTRG.22523.6	ENSGALG00000000476	7.74083e-54	0.960151
MSTRG.22541.23	ENSGALG00000000476	2.50734e-51	0.954818
MSTRG.22541.28	ENSGALG00000000476	6.54788e-51	0.953864
MSTRG.2290.10	ENSGALG00000000476	1.20521e-54	0.961726
MSTRG.2290.16	ENSGALG00000000476	1.20729e-51	0.955531
MSTRG.2290.24	ENSGALG00000000476	8.38771e-52	0.955882
MSTRG.2290.29	ENSGALG00000000476	3.06245e-55	0.962846
MSTRG.24193.1	ENSGALG00000000476	4.8543e-55	0.962474
MSTRG.24523.1	ENSGALG00000000476	9.50377e-50	0.951096
MSTRG.269.6	ENSGALG00000000476	1.08948e-51	0.95563
MSTRG.2729.12	ENSGALG00000000476	4.84366e-52	0.956405
MSTRG.2729.34	ENSGALG00000000476	1.61227e-53	0.959511
MSTRG.273.1	ENSGALG00000000476	1.04345e-52	0.957836
MSTRG.2738.8	ENSGALG00000000476	4.44309e-52	0.956487
MSTRG.2739.1	ENSGALG00000000476	7.57003e-51	0.953718
MSTRG.2836.6	ENSGALG00000000476	6.97991e-50	0.951424
MSTRG.2837.2	ENSGALG00000000476	4.07133e-53	0.958689
MSTRG.2952.54	ENSGALG00000000476	5.07345e-53	0.958491
MSTRG.2952.65	ENSGALG00000000476	2.0112e-49	0.95029
MSTRG.2958.3	ENSGALG00000000476	1.24667e-50	0.953213
MSTRG.3196.17	ENSGALG00000000476	2.81159e-53	0.959019
MSTRG.3362.38	ENSGALG00000000476	4.6437e-50	0.951853
MSTRG.3364.1	ENSGALG00000000476	3.73288e-51	0.954425
MSTRG.3403.1	ENSGALG00000000476	1.37431e-49	0.950701
MSTRG.3453.30	ENSGALG00000000476	2.55564e-49	0.950029
MSTRG.3459.22	ENSGALG00000000476	3.47836e-50	0.952155
MSTRG.3490.60	ENSGALG00000000476	1.45823e-53	0.959599
MSTRG.3491.1	ENSGALG00000000476	2.3412e-49	0.950125
MSTRG.4027.1	ENSGALG00000000476	7.9859e-50	0.951281
MSTRG.442.7	ENSGALG00000000476	5.63206e-53	0.958397
MSTRG.461.6	ENSGALG00000000476	5.85607e-62	0.973403
MSTRG.4748.1	ENSGALG00000000476	6.73957e-55	0.962206
MSTRG.554.16	ENSGALG00000000476	1.52545e-51	0.955304
MSTRG.5550.1	ENSGALG00000000476	4.7631e-50	0.951827
MSTRG.5858.12	ENSGALG00000000476	1.19989e-58	0.968646
MSTRG.5858.9	ENSGALG00000000476	1.40314e-57	0.966935
MSTRG.5891.1	ENSGALG00000000476	1.79534e-50	0.95284
MSTRG.5909.3	ENSGALG00000000476	1.82199e-60	0.971357
MSTRG.668.16	ENSGALG00000000476	2.35082e-49	0.95012
MSTRG.691.20	ENSGALG00000000476	6.59706e-54	0.960289
MSTRG.7201.5	ENSGALG00000000476	4.98241e-52	0.956378
MSTRG.8441.2	ENSGALG00000000476	5.31819e-53	0.958448
MSTRG.8773.1	ENSGALG00000000476	7.38029e-56	0.963974
MSTRG.9121.7	ENSGALG00000000476	3.84585e-50	0.952051
MSTRG.9475.15	ENSGALG00000000476	1.22469e-49	0.950825
MSTRG.987.10	ENSGALG00000000476	4.77701e-60	0.970755
MSTRG.9930.6	ENSGALG00000000476	5.72916e-52	0.956246
MSTRG.10037.8	ENSGALG00000000478	1.58722e-53	0.959525
MSTRG.10836.3	ENSGALG00000000478	1.73924e-49	0.950447
MSTRG.13920.1	ENSGALG00000000478	9.64786e-52	0.955747
MSTRG.16729.8	ENSGALG00000000478	9.88471e-52	0.955724
MSTRG.16997.1	ENSGALG00000000478	4.22596e-53	0.958655
MSTRG.21040.3	ENSGALG00000000478	1.19796e-60	0.971615
MSTRG.21040.6	ENSGALG00000000478	1.21493e-51	0.955525
MSTRG.24769.1	ENSGALG00000000478	2.56369e-49	0.950026
MSTRG.3669.11	ENSGALG00000000478	2.79864e-50	0.952381
MSTRG.461.6	ENSGALG00000000478	8.41723e-54	0.960078
MSTRG.4748.1	ENSGALG00000000478	8.36327e-50	0.951232
MSTRG.10037.8	ENSGALG00000000528	7.40936e-51	0.95374
MSTRG.10836.3	ENSGALG00000000528	1.5337e-49	0.950583
MSTRG.13920.1	ENSGALG00000000528	3.57964e-53	0.958804
MSTRG.14649.1	ENSGALG00000000528	7.67403e-50	0.951323
MSTRG.21040.3	ENSGALG00000000528	4.41294e-52	0.956493
MSTRG.21040.6	ENSGALG00000000528	1.03163e-49	0.951008
MSTRG.461.6	ENSGALG00000000528	5.38809e-53	0.958437
MSTRG.4748.1	ENSGALG00000000528	6.01699e-52	0.956199
MSTRG.5858.12	ENSGALG00000000528	5.1093e-53	0.958485
MSTRG.5891.1	ENSGALG00000000528	1.26748e-51	0.955484
MSTRG.5909.3	ENSGALG00000000528	1.90091e-55	0.963228
MSTRG.10037.8	ENSGALG00000000558	2.08972e-54	0.961267
MSTRG.13920.1	ENSGALG00000000558	3.18586e-50	0.952247
MSTRG.152.33	ENSGALG00000000558	7.33135e-50	0.951372
MSTRG.16656.5	ENSGALG00000000558	7.66638e-51	0.953706
MSTRG.16729.8	ENSGALG00000000558	2.62549e-54	0.961075
MSTRG.17299.1	ENSGALG00000000558	5.89138e-52	0.956219
MSTRG.20389.1	ENSGALG00000000558	1.53501e-52	0.95748
MSTRG.21040.3	ENSGALG00000000558	7.09571e-55	0.962163
MSTRG.2318.10	ENSGALG00000000558	2.23883e-51	0.954929
MSTRG.2318.30	ENSGALG00000000558	1.08214e-49	0.950957
MSTRG.24293.5	ENSGALG00000000558	1.09533e-53	0.95985
MSTRG.2836.6	ENSGALG00000000558	2.34707e-49	0.950122
MSTRG.2837.2	ENSGALG00000000558	4.62975e-50	0.951856
MSTRG.461.6	ENSGALG00000000558	9.82708e-51	0.953455
MSTRG.660.2	ENSGALG00000000558	2.84248e-55	0.962906
MSTRG.8441.2	ENSGALG00000000558	5.74385e-55	0.962336
MSTRG.9121.3	ENSGALG00000000558	1.27298e-49	0.950783
MSTRG.11248.9	ENSGALG00000000584	3.81606e-50	0.952059
MSTRG.20516.13	ENSGALG00000000584	1.41453e-50	0.953084
MSTRG.22444.4	ENSGALG00000000584	8.17033e-55	0.962048
MSTRG.4748.1	ENSGALG00000000584	1.77655e-52	0.957345
MSTRG.5858.12	ENSGALG00000000584	5.19952e-50	0.951734
MSTRG.5909.3	ENSGALG00000000584	5.33337e-54	0.960472
MSTRG.987.10	ENSGALG00000000584	2.73795e-50	0.952404
MSTRG.21040.3	ENSGALG00000000585	3.28936e-51	0.95455
MSTRG.10037.8	ENSGALG00000000604	2.75474e-65	0.977449
MSTRG.1007.1	ENSGALG00000000604	5.0375e-51	0.954127
MSTRG.10298.29	ENSGALG00000000604	1.84604e-53	0.959392
MSTRG.10389.16	ENSGALG00000000604	3.83219e-58	0.96785
MSTRG.10605.1	ENSGALG00000000604	1.6392e-54	0.96147
MSTRG.10836.3	ENSGALG00000000604	3.14447e-53	0.95892
MSTRG.1100.8	ENSGALG00000000604	1.35235e-53	0.959665
MSTRG.11750.22	ENSGALG00000000604	1.45764e-59	0.970042
MSTRG.1190.23	ENSGALG00000000604	5.96449e-52	0.956207
MSTRG.12127.1	ENSGALG00000000604	1.32218e-54	0.961649
MSTRG.1219.8	ENSGALG00000000604	1.19817e-51	0.955538
MSTRG.12682.11	ENSGALG00000000604	1.67479e-51	0.955213
MSTRG.12790.24	ENSGALG00000000604	7.93189e-56	0.963918
MSTRG.13858.1	ENSGALG00000000604	1.12129e-51	0.955602
MSTRG.13920.1	ENSGALG00000000604	1.47185e-62	0.974183
MSTRG.1446.18	ENSGALG00000000604	9.36304e-54	0.959986
MSTRG.14590.1	ENSGALG00000000604	2.33155e-50	0.952571
MSTRG.14825.35	ENSGALG00000000604	5.06359e-54	0.960516
MSTRG.14825.39	ENSGALG00000000604	9.79333e-52	0.955733
MSTRG.14910.16	ENSGALG00000000604	2.57698e-51	0.954791
MSTRG.14910.9	ENSGALG00000000604	6.0741e-51	0.95394
MSTRG.14920.12	ENSGALG00000000604	1.2391e-52	0.957678
MSTRG.14962.7	ENSGALG00000000604	5.47572e-57	0.965946
MSTRG.15088.2	ENSGALG00000000604	4.28157e-52	0.956522
MSTRG.152.33	ENSGALG00000000604	3.03952e-57	0.966377
MSTRG.152.45	ENSGALG00000000604	1.87908e-51	0.955101
MSTRG.16447.1	ENSGALG00000000604	2.10947e-56	0.964938
MSTRG.1661.1	ENSGALG00000000604	3.71562e-50	0.952087
MSTRG.16656.5	ENSGALG00000000604	3.75474e-56	0.964497
MSTRG.16729.17	ENSGALG00000000604	2.91143e-52	0.956885
MSTRG.16729.8	ENSGALG00000000604	4.21726e-65	0.977241
MSTRG.16777.15	ENSGALG00000000604	4.86884e-53	0.958528
MSTRG.16777.30	ENSGALG00000000604	3.38884e-50	0.952183
MSTRG.1684.12	ENSGALG00000000604	2.92755e-59	0.969587
MSTRG.1684.24	ENSGALG00000000604	6.69568e-55	0.962211
MSTRG.1684.38	ENSGALG00000000604	1.59966e-51	0.955258
MSTRG.17299.1	ENSGALG00000000604	2.64013e-50	0.952442
MSTRG.17380.59	ENSGALG00000000604	2.10536e-52	0.957188
MSTRG.17380.8	ENSGALG00000000604	3.37479e-52	0.956746
MSTRG.17907.6	ENSGALG00000000604	8.50162e-55	0.962015
MSTRG.17952.19	ENSGALG00000000604	1.86446e-51	0.955108
MSTRG.18450.4	ENSGALG00000000604	1.10263e-49	0.950937
MSTRG.19256.1	ENSGALG00000000604	3.67989e-51	0.954439
MSTRG.19355.10	ENSGALG00000000604	2.17353e-53	0.959248
MSTRG.1948.9	ENSGALG00000000604	1.21878e-51	0.955522
MSTRG.1954.38	ENSGALG00000000604	1.16801e-51	0.955563
MSTRG.1954.39	ENSGALG00000000604	2.78817e-52	0.956925
MSTRG.19745.31	ENSGALG00000000604	8.63632e-52	0.955854
MSTRG.19745.45	ENSGALG00000000604	7.60125e-57	0.965704
MSTRG.19801.4	ENSGALG00000000604	1.85149e-58	0.968351
MSTRG.1981.61	ENSGALG00000000604	1.76291e-50	0.952858
MSTRG.19828.25	ENSGALG00000000604	4.57624e-52	0.956459
MSTRG.20389.1	ENSGALG00000000604	4.01978e-54	0.960713
MSTRG.20495.1	ENSGALG00000000604	9.72874e-51	0.953465
MSTRG.20516.13	ENSGALG00000000604	1.38954e-50	0.953102
MSTRG.20544.6	ENSGALG00000000604	2.87379e-54	0.960998
MSTRG.20573.3	ENSGALG00000000604	8.08957e-50	0.951267
MSTRG.20937.1	ENSGALG00000000604	6.58573e-54	0.96029
MSTRG.21040.3	ENSGALG00000000604	6.08828e-70	0.982088
MSTRG.21040.6	ENSGALG00000000604	1.32627e-58	0.968579
MSTRG.21114.17	ENSGALG00000000604	5.75009e-54	0.960407
MSTRG.21206.38	ENSGALG00000000604	2.47431e-55	0.963018
MSTRG.2149.43	ENSGALG00000000604	1.20134e-58	0.968646
MSTRG.21579.2	ENSGALG00000000604	1.33237e-52	0.957611
MSTRG.21900.6	ENSGALG00000000604	1.79578e-55	0.963274
MSTRG.22010.1	ENSGALG00000000604	7.10493e-54	0.960225
MSTRG.22273.8	ENSGALG00000000604	5.94552e-54	0.960378
MSTRG.22384.1	ENSGALG00000000604	6.69521e-50	0.951468
MSTRG.22444.4	ENSGALG00000000604	8.42176e-50	0.951224
MSTRG.22523.6	ENSGALG00000000604	1.13711e-50	0.953306
MSTRG.22541.23	ENSGALG00000000604	1.8545e-52	0.957305
MSTRG.22541.28	ENSGALG00000000604	4.29765e-52	0.956518
MSTRG.22597.14	ENSGALG00000000604	9.97047e-56	0.963739
MSTRG.2290.10	ENSGALG00000000604	1.01515e-56	0.965489
MSTRG.2290.16	ENSGALG00000000604	7.33604e-54	0.960197
MSTRG.2290.24	ENSGALG00000000604	7.11788e-55	0.962161
MSTRG.2290.29	ENSGALG00000000604	1.86936e-55	0.963242
MSTRG.2318.10	ENSGALG00000000604	6.75964e-51	0.953832
MSTRG.2318.2	ENSGALG00000000604	1.98033e-49	0.950307
MSTRG.2318.30	ENSGALG00000000604	8.92697e-51	0.953552
MSTRG.23563.17	ENSGALG00000000604	2.50609e-52	0.957025
MSTRG.23563.18	ENSGALG00000000604	2.26927e-51	0.954916
MSTRG.23564.3	ENSGALG00000000604	8.36851e-59	0.96889
MSTRG.23565.19	ENSGALG00000000604	1.5015e-52	0.957501
MSTRG.23813.2	ENSGALG00000000604	2.52226e-49	0.950044
MSTRG.2393.13	ENSGALG00000000604	6.34109e-51	0.953896
MSTRG.23970.71	ENSGALG00000000604	3.09239e-50	0.952278
MSTRG.24193.1	ENSGALG00000000604	6.03625e-53	0.958334
MSTRG.24293.5	ENSGALG00000000604	3.3193e-56	0.964592
MSTRG.24522.17	ENSGALG00000000604	2.24326e-52	0.957128
MSTRG.24523.1	ENSGALG00000000604	1.58872e-54	0.961496
MSTRG.24524.1	ENSGALG00000000604	1.37869e-52	0.95758
MSTRG.24764.1	ENSGALG00000000604	1.13972e-49	0.950902
MSTRG.269.6	ENSGALG00000000604	3.02587e-56	0.964663
MSTRG.2729.12	ENSGALG00000000604	1.87018e-54	0.96136
MSTRG.2729.34	ENSGALG00000000604	8.50104e-56	0.963864
MSTRG.273.1	ENSGALG00000000604	8.52374e-57	0.965619
MSTRG.2738.8	ENSGALG00000000604	2.38868e-57	0.966552
MSTRG.2739.1	ENSGALG00000000604	1.24877e-55	0.963561
MSTRG.2808.1	ENSGALG00000000604	2.75257e-51	0.954726
MSTRG.2836.6	ENSGALG00000000604	7.89247e-52	0.95594
MSTRG.2837.2	ENSGALG00000000604	1.02235e-54	0.961863
MSTRG.2967.1	ENSGALG00000000604	9.42533e-51	0.953497
MSTRG.3011.26	ENSGALG00000000604	1.06236e-49	0.950977
MSTRG.3011.27	ENSGALG00000000604	1.11836e-53	0.959831
MSTRG.3049.1	ENSGALG00000000604	9.86431e-51	0.953451
MSTRG.3196.17	ENSGALG00000000604	5.86875e-56	0.964152
MSTRG.335.12	ENSGALG00000000604	1.6665e-51	0.955218
MSTRG.3362.38	ENSGALG00000000604	8.28402e-57	0.96564
MSTRG.3364.1	ENSGALG00000000604	1.98734e-56	0.964983
MSTRG.3399.22	ENSGALG00000000604	7.18839e-50	0.951393
MSTRG.3403.1	ENSGALG00000000604	9.80416e-55	0.961897
MSTRG.3453.30	ENSGALG00000000604	1.65311e-53	0.959489
MSTRG.3459.22	ENSGALG00000000604	3.90692e-58	0.967836
MSTRG.3490.60	ENSGALG00000000604	1.08804e-54	0.961811
MSTRG.3491.1	ENSGALG00000000604	2.96576e-53	0.958972
MSTRG.3506.11	ENSGALG00000000604	1.06683e-49	0.950972
MSTRG.3506.53	ENSGALG00000000604	1.06936e-53	0.95987
MSTRG.3506.57	ENSGALG00000000604	6.05017e-55	0.962294
MSTRG.3506.6	ENSGALG00000000604	8.23819e-52	0.955899
MSTRG.3506.61	ENSGALG00000000604	4.15432e-53	0.958671
MSTRG.3506.67	ENSGALG00000000604	8.07366e-52	0.955918
MSTRG.3512.1	ENSGALG00000000604	7.11821e-53	0.958184
MSTRG.3669.11	ENSGALG00000000604	3.17583e-51	0.954585
MSTRG.3835.34	ENSGALG00000000604	3.19554e-52	0.956798
MSTRG.3853.21	ENSGALG00000000604	1.47976e-51	0.955333
MSTRG.4027.1	ENSGALG00000000604	4.36142e-53	0.958627
MSTRG.442.7	ENSGALG00000000604	2.31765e-55	0.96307
MSTRG.4510.8	ENSGALG00000000604	2.02196e-50	0.952717
MSTRG.461.6	ENSGALG00000000604	9.58996e-66	0.977955
MSTRG.4748.1	ENSGALG00000000604	8.91681e-55	0.961976
MSTRG.554.16	ENSGALG00000000604	6.0416e-50	0.951576
MSTRG.5550.1	ENSGALG00000000604	1.26374e-57	0.967009
MSTRG.5858.12	ENSGALG00000000604	6.89417e-54	0.960251
MSTRG.5858.9	ENSGALG00000000604	1.36262e-53	0.959659
MSTRG.5891.1	ENSGALG00000000604	3.55401e-50	0.952133
MSTRG.5909.3	ENSGALG00000000604	2.72862e-55	0.962939
MSTRG.6112.68	ENSGALG00000000604	5.68048e-51	0.954007
MSTRG.6112.79	ENSGALG00000000604	4.26263e-50	0.951943
MSTRG.6117.1	ENSGALG00000000604	4.87388e-51	0.95416
MSTRG.653.10	ENSGALG00000000604	4.12321e-54	0.960692
MSTRG.668.16	ENSGALG00000000604	6.83734e-52	0.956077
MSTRG.691.20	ENSGALG00000000604	6.49085e-57	0.965821
MSTRG.7201.5	ENSGALG00000000604	4.78746e-59	0.969263
MSTRG.7383.20	ENSGALG00000000604	1.98538e-49	0.950304
MSTRG.8214.1	ENSGALG00000000604	2.66616e-54	0.961062
MSTRG.8441.2	ENSGALG00000000604	1.16807e-55	0.963614
MSTRG.851.22	ENSGALG00000000604	6.06776e-54	0.960361
MSTRG.8773.1	ENSGALG00000000604	1.00578e-57	0.967172
MSTRG.8773.15	ENSGALG00000000604	3.23371e-51	0.954567
MSTRG.9121.3	ENSGALG00000000604	6.22302e-52	0.956167
MSTRG.9121.7	ENSGALG00000000604	7.21487e-56	0.963992
MSTRG.9357.1	ENSGALG00000000604	3.70368e-58	0.967873
MSTRG.9357.10	ENSGALG00000000604	1.83158e-50	0.952819
MSTRG.9360.1	ENSGALG00000000604	8.10021e-52	0.955915
MSTRG.9360.10	ENSGALG00000000604	3.25596e-50	0.952224
MSTRG.9475.15	ENSGALG00000000604	6.90753e-52	0.956067
MSTRG.9733.5	ENSGALG00000000604	6.45394e-52	0.956132
MSTRG.987.10	ENSGALG00000000604	5.73085e-60	0.97064
MSTRG.9930.6	ENSGALG00000000604	2.53531e-55	0.962998
MSTRG.10037.8	ENSGALG00000000606	5.00209e-58	0.967664
MSTRG.10298.29	ENSGALG00000000606	7.00609e-51	0.953796
MSTRG.10389.16	ENSGALG00000000606	1.08086e-51	0.955638
MSTRG.10605.1	ENSGALG00000000606	1.66161e-52	0.957407
MSTRG.1100.8	ENSGALG00000000606	9.50653e-55	0.961923
MSTRG.12127.1	ENSGALG00000000606	3.41501e-53	0.958846
MSTRG.13858.1	ENSGALG00000000606	9.76594e-51	0.953461
MSTRG.13920.1	ENSGALG00000000606	4.26645e-57	0.96613
MSTRG.1446.18	ENSGALG00000000606	7.12348e-51	0.95378
MSTRG.14825.35	ENSGALG00000000606	9.79727e-50	0.951063
MSTRG.152.33	ENSGALG00000000606	1.08888e-50	0.953351
MSTRG.15445.2	ENSGALG00000000606	7.9746e-55	0.962068
MSTRG.16656.5	ENSGALG00000000606	6.5903e-51	0.953858
MSTRG.16729.17	ENSGALG00000000606	2.13645e-49	0.950224
MSTRG.16729.8	ENSGALG00000000606	4.2613e-59	0.96934
MSTRG.16777.15	ENSGALG00000000606	1.20727e-53	0.959765
MSTRG.16777.30	ENSGALG00000000606	2.06965e-50	0.952693
MSTRG.1684.12	ENSGALG00000000606	3.211e-53	0.958901
MSTRG.1684.24	ENSGALG00000000606	3.401e-50	0.952179
MSTRG.17380.8	ENSGALG00000000606	1.81765e-51	0.955133
MSTRG.17952.19	ENSGALG00000000606	1.39042e-49	0.950688
MSTRG.18450.4	ENSGALG00000000606	1.21991e-49	0.950829
MSTRG.19104.1	ENSGALG00000000606	4.28022e-50	0.951939
MSTRG.1921.8	ENSGALG00000000606	6.74498e-51	0.953834
MSTRG.19279.7	ENSGALG00000000606	1.44365e-53	0.959608
MSTRG.19355.10	ENSGALG00000000606	9.54352e-52	0.955758
MSTRG.1948.9	ENSGALG00000000606	1.93413e-49	0.950332
MSTRG.1954.38	ENSGALG00000000606	7.84265e-52	0.955946
MSTRG.1954.39	ENSGALG00000000606	2.14026e-53	0.959262
MSTRG.19745.45	ENSGALG00000000606	7.48454e-52	0.955991
MSTRG.19801.4	ENSGALG00000000606	7.02444e-51	0.953794
MSTRG.1981.61	ENSGALG00000000606	1.42787e-50	0.953074
MSTRG.20389.1	ENSGALG00000000606	3.81192e-50	0.95206
MSTRG.20495.1	ENSGALG00000000606	2.59208e-49	0.950014
MSTRG.20516.13	ENSGALG00000000606	1.18312e-51	0.95555
MSTRG.20544.6	ENSGALG00000000606	1.65758e-51	0.955223
MSTRG.20573.3	ENSGALG00000000606	1.34843e-52	0.9576
MSTRG.20937.1	ENSGALG00000000606	5.71858e-53	0.958383
MSTRG.21040.3	ENSGALG00000000606	5.33738e-56	0.964226
MSTRG.21040.6	ENSGALG00000000606	1.85059e-56	0.965037
MSTRG.21114.17	ENSGALG00000000606	2.01155e-52	0.95723
MSTRG.21206.38	ENSGALG00000000606	5.40739e-52	0.956301
MSTRG.2149.43	ENSGALG00000000606	7.04387e-55	0.962169
MSTRG.21579.2	ENSGALG00000000606	2.06016e-50	0.952698
MSTRG.21900.6	ENSGALG00000000606	1.18345e-53	0.959782
MSTRG.22010.1	ENSGALG00000000606	2.0845e-51	0.954999
MSTRG.22273.8	ENSGALG00000000606	6.8762e-56	0.964029
MSTRG.22384.1	ENSGALG00000000606	5.48564e-51	0.954042
MSTRG.22523.6	ENSGALG00000000606	7.30763e-53	0.958161
MSTRG.22597.14	ENSGALG00000000606	1.73734e-49	0.950448
MSTRG.2290.10	ENSGALG00000000606	3.57338e-54	0.960814
MSTRG.2290.16	ENSGALG00000000606	2.40297e-52	0.957064
MSTRG.2290.24	ENSGALG00000000606	3.71826e-53	0.95877
MSTRG.2290.29	ENSGALG00000000606	3.05746e-54	0.960946
MSTRG.23970.71	ENSGALG00000000606	8.65694e-54	0.960054
MSTRG.24193.1	ENSGALG00000000606	3.51188e-50	0.952145
MSTRG.269.6	ENSGALG00000000606	2.11929e-54	0.961255
MSTRG.2729.12	ENSGALG00000000606	2.62068e-51	0.954775
MSTRG.2729.34	ENSGALG00000000606	3.21433e-51	0.954573
MSTRG.273.1	ENSGALG00000000606	3.02072e-52	0.95685
MSTRG.2738.8	ENSGALG00000000606	2.72824e-55	0.962939
MSTRG.2739.1	ENSGALG00000000606	1.65611e-53	0.959488
MSTRG.2837.2	ENSGALG00000000606	4.26695e-53	0.958647
MSTRG.3196.17	ENSGALG00000000606	5.76415e-54	0.960405
MSTRG.3362.38	ENSGALG00000000606	9.14032e-59	0.96883
MSTRG.3364.1	ENSGALG00000000606	7.50256e-56	0.963961
MSTRG.3399.22	ENSGALG00000000606	1.33597e-50	0.953142
MSTRG.3403.1	ENSGALG00000000606	1.74346e-49	0.950444
MSTRG.3453.30	ENSGALG00000000606	1.49384e-55	0.96342
MSTRG.3459.22	ENSGALG00000000606	1.28848e-55	0.963537
MSTRG.3490.60	ENSGALG00000000606	4.30302e-53	0.958639
MSTRG.3491.1	ENSGALG00000000606	3.29194e-51	0.95455
MSTRG.3669.11	ENSGALG00000000606	1.941e-50	0.95276
MSTRG.3835.34	ENSGALG00000000606	2.4752e-55	0.963017
MSTRG.3853.21	ENSGALG00000000606	1.21928e-54	0.961717
MSTRG.442.7	ENSGALG00000000606	1.38744e-53	0.959643
MSTRG.461.6	ENSGALG00000000606	1.9898e-59	0.96984
MSTRG.4748.1	ENSGALG00000000606	1.35985e-51	0.955415
MSTRG.554.16	ENSGALG00000000606	6.24968e-50	0.951541
MSTRG.5858.12	ENSGALG00000000606	6.37326e-50	0.95152
MSTRG.5858.9	ENSGALG00000000606	2.17569e-49	0.950205
MSTRG.5909.3	ENSGALG00000000606	1.66466e-56	0.965117
MSTRG.6112.68	ENSGALG00000000606	1.13446e-49	0.950907
MSTRG.6117.1	ENSGALG00000000606	1.03415e-50	0.953403
MSTRG.691.20	ENSGALG00000000606	1.20472e-52	0.957704
MSTRG.7201.5	ENSGALG00000000606	3.3044e-56	0.964596
MSTRG.8441.2	ENSGALG00000000606	2.43414e-50	0.952526
MSTRG.8773.1	ENSGALG00000000606	8.4819e-56	0.963865
MSTRG.9121.7	ENSGALG00000000606	8.60291e-52	0.955857
MSTRG.9357.1	ENSGALG00000000606	2.46336e-54	0.961128
MSTRG.9357.10	ENSGALG00000000606	1.37404e-50	0.953114
MSTRG.9475.15	ENSGALG00000000606	7.71739e-50	0.951317
MSTRG.9492.5	ENSGALG00000000606	8.85235e-52	0.95583
MSTRG.9733.5	ENSGALG00000000606	8.05955e-56	0.963905
MSTRG.987.10	ENSGALG00000000606	4.90481e-52	0.956393
MSTRG.9930.6	ENSGALG00000000606	2.1286e-50	0.952665
MSTRG.14649.1	ENSGALG00000000607	2.41413e-50	0.952535
MSTRG.22503.60	ENSGALG00000000607	1.942e-56	0.965001
MSTRG.4748.1	ENSGALG00000000607	3.89908e-54	0.960739
MSTRG.5858.12	ENSGALG00000000607	4.6637e-50	0.951849
MSTRG.5909.3	ENSGALG00000000607	1.57979e-54	0.961501
MSTRG.6949.2	ENSGALG00000000607	2.14509e-54	0.961245
MSTRG.10037.8	ENSGALG00000000613	1.40689e-58	0.968538
MSTRG.10298.29	ENSGALG00000000613	1.24381e-50	0.953215
MSTRG.10605.1	ENSGALG00000000613	3.56551e-53	0.958808
MSTRG.10836.3	ENSGALG00000000613	1.44416e-49	0.950648
MSTRG.10948.2	ENSGALG00000000613	7.72396e-50	0.951316
MSTRG.10948.26	ENSGALG00000000613	1.99102e-52	0.957239
MSTRG.1100.8	ENSGALG00000000613	1.02319e-54	0.961862
MSTRG.1190.23	ENSGALG00000000613	3.32282e-50	0.952203
MSTRG.12127.1	ENSGALG00000000613	1.82478e-50	0.952823
MSTRG.13024.5	ENSGALG00000000613	1.93675e-49	0.950331
MSTRG.13920.1	ENSGALG00000000613	7.73994e-64	0.97577
MSTRG.14362.14	ENSGALG00000000613	1.07922e-50	0.95336
MSTRG.1446.18	ENSGALG00000000613	2.46026e-58	0.968156
MSTRG.14638.50	ENSGALG00000000613	3.70631e-53	0.958773
MSTRG.14649.1	ENSGALG00000000613	5.20653e-56	0.964245
MSTRG.14825.35	ENSGALG00000000613	7.07817e-53	0.95819
MSTRG.14825.39	ENSGALG00000000613	3.91369e-53	0.958724
MSTRG.14910.16	ENSGALG00000000613	3.21162e-54	0.960904
MSTRG.14910.9	ENSGALG00000000613	5.30467e-54	0.960476
MSTRG.152.33	ENSGALG00000000613	7.52727e-51	0.953724
MSTRG.16656.5	ENSGALG00000000613	6.18517e-50	0.951552
MSTRG.16729.17	ENSGALG00000000613	4.82712e-53	0.958536
MSTRG.16729.8	ENSGALG00000000613	1.07142e-58	0.968723
MSTRG.16777.30	ENSGALG00000000613	4.36911e-51	0.954269
MSTRG.1684.12	ENSGALG00000000613	8.39242e-50	0.951228
MSTRG.16997.1	ENSGALG00000000613	3.16126e-51	0.95459
MSTRG.17380.59	ENSGALG00000000613	3.77052e-51	0.954415
MSTRG.17380.8	ENSGALG00000000613	3.80924e-54	0.960759
MSTRG.18450.4	ENSGALG00000000613	8.08795e-54	0.960113
MSTRG.18846.48	ENSGALG00000000613	6.65056e-54	0.960282
MSTRG.19104.1	ENSGALG00000000613	2.56255e-53	0.959102
MSTRG.19138.49	ENSGALG00000000613	1.24926e-50	0.953211
MSTRG.1921.8	ENSGALG00000000613	3.73671e-53	0.958766
MSTRG.19279.7	ENSGALG00000000613	3.14334e-51	0.954595
MSTRG.1948.9	ENSGALG00000000613	2.95352e-51	0.954657
MSTRG.1954.38	ENSGALG00000000613	2.03234e-50	0.952712
MSTRG.1954.39	ENSGALG00000000613	1.35198e-52	0.957598
MSTRG.19801.4	ENSGALG00000000613	3.70258e-54	0.960783
MSTRG.1981.54	ENSGALG00000000613	1.06959e-51	0.955648
MSTRG.1981.61	ENSGALG00000000613	4.17899e-54	0.96068
MSTRG.20389.1	ENSGALG00000000613	1.48519e-49	0.950617
MSTRG.20516.13	ENSGALG00000000613	1.06001e-57	0.967135
MSTRG.20544.6	ENSGALG00000000613	3.84821e-50	0.95205
MSTRG.20937.1	ENSGALG00000000613	1.66902e-54	0.961455
MSTRG.21040.3	ENSGALG00000000613	1.45198e-55	0.963442
MSTRG.21040.6	ENSGALG00000000613	5.53001e-61	0.972084
MSTRG.21114.17	ENSGALG00000000613	2.68491e-52	0.956961
MSTRG.21206.38	ENSGALG00000000613	6.6877e-56	0.964051
MSTRG.2149.43	ENSGALG00000000613	1.48357e-52	0.957512
MSTRG.21579.2	ENSGALG00000000613	1.47558e-50	0.953041
MSTRG.21859.1	ENSGALG00000000613	8.23415e-50	0.951248
MSTRG.21900.6	ENSGALG00000000613	1.91843e-56	0.96501
MSTRG.22273.8	ENSGALG00000000613	1.01803e-49	0.951022
MSTRG.22444.4	ENSGALG00000000613	3.97754e-55	0.962635
MSTRG.22503.60	ENSGALG00000000613	7.63617e-53	0.958121
MSTRG.22523.6	ENSGALG00000000613	6.26075e-56	0.964102
MSTRG.22541.28	ENSGALG00000000613	2.1291e-49	0.950228
MSTRG.2290.10	ENSGALG00000000613	4.92889e-54	0.960539
MSTRG.2290.16	ENSGALG00000000613	1.34502e-52	0.957602
MSTRG.2290.24	ENSGALG00000000613	1.37517e-53	0.959651
MSTRG.2290.29	ENSGALG00000000613	2.11481e-56	0.964936
MSTRG.2318.10	ENSGALG00000000613	2.58968e-49	0.950015
MSTRG.23970.71	ENSGALG00000000613	1.99274e-49	0.9503
MSTRG.24193.1	ENSGALG00000000613	3.68475e-58	0.967877
MSTRG.24293.5	ENSGALG00000000613	9.24977e-50	0.951125
MSTRG.24761.13	ENSGALG00000000613	2.12169e-49	0.950232
MSTRG.269.6	ENSGALG00000000613	3.57924e-51	0.954467
MSTRG.2729.12	ENSGALG00000000613	4.76768e-52	0.95642
MSTRG.2729.34	ENSGALG00000000613	7.72106e-51	0.953698
MSTRG.273.1	ENSGALG00000000613	1.38963e-49	0.950689
MSTRG.2738.8	ENSGALG00000000613	7.07566e-54	0.960228
MSTRG.2739.1	ENSGALG00000000613	1.77821e-52	0.957344
MSTRG.2836.3	ENSGALG00000000613	4.28069e-54	0.96066
MSTRG.2836.6	ENSGALG00000000613	1.63624e-52	0.957421
MSTRG.2837.2	ENSGALG00000000613	4.20475e-58	0.967785
MSTRG.2952.32	ENSGALG00000000613	4.07242e-52	0.956569
MSTRG.2952.34	ENSGALG00000000613	3.61544e-52	0.956681
MSTRG.2952.44	ENSGALG00000000613	7.82821e-53	0.958098
MSTRG.2952.54	ENSGALG00000000613	7.66044e-57	0.965698
MSTRG.2952.65	ENSGALG00000000613	4.22222e-53	0.958656
MSTRG.2958.3	ENSGALG00000000613	1.49375e-54	0.961548
MSTRG.3196.17	ENSGALG00000000613	8.57461e-54	0.960062
MSTRG.3362.38	ENSGALG00000000613	4.85961e-53	0.95853
MSTRG.3364.1	ENSGALG00000000613	2.80309e-52	0.95692
MSTRG.3403.1	ENSGALG00000000613	6.21765e-50	0.951546
MSTRG.3453.30	ENSGALG00000000613	1.20054e-51	0.955536
MSTRG.3459.22	ENSGALG00000000613	1.065e-51	0.955652
MSTRG.3490.60	ENSGALG00000000613	2.26009e-54	0.961201
MSTRG.3490.78	ENSGALG00000000613	7.94821e-51	0.953669
MSTRG.3491.1	ENSGALG00000000613	1.40326e-49	0.950679
MSTRG.3669.11	ENSGALG00000000613	8.54961e-51	0.953596
MSTRG.3835.34	ENSGALG00000000613	1.30564e-52	0.95763
MSTRG.3853.21	ENSGALG00000000613	5.83456e-52	0.956228
MSTRG.4027.1	ENSGALG00000000613	2.9896e-53	0.958965
MSTRG.442.7	ENSGALG00000000613	1.09788e-55	0.963663
MSTRG.4470.4	ENSGALG00000000613	2.31035e-52	0.957101
MSTRG.4555.3	ENSGALG00000000613	4.24329e-51	0.954298
MSTRG.461.6	ENSGALG00000000613	5.03573e-60	0.970721
MSTRG.4748.1	ENSGALG00000000613	3.21504e-58	0.967971
MSTRG.4896.2	ENSGALG00000000613	2.48089e-49	0.950062
MSTRG.550.3	ENSGALG00000000613	2.19946e-51	0.954947
MSTRG.554.16	ENSGALG00000000613	7.41796e-54	0.960188
MSTRG.5858.12	ENSGALG00000000613	4.07649e-55	0.962615
MSTRG.5858.9	ENSGALG00000000613	1.1156e-52	0.957774
MSTRG.5909.3	ENSGALG00000000613	3.73033e-67	0.979441
MSTRG.668.16	ENSGALG00000000613	5.86143e-50	0.951608
MSTRG.691.20	ENSGALG00000000613	9.36033e-51	0.953504
MSTRG.7201.5	ENSGALG00000000613	1.40833e-49	0.950675
MSTRG.8441.2	ENSGALG00000000613	1.16075e-55	0.963619
MSTRG.8773.1	ENSGALG00000000613	3.46651e-55	0.962746
MSTRG.8773.15	ENSGALG00000000613	2.61269e-49	0.950005
MSTRG.9121.3	ENSGALG00000000613	5.61462e-50	0.951654
MSTRG.9121.7	ENSGALG00000000613	3.62177e-53	0.958794
MSTRG.9357.1	ENSGALG00000000613	1.36278e-50	0.953122
MSTRG.9475.15	ENSGALG00000000613	2.63332e-52	0.956979
MSTRG.9733.5	ENSGALG00000000613	7.20807e-53	0.958173
MSTRG.987.10	ENSGALG00000000613	1.2877e-55	0.963537
MSTRG.9930.6	ENSGALG00000000613	4.68503e-52	0.956437
MSTRG.10037.8	ENSGALG00000000618	1.96248e-49	0.950316
MSTRG.16191.7	ENSGALG00000000618	5.26062e-50	0.951722
MSTRG.16997.1	ENSGALG00000000618	1.95665e-51	0.955061
MSTRG.21040.3	ENSGALG00000000618	1.74519e-53	0.959442
MSTRG.4748.1	ENSGALG00000000618	1.28008e-56	0.965315
MSTRG.5909.3	ENSGALG00000000618	1.88491e-49	0.95036
MSTRG.16191.7	ENSGALG00000000625	4.56966e-50	0.95187
MSTRG.10037.8	ENSGALG00000000639	6.68932e-50	0.951469
MSTRG.16191.7	ENSGALG00000000639	1.17133e-52	0.95773
MSTRG.21040.3	ENSGALG00000000639	1.49111e-58	0.968499
MSTRG.461.6	ENSGALG00000000639	1.92946e-49	0.950335
MSTRG.4748.1	ENSGALG00000000639	8.92957e-52	0.955821
MSTRG.10037.8	ENSGALG00000000653	2.61205e-55	0.962974
MSTRG.10836.3	ENSGALG00000000653	5.11282e-54	0.960508
MSTRG.13024.5	ENSGALG00000000653	1.34886e-50	0.953133
MSTRG.13920.1	ENSGALG00000000653	9.50019e-55	0.961923
MSTRG.16729.8	ENSGALG00000000653	7.34496e-53	0.958156
MSTRG.16997.1	ENSGALG00000000653	5.84802e-53	0.958363
MSTRG.17907.6	ENSGALG00000000653	2.17577e-50	0.952642
MSTRG.19801.4	ENSGALG00000000653	5.14627e-51	0.954105
MSTRG.21040.3	ENSGALG00000000653	2.25032e-58	0.968217
MSTRG.21040.6	ENSGALG00000000653	7.91045e-55	0.962074
MSTRG.22444.4	ENSGALG00000000653	3.78218e-50	0.952068
MSTRG.22503.60	ENSGALG00000000653	1.06593e-54	0.961828
MSTRG.24193.1	ENSGALG00000000653	2.80318e-51	0.954708
MSTRG.24761.13	ENSGALG00000000653	1.16942e-49	0.950874
MSTRG.3362.38	ENSGALG00000000653	4.33484e-50	0.951925
MSTRG.3669.11	ENSGALG00000000653	5.0518e-51	0.954124
MSTRG.461.6	ENSGALG00000000653	7.9043e-58	0.967343
MSTRG.4748.1	ENSGALG00000000653	1.27916e-61	0.972952
MSTRG.5711.8	ENSGALG00000000653	8.87235e-51	0.953558
MSTRG.5858.12	ENSGALG00000000653	5.06036e-53	0.958493
MSTRG.5858.9	ENSGALG00000000653	2.02828e-49	0.950281
MSTRG.5891.1	ENSGALG00000000653	1.88114e-49	0.950362
MSTRG.5909.3	ENSGALG00000000653	3.94908e-56	0.964459
MSTRG.6949.2	ENSGALG00000000653	1.26267e-49	0.950792
MSTRG.7201.5	ENSGALG00000000653	5.89725e-52	0.956218
MSTRG.987.10	ENSGALG00000000653	1.33745e-49	0.95073
MSTRG.10037.8	ENSGALG00000000684	1.15038e-56	0.965395
MSTRG.13920.1	ENSGALG00000000684	1.02415e-56	0.965482
MSTRG.16729.8	ENSGALG00000000684	1.08709e-51	0.955632
MSTRG.16997.1	ENSGALG00000000684	8.36618e-50	0.951231
MSTRG.21040.3	ENSGALG00000000684	1.13774e-56	0.965403
MSTRG.21040.6	ENSGALG00000000684	7.13483e-53	0.958182
MSTRG.22503.60	ENSGALG00000000684	4.02601e-54	0.960712
MSTRG.2837.2	ENSGALG00000000684	9.98995e-50	0.951043
MSTRG.461.6	ENSGALG00000000684	2.59439e-51	0.954784
MSTRG.4748.1	ENSGALG00000000684	4.46141e-56	0.964365
MSTRG.4896.2	ENSGALG00000000684	2.157e-53	0.959255
MSTRG.5909.3	ENSGALG00000000684	2.30906e-51	0.954899
MSTRG.10037.8	ENSGALG00000000747	1.31593e-61	0.972935
MSTRG.10836.3	ENSGALG00000000747	1.53525e-51	0.955298
MSTRG.11750.22	ENSGALG00000000747	1.19391e-49	0.950852
MSTRG.12127.1	ENSGALG00000000747	8.74551e-50	0.951184
MSTRG.12790.24	ENSGALG00000000747	2.78833e-52	0.956925
MSTRG.13920.1	ENSGALG00000000747	1.34598e-56	0.965277
MSTRG.14962.7	ENSGALG00000000747	6.65494e-50	0.951474
MSTRG.1661.1	ENSGALG00000000747	9.21115e-54	0.96
MSTRG.16656.5	ENSGALG00000000747	9.62658e-52	0.955749
MSTRG.16729.8	ENSGALG00000000747	1.98577e-59	0.969841
MSTRG.16997.1	ENSGALG00000000747	4.41796e-52	0.956492
MSTRG.17907.6	ENSGALG00000000747	5.90304e-51	0.953968
MSTRG.19801.4	ENSGALG00000000747	3.85799e-50	0.952047
MSTRG.20389.1	ENSGALG00000000747	1.28275e-52	0.957646
MSTRG.21040.3	ENSGALG00000000747	5.65688e-66	0.978203
MSTRG.21040.6	ENSGALG00000000747	1.64098e-55	0.963345
MSTRG.2149.43	ENSGALG00000000747	1.5046e-49	0.950603
MSTRG.22273.8	ENSGALG00000000747	3.72754e-50	0.952083
MSTRG.23564.3	ENSGALG00000000747	1.90129e-52	0.957282
MSTRG.23813.2	ENSGALG00000000747	1.67081e-51	0.955215
MSTRG.24293.5	ENSGALG00000000747	1.93391e-49	0.950332
MSTRG.3362.38	ENSGALG00000000747	7.14689e-50	0.951399
MSTRG.3459.22	ENSGALG00000000747	1.17925e-49	0.950865
MSTRG.3669.11	ENSGALG00000000747	1.05795e-50	0.95338
MSTRG.461.6	ENSGALG00000000747	1.18161e-56	0.965375
MSTRG.4748.1	ENSGALG00000000747	1.01511e-52	0.957861
MSTRG.5550.1	ENSGALG00000000747	1.73099e-49	0.950452
MSTRG.7201.5	ENSGALG00000000747	8.24051e-50	0.951248
MSTRG.8441.2	ENSGALG00000000747	1.91635e-49	0.950342
MSTRG.987.10	ENSGALG00000000747	2.45808e-50	0.952516
MSTRG.14362.14	ENSGALG00000000755	2.04685e-49	0.950271
MSTRG.14472.20	ENSGALG00000000755	1.71255e-51	0.955191
MSTRG.14638.50	ENSGALG00000000755	5.50967e-51	0.954037
MSTRG.18846.48	ENSGALG00000000755	3.32373e-51	0.95454
MSTRG.19138.49	ENSGALG00000000755	2.64307e-52	0.956975
MSTRG.20516.13	ENSGALG00000000755	8.50545e-50	0.951214
MSTRG.20720.5	ENSGALG00000000755	1.2817e-49	0.950776
MSTRG.24193.1	ENSGALG00000000755	1.25403e-49	0.950799
MSTRG.2952.34	ENSGALG00000000755	7.85788e-50	0.951298
MSTRG.2952.44	ENSGALG00000000755	4.47321e-51	0.954245
MSTRG.2952.65	ENSGALG00000000755	8.0437e-51	0.953657
MSTRG.2958.3	ENSGALG00000000755	3.84633e-50	0.95205
MSTRG.4470.4	ENSGALG00000000755	1.21249e-50	0.953241
MSTRG.554.16	ENSGALG00000000755	5.30865e-51	0.954074
MSTRG.16729.8	ENSGALG00000000776	1.89751e-51	0.955091
MSTRG.10037.8	ENSGALG00000000784	1.94182e-55	0.963211
MSTRG.10836.3	ENSGALG00000000784	1.30444e-49	0.950757
MSTRG.10948.26	ENSGALG00000000784	2.37117e-51	0.954873
MSTRG.13920.1	ENSGALG00000000784	8.99607e-56	0.963819
MSTRG.16729.8	ENSGALG00000000784	1.7197e-56	0.965093
MSTRG.16997.1	ENSGALG00000000784	3.15759e-50	0.952256
MSTRG.19801.4	ENSGALG00000000784	2.3705e-50	0.952553
MSTRG.21040.3	ENSGALG00000000784	1.42355e-57	0.966924
MSTRG.21040.6	ENSGALG00000000784	7.86245e-56	0.963925
MSTRG.21900.6	ENSGALG00000000784	1.35615e-50	0.953127
MSTRG.22523.6	ENSGALG00000000784	7.31651e-51	0.953753
MSTRG.2837.2	ENSGALG00000000784	2.33386e-49	0.950128
MSTRG.3196.17	ENSGALG00000000784	2.6154e-51	0.954777
MSTRG.3362.38	ENSGALG00000000784	7.34273e-51	0.953749
MSTRG.3364.1	ENSGALG00000000784	2.5244e-49	0.950043
MSTRG.3669.11	ENSGALG00000000784	1.45929e-54	0.961567
MSTRG.461.6	ENSGALG00000000784	1.43994e-58	0.968523
MSTRG.4748.1	ENSGALG00000000784	1.62117e-56	0.965137
MSTRG.5711.8	ENSGALG00000000784	1.74736e-49	0.950442
MSTRG.5858.12	ENSGALG00000000784	1.22179e-51	0.955519
MSTRG.5909.3	ENSGALG00000000784	7.88983e-55	0.962076
MSTRG.7201.5	ENSGALG00000000784	2.08365e-51	0.955
MSTRG.987.10	ENSGALG00000000784	1.87742e-52	0.957294
MSTRG.22902.8	ENSGALG00000000786	5.60971e-62	0.973428
MSTRG.23466.15	ENSGALG00000000786	5.60971e-62	0.973428
MSTRG.7919.8	ENSGALG00000000786	5.60971e-62	0.973428
MSTRG.10527.7	ENSGALG00000000788	3.48959e-50	0.952152
MSTRG.23114.70	ENSGALG00000000788	1.22038e-51	0.95552
MSTRG.16997.1	ENSGALG00000000806	1.09065e-50	0.953349
MSTRG.22444.4	ENSGALG00000000806	1.15595e-50	0.95329
MSTRG.22503.60	ENSGALG00000000806	5.09403e-50	0.951756
MSTRG.24761.13	ENSGALG00000000806	4.91513e-50	0.951794
MSTRG.3669.11	ENSGALG00000000806	8.05416e-50	0.951272
MSTRG.461.6	ENSGALG00000000806	2.28393e-49	0.950152
MSTRG.4748.1	ENSGALG00000000806	1.78936e-53	0.95942
MSTRG.5909.3	ENSGALG00000000806	7.25705e-52	0.95602
MSTRG.10037.8	ENSGALG00000000816	3.99265e-61	0.97228
MSTRG.10605.1	ENSGALG00000000816	1.35055e-50	0.953131
MSTRG.10738.2	ENSGALG00000000816	1.78253e-50	0.952847
MSTRG.10836.3	ENSGALG00000000816	8.44776e-51	0.953608
MSTRG.1100.8	ENSGALG00000000816	3.04024e-51	0.954628
MSTRG.13024.5	ENSGALG00000000816	4.78423e-58	0.967695
MSTRG.13586.3	ENSGALG00000000816	3.62992e-51	0.954453
MSTRG.13920.1	ENSGALG00000000816	1.34661e-63	0.97548
MSTRG.1446.18	ENSGALG00000000816	5.21695e-57	0.965982
MSTRG.14649.1	ENSGALG00000000816	1.1065e-55	0.963657
MSTRG.14910.16	ENSGALG00000000816	5.27418e-50	0.951719
MSTRG.153.1	ENSGALG00000000816	1.6672e-49	0.950493
MSTRG.16729.8	ENSGALG00000000816	2.66358e-55	0.962958
MSTRG.16997.1	ENSGALG00000000816	9.33765e-55	0.961938
MSTRG.17380.59	ENSGALG00000000816	5.93437e-57	0.965887
MSTRG.18450.4	ENSGALG00000000816	4.83156e-50	0.951812
MSTRG.19104.1	ENSGALG00000000816	8.20221e-50	0.951253
MSTRG.1921.8	ENSGALG00000000816	1.97917e-49	0.950307
MSTRG.19279.7	ENSGALG00000000816	6.15486e-52	0.956177
MSTRG.1948.9	ENSGALG00000000816	4.33402e-51	0.954277
MSTRG.19801.4	ENSGALG00000000816	1.62681e-51	0.955241
MSTRG.1981.54	ENSGALG00000000816	1.0112e-49	0.95103
MSTRG.1981.61	ENSGALG00000000816	1.05559e-52	0.957825
MSTRG.20061.6	ENSGALG00000000816	1.04562e-53	0.95989
MSTRG.20516.13	ENSGALG00000000816	7.65744e-55	0.962101
MSTRG.20544.6	ENSGALG00000000816	1.21361e-49	0.950834
MSTRG.20937.1	ENSGALG00000000816	4.56632e-51	0.954225
MSTRG.21040.3	ENSGALG00000000816	1.8717e-57	0.966728
MSTRG.21040.6	ENSGALG00000000816	1.87767e-67	0.979742
MSTRG.21206.38	ENSGALG00000000816	1.02124e-51	0.955692
MSTRG.2149.43	ENSGALG00000000816	8.12704e-51	0.953647
MSTRG.21579.2	ENSGALG00000000816	9.53578e-50	0.951092
MSTRG.21900.6	ENSGALG00000000816	1.13656e-53	0.959817
MSTRG.22444.4	ENSGALG00000000816	1.59922e-57	0.966841
MSTRG.22523.6	ENSGALG00000000816	3.7263e-57	0.966229
MSTRG.2290.10	ENSGALG00000000816	1.52591e-50	0.953006
MSTRG.2290.24	ENSGALG00000000816	2.00893e-50	0.952724
MSTRG.2290.29	ENSGALG00000000816	1.0216e-52	0.957855
MSTRG.2315.6	ENSGALG00000000816	1.99425e-49	0.950299
MSTRG.24193.1	ENSGALG00000000816	3.04418e-56	0.964658
MSTRG.24761.13	ENSGALG00000000816	1.78871e-56	0.965063
MSTRG.24764.1	ENSGALG00000000816	3.03949e-55	0.962852
MSTRG.24769.1	ENSGALG00000000816	1.34242e-49	0.950726
MSTRG.273.1	ENSGALG00000000816	7.56571e-50	0.951338
MSTRG.2738.8	ENSGALG00000000816	7.08453e-51	0.953785
MSTRG.2739.1	ENSGALG00000000816	6.63486e-50	0.951477
MSTRG.2836.3	ENSGALG00000000816	8.30257e-51	0.953625
MSTRG.2837.2	ENSGALG00000000816	2.08294e-55	0.963155
MSTRG.2952.54	ENSGALG00000000816	1.29442e-51	0.955463
MSTRG.2958.3	ENSGALG00000000816	1.02617e-49	0.951014
MSTRG.3196.17	ENSGALG00000000816	4.08686e-54	0.960699
MSTRG.3362.38	ENSGALG00000000816	3.65944e-52	0.95667
MSTRG.3364.1	ENSGALG00000000816	1.43168e-51	0.955366
MSTRG.3453.30	ENSGALG00000000816	4.09706e-51	0.954333
MSTRG.3459.22	ENSGALG00000000816	4.16854e-50	0.951966
MSTRG.3490.60	ENSGALG00000000816	1.91883e-52	0.957274
MSTRG.3669.11	ENSGALG00000000816	3.7526e-60	0.970907
MSTRG.3669.12	ENSGALG00000000816	4.15824e-50	0.951969
MSTRG.3835.34	ENSGALG00000000816	2.80933e-50	0.952378
MSTRG.3853.21	ENSGALG00000000816	2.75951e-50	0.952396
MSTRG.442.7	ENSGALG00000000816	1.9148e-50	0.952774
MSTRG.461.6	ENSGALG00000000816	3.49231e-61	0.97236
MSTRG.4748.1	ENSGALG00000000816	1.72761e-58	0.968398
MSTRG.4896.2	ENSGALG00000000816	8.56971e-50	0.951206
MSTRG.550.3	ENSGALG00000000816	4.22608e-51	0.954302
MSTRG.554.16	ENSGALG00000000816	7.65766e-50	0.951325
MSTRG.5711.8	ENSGALG00000000816	4.42549e-54	0.960631
MSTRG.5858.12	ENSGALG00000000816	4.669e-54	0.960586
MSTRG.5858.9	ENSGALG00000000816	1.62011e-52	0.957431
MSTRG.5891.1	ENSGALG00000000816	1.33138e-49	0.950735
MSTRG.5909.3	ENSGALG00000000816	4.52664e-65	0.977206
MSTRG.691.20	ENSGALG00000000816	1.56812e-51	0.955277
MSTRG.7201.5	ENSGALG00000000816	2.42383e-50	0.95253
MSTRG.8441.2	ENSGALG00000000816	7.26789e-54	0.960205
MSTRG.8773.1	ENSGALG00000000816	1.60126e-53	0.959517
MSTRG.9340.2	ENSGALG00000000816	2.43212e-49	0.950083
MSTRG.9357.1	ENSGALG00000000816	8.68045e-51	0.95358
MSTRG.987.10	ENSGALG00000000816	7.22561e-56	0.963991
MSTRG.9930.6	ENSGALG00000000816	2.92433e-52	0.956881
MSTRG.10037.8	ENSGALG00000000847	1.41937e-64	0.976639
MSTRG.1007.1	ENSGALG00000000847	7.37423e-51	0.953745
MSTRG.10298.29	ENSGALG00000000847	4.70531e-55	0.962499
MSTRG.10389.16	ENSGALG00000000847	3.12689e-52	0.956818
MSTRG.10605.1	ENSGALG00000000847	3.63686e-57	0.966247
MSTRG.10836.3	ENSGALG00000000847	1.15325e-50	0.953292
MSTRG.10948.2	ENSGALG00000000847	2.60283e-52	0.95699
MSTRG.10948.26	ENSGALG00000000847	1.93984e-54	0.961329
MSTRG.1100.8	ENSGALG00000000847	1.05007e-55	0.963698
MSTRG.11408.11	ENSGALG00000000847	4.61551e-50	0.95186
MSTRG.11750.22	ENSGALG00000000847	2.27328e-52	0.957116
MSTRG.1190.23	ENSGALG00000000847	1.58847e-53	0.959524
MSTRG.12127.1	ENSGALG00000000847	3.2585e-53	0.958888
MSTRG.13024.5	ENSGALG00000000847	2.77511e-51	0.954718
MSTRG.13367.49	ENSGALG00000000847	6.93478e-53	0.958208
MSTRG.13369.1	ENSGALG00000000847	1.07017e-50	0.953368
MSTRG.13743.9	ENSGALG00000000847	8.69195e-52	0.955847
MSTRG.13858.1	ENSGALG00000000847	1.02325e-50	0.953414
MSTRG.13920.1	ENSGALG00000000847	5.84045e-70	0.982104
MSTRG.14362.14	ENSGALG00000000847	1.02346e-50	0.953413
MSTRG.1446.18	ENSGALG00000000847	4.11419e-65	0.977253
MSTRG.1455.2	ENSGALG00000000847	2.70116e-50	0.952418
MSTRG.14590.1	ENSGALG00000000847	8.23568e-50	0.951248
MSTRG.14638.50	ENSGALG00000000847	1.15043e-56	0.965395
MSTRG.14649.1	ENSGALG00000000847	1.29799e-57	0.96699
MSTRG.14825.35	ENSGALG00000000847	1.29251e-57	0.966993
MSTRG.14825.39	ENSGALG00000000847	2.62887e-60	0.971129
MSTRG.14910.16	ENSGALG00000000847	2.81041e-61	0.972489
MSTRG.14910.9	ENSGALG00000000847	3.19201e-59	0.969531
MSTRG.14962.7	ENSGALG00000000847	8.31559e-53	0.958043
MSTRG.152.33	ENSGALG00000000847	6.48691e-57	0.965821
MSTRG.152.45	ENSGALG00000000847	1.59646e-51	0.95526
MSTRG.153.1	ENSGALG00000000847	4.59131e-50	0.951865
MSTRG.16656.5	ENSGALG00000000847	1.23113e-54	0.961709
MSTRG.16729.17	ENSGALG00000000847	5.18909e-56	0.964248
MSTRG.16729.8	ENSGALG00000000847	2.3903e-65	0.977517
MSTRG.16777.15	ENSGALG00000000847	1.04432e-49	0.950995
MSTRG.16777.30	ENSGALG00000000847	7.5976e-52	0.955976
MSTRG.1684.12	ENSGALG00000000847	3.19646e-52	0.956797
MSTRG.1684.24	ENSGALG00000000847	3.18829e-50	0.952246
MSTRG.17299.1	ENSGALG00000000847	3.27659e-51	0.954554
MSTRG.17380.59	ENSGALG00000000847	1.35802e-52	0.957594
MSTRG.17380.8	ENSGALG00000000847	3.10006e-61	0.97243
MSTRG.17907.6	ENSGALG00000000847	5.94582e-55	0.962308
MSTRG.17961.1	ENSGALG00000000847	2.38061e-49	0.950107
MSTRG.18450.4	ENSGALG00000000847	3.3977e-51	0.954518
MSTRG.18534.7	ENSGALG00000000847	2.33017e-51	0.95489
MSTRG.18846.48	ENSGALG00000000847	7.43323e-61	0.971906
MSTRG.19104.1	ENSGALG00000000847	3.22065e-55	0.962806
MSTRG.19138.49	ENSGALG00000000847	2.90902e-55	0.962888
MSTRG.1921.8	ENSGALG00000000847	1.28346e-56	0.965313
MSTRG.19256.1	ENSGALG00000000847	2.15933e-50	0.95265
MSTRG.19279.7	ENSGALG00000000847	1.32874e-51	0.955438
MSTRG.19355.10	ENSGALG00000000847	1.12876e-52	0.957764
MSTRG.1948.9	ENSGALG00000000847	7.5658e-57	0.965707
MSTRG.1950.1	ENSGALG00000000847	1.00122e-51	0.955711
MSTRG.1954.38	ENSGALG00000000847	7.61931e-56	0.963949
MSTRG.1954.39	ENSGALG00000000847	8.05718e-57	0.965661
MSTRG.19745.31	ENSGALG00000000847	1.14852e-51	0.955579
MSTRG.19745.45	ENSGALG00000000847	1.45506e-50	0.953055
MSTRG.19801.4	ENSGALG00000000847	8.94863e-59	0.968844
MSTRG.1981.54	ENSGALG00000000847	5.60712e-56	0.964188
MSTRG.1981.61	ENSGALG00000000847	1.38246e-57	0.966945
MSTRG.19828.25	ENSGALG00000000847	7.80172e-54	0.960144
MSTRG.2015.1	ENSGALG00000000847	1.40388e-51	0.955385
MSTRG.20389.1	ENSGALG00000000847	1.45718e-49	0.950638
MSTRG.20516.13	ENSGALG00000000847	2.27878e-59	0.969751
MSTRG.20544.6	ENSGALG00000000847	3.60493e-55	0.962715
MSTRG.20622.11	ENSGALG00000000847	1.27428e-49	0.950782
MSTRG.20937.1	ENSGALG00000000847	8.39431e-61	0.971832
MSTRG.21040.3	ENSGALG00000000847	2.76825e-57	0.966445
MSTRG.21040.6	ENSGALG00000000847	2.08753e-63	0.975247
MSTRG.21114.17	ENSGALG00000000847	1.93982e-56	0.965001
MSTRG.21206.38	ENSGALG00000000847	2.73075e-62	0.973837
MSTRG.2149.19	ENSGALG00000000847	6.83279e-50	0.951446
MSTRG.2149.43	ENSGALG00000000847	2.53291e-57	0.96651
MSTRG.21579.2	ENSGALG00000000847	1.44369e-53	0.959608
MSTRG.21859.1	ENSGALG00000000847	5.04761e-57	0.966006
MSTRG.21900.6	ENSGALG00000000847	6.32438e-61	0.972003
MSTRG.22273.8	ENSGALG00000000847	2.28937e-52	0.95711
MSTRG.2242.3	ENSGALG00000000847	1.39276e-50	0.9531
MSTRG.22444.4	ENSGALG00000000847	4.51607e-55	0.962532
MSTRG.22503.60	ENSGALG00000000847	1.19383e-55	0.963597
MSTRG.22523.6	ENSGALG00000000847	3.68211e-55	0.962698
MSTRG.22541.23	ENSGALG00000000847	4.3485e-54	0.960646
MSTRG.22541.28	ENSGALG00000000847	4.7661e-54	0.960568
MSTRG.22597.14	ENSGALG00000000847	7.3732e-50	0.951366
MSTRG.2290.10	ENSGALG00000000847	1.56752e-58	0.968465
MSTRG.2290.16	ENSGALG00000000847	1.36561e-58	0.968559
MSTRG.2290.24	ENSGALG00000000847	6.08018e-60	0.970602
MSTRG.2290.29	ENSGALG00000000847	8.70002e-61	0.97181
MSTRG.2318.10	ENSGALG00000000847	1.63344e-56	0.965131
MSTRG.2318.2	ENSGALG00000000847	1.87395e-55	0.96324
MSTRG.2318.30	ENSGALG00000000847	8.78158e-57	0.965597
MSTRG.2393.13	ENSGALG00000000847	3.1532e-50	0.952258
MSTRG.23970.71	ENSGALG00000000847	2.03108e-52	0.957221
MSTRG.24193.1	ENSGALG00000000847	5.14174e-65	0.977144
MSTRG.24293.5	ENSGALG00000000847	3.51708e-58	0.967909
MSTRG.24378.1	ENSGALG00000000847	1.6992e-56	0.965102
MSTRG.24522.17	ENSGALG00000000847	4.45571e-51	0.954249
MSTRG.24523.1	ENSGALG00000000847	1.36693e-51	0.95541
MSTRG.24524.1	ENSGALG00000000847	4.64985e-55	0.962509
MSTRG.24761.13	ENSGALG00000000847	3.08517e-52	0.956831
MSTRG.269.6	ENSGALG00000000847	2.24432e-55	0.963096
MSTRG.2729.12	ENSGALG00000000847	3.56457e-57	0.966261
MSTRG.2729.34	ENSGALG00000000847	2.17979e-55	0.963119
MSTRG.273.1	ENSGALG00000000847	1.74848e-53	0.95944
MSTRG.2738.8	ENSGALG00000000847	4.19503e-59	0.96935
MSTRG.2739.1	ENSGALG00000000847	7.47422e-59	0.968965
MSTRG.2808.1	ENSGALG00000000847	1.25351e-51	0.955494
MSTRG.2836.3	ENSGALG00000000847	6.95058e-60	0.970517
MSTRG.2836.6	ENSGALG00000000847	1.68221e-62	0.974109
MSTRG.2837.2	ENSGALG00000000847	3.47464e-65	0.977336
MSTRG.2853.9	ENSGALG00000000847	1.02203e-57	0.967161
MSTRG.2952.17	ENSGALG00000000847	9.33781e-51	0.953506
MSTRG.2952.32	ENSGALG00000000847	1.85093e-55	0.963249
MSTRG.2952.34	ENSGALG00000000847	4.58352e-55	0.96252
MSTRG.2952.44	ENSGALG00000000847	3.93554e-56	0.964461
MSTRG.2952.49	ENSGALG00000000847	6.20496e-53	0.958309
MSTRG.2952.54	ENSGALG00000000847	6.48705e-59	0.96906
MSTRG.2952.65	ENSGALG00000000847	2.39134e-55	0.963045
MSTRG.2958.3	ENSGALG00000000847	3.76449e-58	0.967862
MSTRG.2964.1	ENSGALG00000000847	1.68508e-50	0.952905
MSTRG.3196.17	ENSGALG00000000847	3.00873e-55	0.962861
MSTRG.335.12	ENSGALG00000000847	1.48007e-51	0.955333
MSTRG.3362.38	ENSGALG00000000847	5.47374e-55	0.962376
MSTRG.3364.1	ENSGALG00000000847	8.47185e-55	0.962018
MSTRG.3399.22	ENSGALG00000000847	2.05128e-50	0.952703
MSTRG.3403.1	ENSGALG00000000847	1.7841e-52	0.957341
MSTRG.3453.30	ENSGALG00000000847	5.3644e-55	0.962392
MSTRG.3459.22	ENSGALG00000000847	6.44477e-56	0.96408
MSTRG.3490.60	ENSGALG00000000847	4.28729e-59	0.969336
MSTRG.3490.78	ENSGALG00000000847	6.77752e-53	0.958229
MSTRG.3491.1	ENSGALG00000000847	1.90701e-53	0.959363
MSTRG.3506.57	ENSGALG00000000847	1.83595e-52	0.957315
MSTRG.3506.61	ENSGALG00000000847	8.2408e-50	0.951248
MSTRG.3669.11	ENSGALG00000000847	1.08015e-50	0.953359
MSTRG.3835.34	ENSGALG00000000847	5.54987e-54	0.960438
MSTRG.3853.21	ENSGALG00000000847	2.56056e-54	0.961096
MSTRG.4027.1	ENSGALG00000000847	1.0912e-57	0.967114
MSTRG.442.7	ENSGALG00000000847	3.29728e-60	0.970988
MSTRG.4470.4	ENSGALG00000000847	1.28722e-54	0.961672
MSTRG.461.6	ENSGALG00000000847	1.05377e-62	0.974369
MSTRG.4748.1	ENSGALG00000000847	2.76506e-60	0.971098
MSTRG.4896.2	ENSGALG00000000847	7.30431e-51	0.953754
MSTRG.554.16	ENSGALG00000000847	1.19488e-58	0.968649
MSTRG.5550.1	ENSGALG00000000847	2.13528e-49	0.950225
MSTRG.568.7	ENSGALG00000000847	1.10734e-49	0.950933
MSTRG.5858.12	ENSGALG00000000847	3.40449e-54	0.960855
MSTRG.5858.9	ENSGALG00000000847	6.36915e-54	0.960319
MSTRG.5909.3	ENSGALG00000000847	1.6313e-62	0.974126
MSTRG.653.10	ENSGALG00000000847	5.33791e-56	0.964226
MSTRG.660.2	ENSGALG00000000847	8.27516e-51	0.953628
MSTRG.668.16	ENSGALG00000000847	2.13082e-57	0.966635
MSTRG.691.12	ENSGALG00000000847	5.75894e-53	0.958376
MSTRG.691.15	ENSGALG00000000847	1.0715e-50	0.953367
MSTRG.691.16	ENSGALG00000000847	3.66997e-51	0.954442
MSTRG.691.20	ENSGALG00000000847	1.8921e-56	0.96502
MSTRG.7201.5	ENSGALG00000000847	2.18944e-50	0.952635
MSTRG.766.1	ENSGALG00000000847	4.73918e-54	0.960573
MSTRG.8214.1	ENSGALG00000000847	2.01994e-50	0.952719
MSTRG.8441.2	ENSGALG00000000847	1.78762e-60	0.971369
MSTRG.851.22	ENSGALG00000000847	1.59905e-49	0.950538
MSTRG.8773.1	ENSGALG00000000847	1.50704e-57	0.966884
MSTRG.8773.15	ENSGALG00000000847	4.713e-52	0.956431
MSTRG.9121.3	ENSGALG00000000847	7.24946e-57	0.965739
MSTRG.9121.7	ENSGALG00000000847	2.40778e-59	0.969715
MSTRG.9357.1	ENSGALG00000000847	1.86021e-53	0.959385
MSTRG.9357.10	ENSGALG00000000847	3.3438e-52	0.956755
MSTRG.9360.1	ENSGALG00000000847	3.60805e-55	0.962714
MSTRG.9360.10	ENSGALG00000000847	1.54132e-53	0.959551
MSTRG.9475.15	ENSGALG00000000847	9.20544e-59	0.968825
MSTRG.9619.15	ENSGALG00000000847	1.03204e-49	0.951008
MSTRG.9733.5	ENSGALG00000000847	3.25667e-56	0.964607
MSTRG.987.10	ENSGALG00000000847	5.04187e-57	0.966007
MSTRG.9930.6	ENSGALG00000000847	1.67643e-53	0.959477
MSTRG.1474.2	ENSGALG00000000875	1.93172e-49	0.950334
MSTRG.10841.8	ENSGALG00000000914	0	1
MSTRG.11245.2	ENSGALG00000000914	2.42276e-63	0.975167
MSTRG.23973.1	ENSGALG00000000914	0	1
MSTRG.10037.8	ENSGALG00000000966	1.29513e-50	0.953174
MSTRG.11248.9	ENSGALG00000000972	3.21496e-50	0.952237
MSTRG.4748.1	ENSGALG00000000972	1.32581e-49	0.95074
MSTRG.5909.3	ENSGALG00000000972	4.07867e-50	0.951989
MSTRG.10300.15	ENSGALG00000000975	6.18994e-50	0.951551
MSTRG.10948.2	ENSGALG00000000975	3.83217e-53	0.958743
MSTRG.10948.26	ENSGALG00000000975	7.3027e-50	0.951376
MSTRG.1100.8	ENSGALG00000000975	3.96194e-50	0.952019
MSTRG.1190.23	ENSGALG00000000975	2.71152e-50	0.952414
MSTRG.13743.9	ENSGALG00000000975	9.86064e-50	0.951056
MSTRG.1446.18	ENSGALG00000000975	1.21152e-50	0.953242
MSTRG.14638.50	ENSGALG00000000975	1.25255e-49	0.950801
MSTRG.14825.35	ENSGALG00000000975	3.43699e-50	0.952168
MSTRG.14825.39	ENSGALG00000000975	6.05187e-50	0.951575
MSTRG.16729.17	ENSGALG00000000975	3.70617e-55	0.962692
MSTRG.17380.8	ENSGALG00000000975	1.31618e-51	0.955447
MSTRG.19801.4	ENSGALG00000000975	3.0183e-50	0.952303
MSTRG.20937.1	ENSGALG00000000975	1.46509e-49	0.950632
MSTRG.20958.4	ENSGALG00000000975	2.1952e-49	0.950195
MSTRG.21114.17	ENSGALG00000000975	8.96146e-51	0.953548
MSTRG.21206.38	ENSGALG00000000975	1.84581e-49	0.950383
MSTRG.21900.6	ENSGALG00000000975	1.67566e-49	0.950487
MSTRG.2290.10	ENSGALG00000000975	9.7136e-50	0.951072
MSTRG.2290.29	ENSGALG00000000975	2.3093e-50	0.95258
MSTRG.554.16	ENSGALG00000000975	2.98385e-50	0.952315
MSTRG.668.16	ENSGALG00000000975	1.86752e-49	0.95037
MSTRG.9121.7	ENSGALG00000000975	1.4172e-51	0.955375
MSTRG.9475.15	ENSGALG00000000975	1.5878e-49	0.950545
MSTRG.10948.26	ENSGALG00000000978	6.08221e-54	0.960359
MSTRG.13920.1	ENSGALG00000000978	1.00329e-54	0.961878
MSTRG.1446.18	ENSGALG00000000978	4.97852e-54	0.960531
MSTRG.14649.1	ENSGALG00000000978	7.68306e-52	0.955966
MSTRG.14910.16	ENSGALG00000000978	4.84113e-51	0.954167
MSTRG.14910.9	ENSGALG00000000978	4.97628e-50	0.951781
MSTRG.16729.8	ENSGALG00000000978	6.96215e-51	0.953803
MSTRG.17380.8	ENSGALG00000000978	2.1542e-51	0.954967
MSTRG.18846.48	ENSGALG00000000978	6.27611e-50	0.951536
MSTRG.19138.49	ENSGALG00000000978	2.61036e-49	0.950006
MSTRG.1921.8	ENSGALG00000000978	1.65315e-49	0.950502
MSTRG.20516.13	ENSGALG00000000978	4.99771e-51	0.954135
MSTRG.20937.1	ENSGALG00000000978	1.23891e-49	0.950812
MSTRG.21040.6	ENSGALG00000000978	6.37679e-52	0.956144
MSTRG.21206.38	ENSGALG00000000978	2.2123e-51	0.954941
MSTRG.21900.6	ENSGALG00000000978	7.13264e-50	0.951401
MSTRG.22228.2	ENSGALG00000000978	5.65574e-50	0.951646
MSTRG.22523.6	ENSGALG00000000978	1.51422e-51	0.955311
MSTRG.2290.29	ENSGALG00000000978	3.71151e-50	0.952088
MSTRG.24193.1	ENSGALG00000000978	5.23044e-53	0.958463
MSTRG.2463.9	ENSGALG00000000978	4.23157e-51	0.954301
MSTRG.2836.3	ENSGALG00000000978	1.77799e-50	0.95285
MSTRG.2836.6	ENSGALG00000000978	5.85193e-51	0.953977
MSTRG.2837.2	ENSGALG00000000978	2.52222e-54	0.961109
MSTRG.2952.32	ENSGALG00000000978	1.19231e-49	0.950853
MSTRG.2952.34	ENSGALG00000000978	1.06095e-50	0.953377
MSTRG.2952.44	ENSGALG00000000978	2.95018e-51	0.954658
MSTRG.2952.54	ENSGALG00000000978	1.86127e-52	0.957302
MSTRG.2952.65	ENSGALG00000000978	1.5405e-50	0.952997
MSTRG.2958.3	ENSGALG00000000978	2.27057e-51	0.954915
MSTRG.442.7	ENSGALG00000000978	1.11471e-51	0.955608
MSTRG.461.6	ENSGALG00000000978	1.94844e-50	0.952756
MSTRG.4748.1	ENSGALG00000000978	1.6796e-49	0.950485
MSTRG.5909.3	ENSGALG00000000978	2.82498e-56	0.964716
MSTRG.8441.2	ENSGALG00000000978	9.11206e-50	0.951141
MSTRG.10037.8	ENSGALG00000001037	3.82891e-65	0.977288
MSTRG.10298.29	ENSGALG00000001037	2.14933e-53	0.959258
MSTRG.10389.16	ENSGALG00000001037	4.29758e-50	0.951934
MSTRG.10605.1	ENSGALG00000001037	3.77998e-54	0.960766
MSTRG.10948.2	ENSGALG00000001037	2.37743e-52	0.957074
MSTRG.10948.26	ENSGALG00000001037	3.31303e-58	0.967951
MSTRG.1100.8	ENSGALG00000001037	5.4739e-56	0.964207
MSTRG.11750.22	ENSGALG00000001037	5.38417e-52	0.956305
MSTRG.1190.23	ENSGALG00000001037	3.82038e-52	0.956629
MSTRG.12127.1	ENSGALG00000001037	3.0035e-52	0.956856
MSTRG.13024.5	ENSGALG00000001037	1.82817e-52	0.957319
MSTRG.13367.49	ENSGALG00000001037	1.4794e-49	0.950622
MSTRG.13586.3	ENSGALG00000001037	6.87831e-51	0.953815
MSTRG.13858.1	ENSGALG00000001037	4.35569e-50	0.95192
MSTRG.13920.1	ENSGALG00000001037	4.64021e-70	0.982192
MSTRG.1446.18	ENSGALG00000001037	7.80912e-61	0.971876
MSTRG.14638.50	ENSGALG00000001037	3.36313e-50	0.95219
MSTRG.14649.1	ENSGALG00000001037	5.32553e-53	0.958447
MSTRG.14825.35	ENSGALG00000001037	1.1211e-52	0.95777
MSTRG.14825.39	ENSGALG00000001037	5.78951e-53	0.958372
MSTRG.14910.16	ENSGALG00000001037	4.87751e-54	0.960548
MSTRG.14910.9	ENSGALG00000001037	5.60368e-53	0.958401
MSTRG.14962.7	ENSGALG00000001037	4.48454e-54	0.96062
MSTRG.152.33	ENSGALG00000001037	1.86557e-54	0.961362
MSTRG.152.45	ENSGALG00000001037	1.9187e-49	0.950341
MSTRG.153.1	ENSGALG00000001037	2.80234e-51	0.954709
MSTRG.16447.1	ENSGALG00000001037	1.16635e-50	0.953281
MSTRG.16656.5	ENSGALG00000001037	1.26111e-54	0.961689
MSTRG.16729.17	ENSGALG00000001037	4.43008e-54	0.96063
MSTRG.16729.8	ENSGALG00000001037	1.16341e-66	0.978932
MSTRG.16777.15	ENSGALG00000001037	4.22168e-52	0.956535
MSTRG.16777.30	ENSGALG00000001037	6.02689e-53	0.958335
MSTRG.1684.12	ENSGALG00000001037	2.94858e-53	0.958977
MSTRG.1684.24	ENSGALG00000001037	9.18311e-51	0.953523
MSTRG.16997.1	ENSGALG00000001037	1.07889e-52	0.957805
MSTRG.17380.59	ENSGALG00000001037	1.04576e-52	0.957834
MSTRG.17380.8	ENSGALG00000001037	3.88182e-55	0.962655
MSTRG.17907.6	ENSGALG00000001037	8.18703e-52	0.955905
MSTRG.18450.4	ENSGALG00000001037	2.68701e-53	0.95906
MSTRG.18846.48	ENSGALG00000001037	6.31914e-53	0.958292
MSTRG.19104.1	ENSGALG00000001037	2.28181e-53	0.959205
MSTRG.1921.8	ENSGALG00000001037	8.01859e-53	0.958076
MSTRG.19279.7	ENSGALG00000001037	2.12444e-56	0.964933
MSTRG.19355.10	ENSGALG00000001037	5.03925e-53	0.958497
MSTRG.1948.9	ENSGALG00000001037	1.35548e-54	0.961629
MSTRG.1954.33	ENSGALG00000001037	1.338e-50	0.953141
MSTRG.1954.38	ENSGALG00000001037	4.65914e-52	0.956442
MSTRG.1954.39	ENSGALG00000001037	1.52388e-53	0.959561
MSTRG.19745.31	ENSGALG00000001037	5.11197e-50	0.951752
MSTRG.19745.45	ENSGALG00000001037	3.23333e-51	0.954567
MSTRG.19801.4	ENSGALG00000001037	1.89773e-57	0.966718
MSTRG.1981.54	ENSGALG00000001037	3.57139e-52	0.956693
MSTRG.1981.61	ENSGALG00000001037	4.50347e-54	0.960616
MSTRG.20061.6	ENSGALG00000001037	8.7139e-51	0.953576
MSTRG.20516.13	ENSGALG00000001037	2.58437e-55	0.962983
MSTRG.20544.6	ENSGALG00000001037	4.03e-53	0.958698
MSTRG.20937.1	ENSGALG00000001037	1.38326e-57	0.966945
MSTRG.21040.3	ENSGALG00000001037	2.0135e-58	0.968294
MSTRG.21040.6	ENSGALG00000001037	3.0654e-68	0.980516
MSTRG.21114.17	ENSGALG00000001037	4.5744e-54	0.960603
MSTRG.21206.38	ENSGALG00000001037	7.61101e-59	0.968953
MSTRG.2149.43	ENSGALG00000001037	5.82866e-56	0.964158
MSTRG.21579.2	ENSGALG00000001037	4.6163e-55	0.962514
MSTRG.21859.1	ENSGALG00000001037	7.14692e-51	0.953776
MSTRG.21900.6	ENSGALG00000001037	1.08118e-57	0.967121
MSTRG.22010.1	ENSGALG00000001037	9.7052e-50	0.951073
MSTRG.22228.2	ENSGALG00000001037	1.4152e-50	0.953083
MSTRG.22273.8	ENSGALG00000001037	5.16279e-55	0.962423
MSTRG.22444.4	ENSGALG00000001037	3.06545e-52	0.956837
MSTRG.22523.6	ENSGALG00000001037	9.9263e-58	0.967181
MSTRG.22541.23	ENSGALG00000001037	2.46157e-50	0.952514
MSTRG.22541.28	ENSGALG00000001037	5.65695e-50	0.951646
MSTRG.22597.14	ENSGALG00000001037	4.28149e-52	0.956522
MSTRG.2290.10	ENSGALG00000001037	4.0402e-58	0.967813
MSTRG.2290.16	ENSGALG00000001037	1.66235e-54	0.961459
MSTRG.2290.24	ENSGALG00000001037	5.9241e-56	0.964145
MSTRG.2290.29	ENSGALG00000001037	2.06788e-57	0.966656
MSTRG.2318.10	ENSGALG00000001037	4.63219e-50	0.951856
MSTRG.2318.2	ENSGALG00000001037	1.46479e-49	0.950632
MSTRG.2318.30	ENSGALG00000001037	1.49269e-50	0.953029
MSTRG.23564.3	ENSGALG00000001037	1.56281e-50	0.952982
MSTRG.2393.13	ENSGALG00000001037	9.36393e-50	0.951112
MSTRG.23970.71	ENSGALG00000001037	9.95714e-53	0.957878
MSTRG.24193.1	ENSGALG00000001037	3.79959e-58	0.967856
MSTRG.24293.5	ENSGALG00000001037	2.07281e-53	0.95929
MSTRG.24378.1	ENSGALG00000001037	2.20187e-55	0.963111
MSTRG.24524.1	ENSGALG00000001037	1.551e-49	0.950571
MSTRG.24761.13	ENSGALG00000001037	5.67345e-51	0.954008
MSTRG.269.6	ENSGALG00000001037	1.49336e-53	0.959579
MSTRG.2729.12	ENSGALG00000001037	1.19386e-54	0.961734
MSTRG.2729.34	ENSGALG00000001037	7.97411e-55	0.962068
MSTRG.273.1	ENSGALG00000001037	1.00226e-53	0.959927
MSTRG.2738.8	ENSGALG00000001037	1.54534e-58	0.968475
MSTRG.2739.1	ENSGALG00000001037	4.44513e-57	0.9661
MSTRG.2808.1	ENSGALG00000001037	6.5428e-53	0.958261
MSTRG.2836.3	ENSGALG00000001037	8.2553e-55	0.962039
MSTRG.2836.6	ENSGALG00000001037	2.6419e-53	0.959075
MSTRG.2837.2	ENSGALG00000001037	8.67974e-62	0.973177
MSTRG.2853.9	ENSGALG00000001037	5.92927e-51	0.953964
MSTRG.2952.32	ENSGALG00000001037	8.83021e-50	0.951174
MSTRG.2952.34	ENSGALG00000001037	2.2086e-49	0.950188
MSTRG.2952.44	ENSGALG00000001037	5.28203e-50	0.951718
MSTRG.2952.54	ENSGALG00000001037	2.33049e-54	0.961175
MSTRG.2952.65	ENSGALG00000001037	7.07323e-50	0.95141
MSTRG.2958.3	ENSGALG00000001037	1.61308e-51	0.95525
MSTRG.3011.27	ENSGALG00000001037	1.54848e-49	0.950572
MSTRG.3196.17	ENSGALG00000001037	1.08816e-58	0.968713
MSTRG.3362.38	ENSGALG00000001037	4.24004e-58	0.967779
MSTRG.3364.1	ENSGALG00000001037	7.73039e-54	0.960152
MSTRG.3399.22	ENSGALG00000001037	9.02129e-51	0.953541
MSTRG.3403.1	ENSGALG00000001037	5.48788e-53	0.95842
MSTRG.3453.30	ENSGALG00000001037	2.54722e-54	0.9611
MSTRG.3459.22	ENSGALG00000001037	3.05269e-55	0.962849
MSTRG.3490.60	ENSGALG00000001037	7.94046e-58	0.967339
MSTRG.3490.78	ENSGALG00000001037	7.48003e-51	0.95373
MSTRG.3491.1	ENSGALG00000001037	1.12809e-52	0.957764
MSTRG.3506.53	ENSGALG00000001037	3.50607e-50	0.952147
MSTRG.3506.57	ENSGALG00000001037	8.10478e-53	0.958066
MSTRG.3506.61	ENSGALG00000001037	2.75852e-50	0.952396
MSTRG.3669.11	ENSGALG00000001037	1.70865e-57	0.966794
MSTRG.3835.34	ENSGALG00000001037	2.86128e-53	0.959004
MSTRG.3853.21	ENSGALG00000001037	8.37771e-56	0.963875
MSTRG.4027.1	ENSGALG00000001037	1.25466e-51	0.955493
MSTRG.442.7	ENSGALG00000001037	2.1574e-57	0.966626
MSTRG.461.6	ENSGALG00000001037	8.79659e-64	0.975703
MSTRG.4748.1	ENSGALG00000001037	5.91515e-61	0.972044
MSTRG.4896.2	ENSGALG00000001037	4.99357e-50	0.951777
MSTRG.550.3	ENSGALG00000001037	8.74292e-53	0.957997
MSTRG.554.16	ENSGALG00000001037	1.14478e-53	0.959811
MSTRG.5550.1	ENSGALG00000001037	2.9193e-50	0.952338
MSTRG.5858.12	ENSGALG00000001037	2.20166e-51	0.954946
MSTRG.5858.9	ENSGALG00000001037	2.28845e-50	0.95259
MSTRG.5909.3	ENSGALG00000001037	2.08596e-60	0.971273
MSTRG.6112.68	ENSGALG00000001037	1.93409e-49	0.950332
MSTRG.653.10	ENSGALG00000001037	1.37965e-52	0.957579
MSTRG.668.16	ENSGALG00000001037	9.53308e-53	0.957918
MSTRG.691.12	ENSGALG00000001037	9.30598e-51	0.95351
MSTRG.691.20	ENSGALG00000001037	1.84073e-56	0.965041
MSTRG.7201.5	ENSGALG00000001037	2.35132e-53	0.959178
MSTRG.8441.2	ENSGALG00000001037	1.87047e-57	0.966729
MSTRG.851.22	ENSGALG00000001037	9.42287e-51	0.953497
MSTRG.8773.1	ENSGALG00000001037	1.1468e-55	0.963629
MSTRG.8773.15	ENSGALG00000001037	2.47976e-49	0.950062
MSTRG.9121.3	ENSGALG00000001037	3.89433e-51	0.954383
MSTRG.9121.7	ENSGALG00000001037	6.6639e-56	0.964054
MSTRG.9340.2	ENSGALG00000001037	5.8594e-51	0.953976
MSTRG.9357.1	ENSGALG00000001037	3.60866e-55	0.962714
MSTRG.9357.10	ENSGALG00000001037	7.06256e-53	0.958192
MSTRG.9360.1	ENSGALG00000001037	3.47447e-51	0.954496
MSTRG.9360.10	ENSGALG00000001037	6.46037e-51	0.953878
MSTRG.9475.15	ENSGALG00000001037	2.33124e-52	0.957093
MSTRG.9619.15	ENSGALG00000001037	1.99772e-50	0.95273
MSTRG.9733.5	ENSGALG00000001037	3.11004e-55	0.962834
MSTRG.987.10	ENSGALG00000001037	6.44908e-59	0.969064
MSTRG.9930.6	ENSGALG00000001037	6.6263e-54	0.960285
MSTRG.16997.1	ENSGALG00000001038	2.79063e-52	0.956925
MSTRG.10037.8	ENSGALG00000001055	3.04631e-62	0.973775
MSTRG.10298.29	ENSGALG00000001055	1.48544e-50	0.953034
MSTRG.10605.1	ENSGALG00000001055	3.8942e-53	0.958729
MSTRG.10738.2	ENSGALG00000001055	1.38474e-50	0.953106
MSTRG.1100.8	ENSGALG00000001055	1.73832e-53	0.959445
MSTRG.12127.1	ENSGALG00000001055	1.36497e-51	0.955412
MSTRG.13024.5	ENSGALG00000001055	1.86622e-58	0.968346
MSTRG.13586.3	ENSGALG00000001055	6.67058e-53	0.958243
MSTRG.13920.1	ENSGALG00000001055	2.17406e-68	0.980659
MSTRG.1446.18	ENSGALG00000001055	3.0338e-60	0.97104
MSTRG.14638.50	ENSGALG00000001055	5.49345e-51	0.95404
MSTRG.14649.1	ENSGALG00000001055	1.04924e-55	0.963699
MSTRG.14825.35	ENSGALG00000001055	7.64706e-50	0.951327
MSTRG.14825.39	ENSGALG00000001055	4.5877e-51	0.95422
MSTRG.14910.16	ENSGALG00000001055	5.0212e-52	0.956371
MSTRG.14910.9	ENSGALG00000001055	1.25624e-51	0.955492
MSTRG.152.33	ENSGALG00000001055	9.62548e-50	0.951082
MSTRG.15445.2	ENSGALG00000001055	1.38042e-51	0.955401
MSTRG.16656.5	ENSGALG00000001055	3.15306e-53	0.958917
MSTRG.16729.8	ENSGALG00000001055	9.86391e-62	0.973103
MSTRG.16777.15	ENSGALG00000001055	9.70711e-50	0.951073
MSTRG.16777.30	ENSGALG00000001055	1.56042e-51	0.955282
MSTRG.16997.1	ENSGALG00000001055	4.30326e-53	0.958639
MSTRG.17380.59	ENSGALG00000001055	8.66988e-53	0.958005
MSTRG.17380.8	ENSGALG00000001055	3.50555e-52	0.95671
MSTRG.18450.4	ENSGALG00000001055	3.12425e-52	0.956819
MSTRG.18846.48	ENSGALG00000001055	2.19272e-54	0.961226
MSTRG.19104.1	ENSGALG00000001055	3.27066e-54	0.960889
MSTRG.1921.8	ENSGALG00000001055	4.69702e-54	0.96058
MSTRG.19279.7	ENSGALG00000001055	1.35611e-59	0.970089
MSTRG.19355.10	ENSGALG00000001055	2.74122e-50	0.952403
MSTRG.1948.9	ENSGALG00000001055	2.18768e-54	0.961228
MSTRG.1954.38	ENSGALG00000001055	1.48908e-51	0.955327
MSTRG.1954.39	ENSGALG00000001055	7.89324e-53	0.95809
MSTRG.19801.4	ENSGALG00000001055	3.70292e-51	0.954433
MSTRG.1981.54	ENSGALG00000001055	3.30269e-54	0.96088
MSTRG.1981.61	ENSGALG00000001055	2.81341e-55	0.962915
MSTRG.20061.6	ENSGALG00000001055	7.32396e-52	0.956011
MSTRG.20516.13	ENSGALG00000001055	1.23536e-56	0.965342
MSTRG.20544.6	ENSGALG00000001055	2.78812e-53	0.959027
MSTRG.20573.1	ENSGALG00000001055	1.52817e-49	0.950587
MSTRG.20937.1	ENSGALG00000001055	4.85583e-55	0.962473
MSTRG.21040.3	ENSGALG00000001055	2.96429e-58	0.968028
MSTRG.21040.6	ENSGALG00000001055	2.45534e-67	0.979625
MSTRG.21114.17	ENSGALG00000001055	4.97942e-51	0.954138
MSTRG.21206.38	ENSGALG00000001055	2.77018e-55	0.962927
MSTRG.2149.43	ENSGALG00000001055	2.27145e-54	0.961197
MSTRG.21579.2	ENSGALG00000001055	1.76005e-50	0.95286
MSTRG.21900.6	ENSGALG00000001055	3.66124e-56	0.964517
MSTRG.22273.8	ENSGALG00000001055	8.16642e-56	0.963895
MSTRG.22444.4	ENSGALG00000001055	4.14411e-52	0.956553
MSTRG.22523.6	ENSGALG00000001055	8.19634e-55	0.962045
MSTRG.22597.14	ENSGALG00000001055	8.44338e-52	0.955875
MSTRG.2290.10	ENSGALG00000001055	6.52804e-54	0.960298
MSTRG.2290.16	ENSGALG00000001055	5.22208e-53	0.958465
MSTRG.2290.24	ENSGALG00000001055	5.65593e-55	0.962349
MSTRG.2290.29	ENSGALG00000001055	3.70921e-56	0.964507
MSTRG.23970.71	ENSGALG00000001055	9.90111e-55	0.961889
MSTRG.24193.1	ENSGALG00000001055	8.05279e-59	0.968915
MSTRG.24378.1	ENSGALG00000001055	8.08204e-52	0.955917
MSTRG.24761.13	ENSGALG00000001055	1.41113e-51	0.95538
MSTRG.269.6	ENSGALG00000001055	2.61326e-51	0.954777
MSTRG.2729.12	ENSGALG00000001055	1.30234e-51	0.955457
MSTRG.2729.34	ENSGALG00000001055	2.70586e-50	0.952416
MSTRG.273.1	ENSGALG00000001055	2.04452e-51	0.955018
MSTRG.2738.8	ENSGALG00000001055	6.85152e-57	0.965781
MSTRG.2739.1	ENSGALG00000001055	2.57828e-56	0.964785
MSTRG.2836.3	ENSGALG00000001055	1.72635e-55	0.963305
MSTRG.2836.6	ENSGALG00000001055	1.17749e-51	0.955555
MSTRG.2837.2	ENSGALG00000001055	2.60364e-59	0.969664
MSTRG.2952.32	ENSGALG00000001055	9.00568e-50	0.951153
MSTRG.2952.34	ENSGALG00000001055	9.22561e-50	0.951127
MSTRG.2952.44	ENSGALG00000001055	5.80074e-51	0.953986
MSTRG.2952.54	ENSGALG00000001055	1.33799e-53	0.959675
MSTRG.2952.65	ENSGALG00000001055	1.07214e-49	0.950967
MSTRG.2958.3	ENSGALG00000001055	1.14743e-52	0.957748
MSTRG.3196.17	ENSGALG00000001055	3.0139e-55	0.962859
MSTRG.3362.38	ENSGALG00000001055	4.37129e-55	0.962559
MSTRG.3364.1	ENSGALG00000001055	1.74376e-52	0.957363
MSTRG.3399.22	ENSGALG00000001055	9.36531e-52	0.955776
MSTRG.3403.1	ENSGALG00000001055	7.22962e-50	0.951386
MSTRG.3453.30	ENSGALG00000001055	3.75806e-55	0.962681
MSTRG.3459.22	ENSGALG00000001055	2.41862e-54	0.961144
MSTRG.3490.60	ENSGALG00000001055	1.31595e-54	0.961653
MSTRG.3491.1	ENSGALG00000001055	9.78244e-50	0.951065
MSTRG.3669.11	ENSGALG00000001055	2.12049e-53	0.95927
MSTRG.3835.34	ENSGALG00000001055	3.08865e-55	0.962839
MSTRG.3853.21	ENSGALG00000001055	1.41902e-57	0.966927
MSTRG.4027.1	ENSGALG00000001055	1.41902e-50	0.953081
MSTRG.442.7	ENSGALG00000001055	2.03445e-54	0.961289
MSTRG.461.6	ENSGALG00000001055	1.00127e-60	0.971724
MSTRG.4748.1	ENSGALG00000001055	1.8668e-55	0.963243
MSTRG.554.16	ENSGALG00000001055	2.09875e-53	0.959279
MSTRG.5858.12	ENSGALG00000001055	5.19574e-50	0.951735
MSTRG.5909.3	ENSGALG00000001055	1.52904e-64	0.976601
MSTRG.6112.68	ENSGALG00000001055	1.19735e-49	0.950849
MSTRG.691.12	ENSGALG00000001055	1.35975e-49	0.950712
MSTRG.691.20	ENSGALG00000001055	1.31716e-51	0.955446
MSTRG.7201.5	ENSGALG00000001055	8.82781e-50	0.951174
MSTRG.8441.2	ENSGALG00000001055	4.66789e-55	0.962505
MSTRG.851.22	ENSGALG00000001055	1.01581e-49	0.951025
MSTRG.8773.1	ENSGALG00000001055	1.07984e-56	0.965442
MSTRG.8773.15	ENSGALG00000001055	4.71079e-50	0.951838
MSTRG.9121.7	ENSGALG00000001055	2.59313e-51	0.954785
MSTRG.9340.2	ENSGALG00000001055	1.42629e-53	0.959619
MSTRG.9357.1	ENSGALG00000001055	4.72333e-54	0.960576
MSTRG.9357.10	ENSGALG00000001055	5.63331e-52	0.956262
MSTRG.9357.3	ENSGALG00000001055	1.44731e-49	0.950645
MSTRG.9360.1	ENSGALG00000001055	3.82292e-50	0.952057
MSTRG.9360.10	ENSGALG00000001055	5.85757e-51	0.953976
MSTRG.9475.15	ENSGALG00000001055	9.1572e-50	0.951135
MSTRG.9492.5	ENSGALG00000001055	1.90073e-51	0.95509
MSTRG.9619.15	ENSGALG00000001055	2.81617e-52	0.956916
MSTRG.9733.5	ENSGALG00000001055	5.70849e-55	0.962341
MSTRG.987.10	ENSGALG00000001055	4.16604e-53	0.958668
MSTRG.9930.2	ENSGALG00000001055	1.1016e-50	0.953339
MSTRG.9930.6	ENSGALG00000001055	4.18776e-51	0.954311
MSTRG.10037.8	ENSGALG00000001062	3.29063e-68	0.980486
MSTRG.1007.1	ENSGALG00000001062	2.04031e-49	0.950274
MSTRG.10298.29	ENSGALG00000001062	2.11361e-55	0.963144
MSTRG.10389.16	ENSGALG00000001062	1.93834e-53	0.959349
MSTRG.10605.1	ENSGALG00000001062	7.69555e-57	0.965695
MSTRG.10738.2	ENSGALG00000001062	1.17945e-50	0.953269
MSTRG.10836.3	ENSGALG00000001062	1.25681e-52	0.957665
MSTRG.10948.2	ENSGALG00000001062	6.64726e-50	0.951475
MSTRG.10948.26	ENSGALG00000001062	2.72981e-51	0.954734
MSTRG.1100.8	ENSGALG00000001062	1.35171e-56	0.965274
MSTRG.11408.11	ENSGALG00000001062	5.62556e-50	0.951652
MSTRG.11750.22	ENSGALG00000001062	4.04909e-54	0.960707
MSTRG.1190.23	ENSGALG00000001062	2.51408e-51	0.954815
MSTRG.12127.1	ENSGALG00000001062	2.81416e-57	0.966433
MSTRG.1219.8	ENSGALG00000001062	1.63716e-50	0.952934
MSTRG.13024.5	ENSGALG00000001062	3.39546e-55	0.962763
MSTRG.13367.49	ENSGALG00000001062	4.34094e-51	0.954275
MSTRG.13586.3	ENSGALG00000001062	3.62771e-51	0.954453
MSTRG.13858.1	ENSGALG00000001062	1.58826e-54	0.961497
MSTRG.13920.1	ENSGALG00000001062	3.47633e-67	0.979472
MSTRG.1446.18	ENSGALG00000001062	7.75363e-61	0.97188
MSTRG.14590.1	ENSGALG00000001062	1.13243e-51	0.955593
MSTRG.14638.50	ENSGALG00000001062	1.61288e-52	0.957435
MSTRG.14649.1	ENSGALG00000001062	1.50454e-53	0.959572
MSTRG.14825.35	ENSGALG00000001062	2.18462e-54	0.96123
MSTRG.14825.39	ENSGALG00000001062	1.53528e-54	0.961525
MSTRG.14910.16	ENSGALG00000001062	3.24578e-56	0.964609
MSTRG.14910.9	ENSGALG00000001062	7.88578e-56	0.963922
MSTRG.14962.7	ENSGALG00000001062	4.47405e-53	0.958604
MSTRG.15088.2	ENSGALG00000001062	6.21963e-50	0.951546
MSTRG.152.33	ENSGALG00000001062	2.25772e-57	0.966593
MSTRG.152.45	ENSGALG00000001062	3.8132e-52	0.956631
MSTRG.153.1	ENSGALG00000001062	1.33265e-53	0.959678
MSTRG.16447.1	ENSGALG00000001062	3.87466e-55	0.962656
MSTRG.16656.5	ENSGALG00000001062	7.03373e-60	0.97051
MSTRG.16729.17	ENSGALG00000001062	1.10627e-51	0.955615
MSTRG.16729.8	ENSGALG00000001062	6.70844e-67	0.97918
MSTRG.16777.15	ENSGALG00000001062	1.16885e-52	0.957731
MSTRG.16777.30	ENSGALG00000001062	3.75929e-52	0.956645
MSTRG.1684.12	ENSGALG00000001062	2.94058e-55	0.962879
MSTRG.1684.24	ENSGALG00000001062	1.16813e-53	0.959793
MSTRG.1684.38	ENSGALG00000001062	2.15354e-49	0.950216
MSTRG.16997.1	ENSGALG00000001062	1.0788e-50	0.95336
MSTRG.17380.59	ENSGALG00000001062	1.68417e-55	0.963325
MSTRG.17380.8	ENSGALG00000001062	2.0928e-56	0.964944
MSTRG.17907.6	ENSGALG00000001062	5.23805e-51	0.954088
MSTRG.17952.19	ENSGALG00000001062	8.38612e-51	0.953615
MSTRG.18450.4	ENSGALG00000001062	1.3812e-53	0.959647
MSTRG.18846.48	ENSGALG00000001062	1.64922e-55	0.963341
MSTRG.19104.1	ENSGALG00000001062	4.69442e-54	0.960581
MSTRG.1921.8	ENSGALG00000001062	4.3392e-55	0.962565
MSTRG.19279.7	ENSGALG00000001062	1.24411e-56	0.965336
[truncated: 136,595 more rows]
