# Supplementary material for: The mRNA-lncRNA landscape of multiple tissues uncovers key regulators and molecular pathways that underlie heterosis for feed intake and efficiency in laying chickens
Source: Genet Sel Evol. 2023 Oct 6;55:69. doi: 10.1186/s12711-023-00834-x (PMC10559425; doi:10.1186/s12711-023-00834-x)
Supplement: Supplementary file 9 — Additional file 9: Table S8. T he non-additively expressed lncRNA-gene pairs for the crossbred YW. The data provide non-additively expressed gene-lncRNA pairs identified in the hypothalamus, liver, and duodenum mucosa of YW. Both the gene and lncRNA of each pair were YW-specific non-additively expressed. [file 12711_2023_834_MOESM9_ESM.xlsx]

## Sheet: Table S8
Table S8 The nonadditively expressed lncRNA-gene pairs for the crossbred YW
Tissue	LncRNA id	Ensembl id	Relationship
Hypothalamus	MSTRG.191.50	ENSGALG00000048560	cis
	MSTRG.191.50	ENSGALG00000050833	cis
	MSTRG.191.5	ENSGALG00000047594	cis
	MSTRG.191.5	ENSGALG00000049206	cis
	MSTRG.809.1	ENSGALG00000037322	cis
	MSTRG.809.1	ENSGALG00000031159	cis
	MSTRG.809.1	ENSGALG00000047126	cis
	MSTRG.809.1	ENSGALG00000035244	cis
	MSTRG.10224.2	ENSGALG00000052538	cis
	MSTRG.11414.13	ENSGALG00000031447	cis
	MSTRG.11414.13	ENSGALG00000033446	cis
	MSTRG.12080.1	ENSGALG00000029657	cis
	MSTRG.12203.1	ENSGALG00000036955	cis
	MSTRG.12305.1	ENSGALG00000049976	cis
	MSTRG.12982.6	ENSGALG00000052159	cis
	MSTRG.15446.6	ENSGALG00000034575	cis
	MSTRG.15378.1	ENSGALG00000054646	cis
	MSTRG.15094.1	ENSGALG00000052740	cis
	MSTRG.13600.1	ENSGALG00000045228	cis
	MSTRG.15880.1	ENSGALG00000054320	cis
	MSTRG.15880.1	ENSGALG00000051947	cis
	MSTRG.16267.1	ENSGALG00000054166	cis
	MSTRG.18759.1	ENSGALG00000032903	cis
	MSTRG.19174.6	ENSGALG00000032713	cis
	MSTRG.19174.6	ENSGALG00000048304	cis
	MSTRG.19655.2	ENSGALG00000049040	cis
	MSTRG.22868.11	ENSGALG00000052816	cis
	MSTRG.23043.1	ENSGALG00000051771	cis
	MSTRG.23043.1	ENSGALG00000047953	cis
	MSTRG.23043.1	ENSGALG00000047468	cis
	MSTRG.23038.14	ENSGALG00000049131	cis
	MSTRG.20049.58	ENSGALG00000001936	trans
	MSTRG.15378.1	ENSGALG00000038241	trans
	MSTRG.20049.58	ENSGALG00000045940	trans
	MSTRG.23500.1011	ENSGALG00000047427	trans
	MSTRG.10224.2	ENSGALG00000047681	trans
Liver	MSTRG.691.20	ENSGALG00000053372	cis
	MSTRG.6687.2	ENSGALG00000050491	cis
	MSTRG.964.1	ENSGALG00000042365	cis
	MSTRG.6789.12	ENSGALG00000048322	cis
	MSTRG.1477.1	ENSGALG00000017276	cis
	MSTRG.3240.489	ENSGALG00000049761	cis
	MSTRG.3240.800	ENSGALG00000049761	cis
	MSTRG.7349.3	ENSGALG00000053746	cis
	MSTRG.7349.3	ENSGALG00000047593	cis
	MSTRG.18.1	ENSGALG00000054903	cis
	MSTRG.18.1	ENSGALG00000049223	cis
	MSTRG.7837.2	ENSGALG00000025958	cis
	MSTRG.1975.45	ENSGALG00000028720	cis
	MSTRG.1975.45	ENSGALG00000052153	cis
	MSTRG.11154.2	ENSGALG00000045288	cis
	MSTRG.11418.2	ENSGALG00000031447	cis
	MSTRG.11418.2	ENSGALG00000033446	cis
	MSTRG.11972.1	ENSGALG00000051623	cis
	MSTRG.12008.1	ENSGALG00000052939	cis
	MSTRG.12542.1	ENSGALG00000049721	cis
	MSTRG.15413.1	ENSGALG00000042767	cis
	MSTRG.15441.1	ENSGALG00000041008	cis
	MSTRG.15441.1	ENSGALG00000034575	cis
	MSTRG.15441.1	ENSGALG00000047412	cis
	MSTRG.15446.6	ENSGALG00000034575	cis
	MSTRG.15446.6	ENSGALG00000047412	cis
	MSTRG.15446.6	ENSGALG00000049500	cis
	MSTRG.15340.8	ENSGALG00000048926	cis
	MSTRG.15340.8	ENSGALG00000032489	cis
	MSTRG.15407.75	ENSGALG00000048691	cis
	MSTRG.15397.1	ENSGALG00000048691	cis
	MSTRG.15853.2	ENSGALG00000048331	cis
	MSTRG.15853.2	ENSGALG00000040044	cis
	MSTRG.15876.1	ENSGALG00000054320	cis
	MSTRG.16240.8	ENSGALG00000030683	cis
	MSTRG.14168.35	ENSGALG00000011296	cis
	MSTRG.16598.7	ENSGALG00000048578	cis
	MSTRG.20049.76	ENSGALG00000047199	cis
	MSTRG.20049.76	ENSGALG00000052243	cis
	MSTRG.20208.1	ENSGALG00000017378	cis
	MSTRG.21043.1	ENSGALG00000029675	cis
	MSTRG.21230.4	ENSGALG00000041782	cis
	MSTRG.21230.4	ENSGALG00000049902	cis
	MSTRG.21230.4	ENSGALG00000047423	cis
	MSTRG.22724.6	ENSGALG00000030436	cis
	MSTRG.22724.6	ENSGALG00000036229	cis
	MSTRG.22724.6	ENSGALG00000034022	cis
	MSTRG.22724.6	ENSGALG00000036956	cis
	MSTRG.22724.6	ENSGALG00000032079	cis
	MSTRG.22724.6	ENSGALG00000037838	cis
	MSTRG.22724.6	ENSGALG00000043598	cis
	MSTRG.22724.6	ENSGALG00000043768	cis
	MSTRG.22724.6	ENSGALG00000034813	cis
	MSTRG.22724.6	ENSGALG00000031197	cis
	MSTRG.22724.6	ENSGALG00000032465	cis
	MSTRG.22870.1	ENSGALG00000052816	cis
	MSTRG.22866.1	ENSGALG00000048818	cis
	MSTRG.23142.1	ENSGALG00000048430	cis
	MSTRG.273.1	ENSGALG00000000585	trans
	MSTRG.5858.12	ENSGALG00000000585	trans
	MSTRG.691.20	ENSGALG00000000585	trans
	MSTRG.10948.26	ENSGALG00000001181	trans
	MSTRG.19745.45	ENSGALG00000001181	trans
	MSTRG.273.1	ENSGALG00000001181	trans
	MSTRG.5858.12	ENSGALG00000001181	trans
	MSTRG.691.20	ENSGALG00000001181	trans
	MSTRG.19745.45	ENSGALG00000001319	trans
	MSTRG.10948.26	ENSGALG00000001608	trans
	MSTRG.19745.45	ENSGALG00000001608	trans
	MSTRG.273.1	ENSGALG00000001608	trans
	MSTRG.5858.12	ENSGALG00000001608	trans
	MSTRG.691.20	ENSGALG00000001608	trans
	MSTRG.10948.26	ENSGALG00000002199	trans
	MSTRG.273.1	ENSGALG00000002199	trans
	MSTRG.5858.12	ENSGALG00000002199	trans
	MSTRG.691.20	ENSGALG00000002199	trans
	MSTRG.10948.26	ENSGALG00000003345	trans
	MSTRG.19745.45	ENSGALG00000003345	trans
	MSTRG.273.1	ENSGALG00000003345	trans
	MSTRG.5858.12	ENSGALG00000003345	trans
	MSTRG.691.20	ENSGALG00000003345	trans
	MSTRG.10948.26	ENSGALG00000003777	trans
	MSTRG.19745.45	ENSGALG00000003777	trans
	MSTRG.22630.23	ENSGALG00000003777	trans
	MSTRG.273.1	ENSGALG00000003777	trans
	MSTRG.5858.12	ENSGALG00000003777	trans
	MSTRG.691.20	ENSGALG00000003777	trans
	MSTRG.10948.26	ENSGALG00000004250	trans
	MSTRG.19745.45	ENSGALG00000004250	trans
	MSTRG.273.1	ENSGALG00000004250	trans
	MSTRG.5858.12	ENSGALG00000004250	trans
	MSTRG.691.20	ENSGALG00000004250	trans
	MSTRG.10948.26	ENSGALG00000004986	trans
	MSTRG.19745.45	ENSGALG00000004986	trans
	MSTRG.22630.23	ENSGALG00000004986	trans
	MSTRG.273.1	ENSGALG00000004986	trans
	MSTRG.5858.12	ENSGALG00000004986	trans
	MSTRG.691.20	ENSGALG00000004986	trans
	MSTRG.10948.26	ENSGALG00000006137	trans
	MSTRG.19745.45	ENSGALG00000006137	trans
	MSTRG.273.1	ENSGALG00000006137	trans
	MSTRG.5858.12	ENSGALG00000006137	trans
	MSTRG.691.20	ENSGALG00000006137	trans
	MSTRG.10948.26	ENSGALG00000006186	trans
	MSTRG.19745.45	ENSGALG00000006186	trans
	MSTRG.273.1	ENSGALG00000006186	trans
	MSTRG.5858.12	ENSGALG00000006186	trans
	MSTRG.691.20	ENSGALG00000006186	trans
	MSTRG.10948.26	ENSGALG00000007269	trans
	MSTRG.19745.45	ENSGALG00000007269	trans
	MSTRG.273.1	ENSGALG00000007269	trans
	MSTRG.5858.12	ENSGALG00000007269	trans
	MSTRG.691.20	ENSGALG00000007269	trans
	MSTRG.10948.26	ENSGALG00000007354	trans
	MSTRG.19745.45	ENSGALG00000007354	trans
	MSTRG.273.1	ENSGALG00000007354	trans
	MSTRG.5858.12	ENSGALG00000007354	trans
	MSTRG.691.20	ENSGALG00000007354	trans
	MSTRG.10948.26	ENSGALG00000007929	trans
	MSTRG.19745.45	ENSGALG00000007929	trans
	MSTRG.273.1	ENSGALG00000007929	trans
	MSTRG.5858.12	ENSGALG00000007929	trans
	MSTRG.691.20	ENSGALG00000007929	trans
	MSTRG.10948.26	ENSGALG00000008055	trans
	MSTRG.19745.45	ENSGALG00000008055	trans
	MSTRG.273.1	ENSGALG00000008055	trans
	MSTRG.5858.12	ENSGALG00000008055	trans
	MSTRG.691.20	ENSGALG00000008055	trans
	MSTRG.10948.26	ENSGALG00000008262	trans
	MSTRG.19745.45	ENSGALG00000008262	trans
	MSTRG.273.1	ENSGALG00000008262	trans
	MSTRG.5858.12	ENSGALG00000008262	trans
	MSTRG.691.20	ENSGALG00000008262	trans
	MSTRG.10948.26	ENSGALG00000008663	trans
	MSTRG.19745.45	ENSGALG00000008663	trans
	MSTRG.273.1	ENSGALG00000008663	trans
	MSTRG.5858.12	ENSGALG00000008663	trans
	MSTRG.691.20	ENSGALG00000008663	trans
	MSTRG.11972.1	ENSGALG00000008911	trans
	MSTRG.10948.26	ENSGALG00000009152	trans
	MSTRG.19745.45	ENSGALG00000009152	trans
	MSTRG.22630.23	ENSGALG00000009152	trans
	MSTRG.273.1	ENSGALG00000009152	trans
	MSTRG.5858.12	ENSGALG00000009152	trans
	MSTRG.691.20	ENSGALG00000009152	trans
	MSTRG.10948.26	ENSGALG00000010413	trans
	MSTRG.19745.45	ENSGALG00000010413	trans
	MSTRG.22630.23	ENSGALG00000010413	trans
	MSTRG.273.1	ENSGALG00000010413	trans
	MSTRG.5858.12	ENSGALG00000010413	trans
	MSTRG.691.20	ENSGALG00000010413	trans
	MSTRG.10948.26	ENSGALG00000010664	trans
	MSTRG.19745.45	ENSGALG00000010664	trans
	MSTRG.273.1	ENSGALG00000010664	trans
	MSTRG.5858.12	ENSGALG00000010664	trans
	MSTRG.691.20	ENSGALG00000010664	trans
	MSTRG.10948.26	ENSGALG00000010708	trans
	MSTRG.19745.45	ENSGALG00000010708	trans
	MSTRG.273.1	ENSGALG00000010708	trans
	MSTRG.5858.12	ENSGALG00000010708	trans
	MSTRG.691.20	ENSGALG00000010708	trans
	MSTRG.10948.26	ENSGALG00000010858	trans
	MSTRG.19745.45	ENSGALG00000010858	trans
	MSTRG.22630.23	ENSGALG00000010858	trans
	MSTRG.273.1	ENSGALG00000010858	trans
	MSTRG.5858.12	ENSGALG00000010858	trans
	MSTRG.691.20	ENSGALG00000010858	trans
	MSTRG.10948.26	ENSGALG00000010902	trans
	MSTRG.19745.45	ENSGALG00000010902	trans
	MSTRG.273.1	ENSGALG00000010902	trans
	MSTRG.5858.12	ENSGALG00000010902	trans
	MSTRG.691.20	ENSGALG00000010902	trans
	MSTRG.10948.26	ENSGALG00000010992	trans
	MSTRG.19745.45	ENSGALG00000010992	trans
	MSTRG.22630.23	ENSGALG00000010992	trans
	MSTRG.273.1	ENSGALG00000010992	trans
	MSTRG.5858.12	ENSGALG00000010992	trans
	MSTRG.691.20	ENSGALG00000010992	trans
	MSTRG.10948.26	ENSGALG00000011003	trans
	MSTRG.19745.45	ENSGALG00000011003	trans
	MSTRG.22630.23	ENSGALG00000011003	trans
	MSTRG.273.1	ENSGALG00000011003	trans
	MSTRG.5858.12	ENSGALG00000011003	trans
	MSTRG.691.20	ENSGALG00000011003	trans
	MSTRG.10948.26	ENSGALG00000011200	trans
	MSTRG.22630.23	ENSGALG00000011200	trans
	MSTRG.273.1	ENSGALG00000011200	trans
	MSTRG.5858.12	ENSGALG00000011200	trans
	MSTRG.691.20	ENSGALG00000011200	trans
	MSTRG.5858.12	ENSGALG00000011324	trans
	MSTRG.691.20	ENSGALG00000011324	trans
	MSTRG.10948.26	ENSGALG00000011350	trans
	MSTRG.19745.45	ENSGALG00000011350	trans
	MSTRG.273.1	ENSGALG00000011350	trans
	MSTRG.5858.12	ENSGALG00000011350	trans
	MSTRG.691.20	ENSGALG00000011350	trans
	MSTRG.273.1	ENSGALG00000011469	trans
	MSTRG.5858.12	ENSGALG00000011469	trans
	MSTRG.691.20	ENSGALG00000011469	trans
	MSTRG.10948.26	ENSGALG00000012136	trans
	MSTRG.5858.12	ENSGALG00000012136	trans
	MSTRG.691.20	ENSGALG00000012136	trans
	MSTRG.10948.26	ENSGALG00000012156	trans
	MSTRG.19745.45	ENSGALG00000012156	trans
	MSTRG.273.1	ENSGALG00000012156	trans
	MSTRG.5858.12	ENSGALG00000012156	trans
	MSTRG.691.20	ENSGALG00000012156	trans
	MSTRG.5858.12	ENSGALG00000012218	trans
	MSTRG.691.20	ENSGALG00000012218	trans
	MSTRG.10948.26	ENSGALG00000012322	trans
	MSTRG.19745.45	ENSGALG00000012322	trans
	MSTRG.22630.23	ENSGALG00000012322	trans
	MSTRG.273.1	ENSGALG00000012322	trans
	MSTRG.5858.12	ENSGALG00000012322	trans
	MSTRG.691.20	ENSGALG00000012322	trans
	MSTRG.10948.26	ENSGALG00000012505	trans
	MSTRG.19745.45	ENSGALG00000012505	trans
	MSTRG.273.1	ENSGALG00000012505	trans
	MSTRG.5858.12	ENSGALG00000012505	trans
	MSTRG.691.20	ENSGALG00000012505	trans
	MSTRG.10948.26	ENSGALG00000012594	trans
	MSTRG.19745.45	ENSGALG00000012594	trans
	MSTRG.22630.23	ENSGALG00000012594	trans
	MSTRG.273.1	ENSGALG00000012594	trans
	MSTRG.5858.12	ENSGALG00000012594	trans
	MSTRG.691.20	ENSGALG00000012594	trans
	MSTRG.10948.26	ENSGALG00000013211	trans
	MSTRG.19745.45	ENSGALG00000013211	trans
	MSTRG.22630.23	ENSGALG00000013211	trans
	MSTRG.273.1	ENSGALG00000013211	trans
	MSTRG.5858.12	ENSGALG00000013211	trans
	MSTRG.691.20	ENSGALG00000013211	trans
	MSTRG.10948.26	ENSGALG00000014751	trans
	MSTRG.19745.45	ENSGALG00000014751	trans
	MSTRG.273.1	ENSGALG00000014751	trans
	MSTRG.5858.12	ENSGALG00000014751	trans
	MSTRG.691.20	ENSGALG00000014751	trans
	MSTRG.10948.26	ENSGALG00000014804	trans
	MSTRG.19745.45	ENSGALG00000014804	trans
	MSTRG.22630.23	ENSGALG00000014804	trans
	MSTRG.273.1	ENSGALG00000014804	trans
	MSTRG.5858.12	ENSGALG00000014804	trans
	MSTRG.691.20	ENSGALG00000014804	trans
	MSTRG.19745.45	ENSGALG00000015018	trans
	MSTRG.273.1	ENSGALG00000015018	trans
	MSTRG.691.20	ENSGALG00000015018	trans
	MSTRG.5858.12	ENSGALG00000016318	trans
	MSTRG.10948.26	ENSGALG00000017032	trans
	MSTRG.19745.45	ENSGALG00000017032	trans
	MSTRG.273.1	ENSGALG00000017032	trans
	MSTRG.5858.12	ENSGALG00000017032	trans
	MSTRG.691.20	ENSGALG00000017032	trans
	MSTRG.10948.26	ENSGALG00000017106	trans
	MSTRG.19745.45	ENSGALG00000017106	trans
	MSTRG.22630.23	ENSGALG00000017106	trans
	MSTRG.273.1	ENSGALG00000017106	trans
	MSTRG.5858.12	ENSGALG00000017106	trans
	MSTRG.691.20	ENSGALG00000017106	trans
	MSTRG.10948.26	ENSGALG00000018803	trans
	MSTRG.19745.45	ENSGALG00000018803	trans
	MSTRG.273.1	ENSGALG00000018803	trans
	MSTRG.5858.12	ENSGALG00000018803	trans
	MSTRG.691.20	ENSGALG00000018803	trans
	MSTRG.5858.12	ENSGALG00000019690	trans
	MSTRG.10948.26	ENSGALG00000022926	trans
	MSTRG.19745.45	ENSGALG00000022926	trans
	MSTRG.273.1	ENSGALG00000022926	trans
	MSTRG.5858.12	ENSGALG00000022926	trans
	MSTRG.691.20	ENSGALG00000022926	trans
	MSTRG.10948.26	ENSGALG00000023157	trans
	MSTRG.22630.23	ENSGALG00000023157	trans
	MSTRG.5858.12	ENSGALG00000023157	trans
	MSTRG.10948.26	ENSGALG00000023172	trans
	MSTRG.19745.45	ENSGALG00000023172	trans
	MSTRG.273.1	ENSGALG00000023172	trans
	MSTRG.5858.12	ENSGALG00000023172	trans
	MSTRG.691.20	ENSGALG00000023172	trans
	MSTRG.5858.12	ENSGALG00000025287	trans
	MSTRG.1975.45	ENSGALG00000025582	trans
	MSTRG.19745.45	ENSGALG00000026449	trans
	MSTRG.273.1	ENSGALG00000026449	trans
	MSTRG.5858.12	ENSGALG00000026449	trans
	MSTRG.691.20	ENSGALG00000026449	trans
	MSTRG.19745.45	ENSGALG00000026973	trans
	MSTRG.273.1	ENSGALG00000026973	trans
	MSTRG.5858.12	ENSGALG00000026973	trans
	MSTRG.691.20	ENSGALG00000026973	trans
	MSTRG.10948.26	ENSGALG00000027036	trans
	MSTRG.19745.45	ENSGALG00000027036	trans
	MSTRG.22630.23	ENSGALG00000027036	trans
	MSTRG.273.1	ENSGALG00000027036	trans
	MSTRG.5858.12	ENSGALG00000027036	trans
	MSTRG.691.20	ENSGALG00000027036	trans
	MSTRG.10948.26	ENSGALG00000027389	trans
	MSTRG.19745.45	ENSGALG00000027389	trans
	MSTRG.273.1	ENSGALG00000027389	trans
	MSTRG.691.20	ENSGALG00000027389	trans
	MSTRG.10948.26	ENSGALG00000027765	trans
	MSTRG.273.1	ENSGALG00000027765	trans
	MSTRG.5858.12	ENSGALG00000027765	trans
	MSTRG.10948.26	ENSGALG00000027891	trans
	MSTRG.19745.45	ENSGALG00000027891	trans
	MSTRG.273.1	ENSGALG00000027891	trans
	MSTRG.5858.12	ENSGALG00000027891	trans
	MSTRG.691.20	ENSGALG00000027891	trans
	MSTRG.10948.26	ENSGALG00000028318	trans
	MSTRG.5858.12	ENSGALG00000028318	trans
	MSTRG.10948.26	ENSGALG00000028658	trans
	MSTRG.19745.45	ENSGALG00000028658	trans
	MSTRG.273.1	ENSGALG00000028658	trans
	MSTRG.5858.12	ENSGALG00000028658	trans
	MSTRG.691.20	ENSGALG00000028658	trans
	MSTRG.5858.12	ENSGALG00000028949	trans
	MSTRG.10948.26	ENSGALG00000029675	trans
	MSTRG.273.1	ENSGALG00000029675	trans
	MSTRG.5858.12	ENSGALG00000029675	trans
	MSTRG.691.20	ENSGALG00000029675	trans
	MSTRG.10948.26	ENSGALG00000031659	trans
	MSTRG.19745.45	ENSGALG00000031659	trans
	MSTRG.273.1	ENSGALG00000031659	trans
	MSTRG.5858.12	ENSGALG00000031659	trans
	MSTRG.691.20	ENSGALG00000031659	trans
	MSTRG.10948.26	ENSGALG00000032975	trans
	MSTRG.19745.45	ENSGALG00000032975	trans
	MSTRG.273.1	ENSGALG00000032975	trans
	MSTRG.5858.12	ENSGALG00000032975	trans
	MSTRG.691.20	ENSGALG00000032975	trans
	MSTRG.10948.26	ENSGALG00000033183	trans
	MSTRG.19745.45	ENSGALG00000033183	trans
	MSTRG.273.1	ENSGALG00000033183	trans
	MSTRG.5858.12	ENSGALG00000033183	trans
	MSTRG.691.20	ENSGALG00000033183	trans
	MSTRG.10948.26	ENSGALG00000033883	trans
	MSTRG.19745.45	ENSGALG00000033883	trans
	MSTRG.273.1	ENSGALG00000033883	trans
	MSTRG.5858.12	ENSGALG00000033883	trans
	MSTRG.691.20	ENSGALG00000033883	trans
	MSTRG.10948.26	ENSGALG00000034649	trans
	MSTRG.19745.45	ENSGALG00000034649	trans
	MSTRG.273.1	ENSGALG00000034649	trans
	MSTRG.5858.12	ENSGALG00000034649	trans
	MSTRG.691.20	ENSGALG00000034649	trans
	MSTRG.10948.26	ENSGALG00000035099	trans
	MSTRG.19745.45	ENSGALG00000035099	trans
	MSTRG.273.1	ENSGALG00000035099	trans
	MSTRG.5858.12	ENSGALG00000035099	trans
	MSTRG.691.20	ENSGALG00000035099	trans
	MSTRG.10948.26	ENSGALG00000035230	trans
	MSTRG.19745.45	ENSGALG00000035230	trans
	MSTRG.273.1	ENSGALG00000035230	trans
	MSTRG.5858.12	ENSGALG00000035230	trans
	MSTRG.691.20	ENSGALG00000035230	trans
	MSTRG.5858.12	ENSGALG00000035932	trans
	MSTRG.10948.26	ENSGALG00000035935	trans
	MSTRG.19745.45	ENSGALG00000035935	trans
	MSTRG.273.1	ENSGALG00000035935	trans
	MSTRG.5858.12	ENSGALG00000035935	trans
	MSTRG.691.20	ENSGALG00000035935	trans
	MSTRG.19745.45	ENSGALG00000038313	trans
	MSTRG.273.1	ENSGALG00000038313	trans
	MSTRG.5858.12	ENSGALG00000038313	trans
	MSTRG.691.20	ENSGALG00000038313	trans
	MSTRG.10948.26	ENSGALG00000038634	trans
	MSTRG.22630.23	ENSGALG00000038634	trans
	MSTRG.273.1	ENSGALG00000038634	trans
	MSTRG.5858.12	ENSGALG00000038634	trans
	MSTRG.5858.12	ENSGALG00000039246	trans
	MSTRG.10948.26	ENSGALG00000039786	trans
	MSTRG.19745.45	ENSGALG00000039786	trans
	MSTRG.273.1	ENSGALG00000039786	trans
	MSTRG.5858.12	ENSGALG00000039786	trans
	MSTRG.691.20	ENSGALG00000039786	trans
	MSTRG.10948.26	ENSGALG00000042153	trans
	MSTRG.19745.45	ENSGALG00000042153	trans
	MSTRG.273.1	ENSGALG00000042153	trans
	MSTRG.5858.12	ENSGALG00000042153	trans
	MSTRG.691.20	ENSGALG00000042153	trans
	MSTRG.10948.26	ENSGALG00000045196	trans
	MSTRG.19745.45	ENSGALG00000045196	trans
	MSTRG.273.1	ENSGALG00000045196	trans
	MSTRG.5858.12	ENSGALG00000045196	trans
	MSTRG.691.20	ENSGALG00000045196	trans
	MSTRG.19745.45	ENSGALG00000046534	trans
	MSTRG.10948.26	ENSGALG00000047592	trans
	MSTRG.19745.45	ENSGALG00000047592	trans
	MSTRG.273.1	ENSGALG00000047592	trans
	MSTRG.3240.489	ENSGALG00000047592	trans
	MSTRG.5858.12	ENSGALG00000047592	trans
	MSTRG.691.20	ENSGALG00000047592	trans
	MSTRG.10948.26	ENSGALG00000047991	trans
	MSTRG.19745.45	ENSGALG00000047991	trans
	MSTRG.273.1	ENSGALG00000047991	trans
	MSTRG.5858.12	ENSGALG00000047991	trans
	MSTRG.691.20	ENSGALG00000047991	trans
	MSTRG.16598.7	ENSGALG00000048578	trans
	MSTRG.10948.26	ENSGALG00000048631	trans
	MSTRG.19745.45	ENSGALG00000048631	trans
	MSTRG.22630.23	ENSGALG00000048631	trans
	MSTRG.273.1	ENSGALG00000048631	trans
	MSTRG.5858.12	ENSGALG00000048631	trans
	MSTRG.691.20	ENSGALG00000048631	trans
	MSTRG.10948.26	ENSGALG00000048748	trans
	MSTRG.22630.23	ENSGALG00000048748	trans
	MSTRG.273.1	ENSGALG00000048748	trans
	MSTRG.5858.12	ENSGALG00000048748	trans
	MSTRG.691.20	ENSGALG00000048748	trans
	MSTRG.10948.26	ENSGALG00000049193	trans
	MSTRG.19745.45	ENSGALG00000049193	trans
	MSTRG.273.1	ENSGALG00000049193	trans
	MSTRG.5858.12	ENSGALG00000049193	trans
	MSTRG.691.20	ENSGALG00000049193	trans
	MSTRG.5858.12	ENSGALG00000049902	trans
	MSTRG.19745.45	ENSGALG00000049914	trans
	MSTRG.273.1	ENSGALG00000049914	trans
	MSTRG.5858.12	ENSGALG00000049914	trans
	MSTRG.691.20	ENSGALG00000049914	trans
	MSTRG.10948.26	ENSGALG00000050812	trans
	MSTRG.19745.45	ENSGALG00000050812	trans
	MSTRG.22630.23	ENSGALG00000050812	trans
	MSTRG.273.1	ENSGALG00000050812	trans
	MSTRG.5858.12	ENSGALG00000050812	trans
	MSTRG.691.20	ENSGALG00000050812	trans
	MSTRG.10948.26	ENSGALG00000050891	trans
	MSTRG.19745.45	ENSGALG00000050891	trans
	MSTRG.22630.23	ENSGALG00000050891	trans
	MSTRG.273.1	ENSGALG00000050891	trans
	MSTRG.5858.12	ENSGALG00000050891	trans
	MSTRG.691.20	ENSGALG00000050891	trans
	MSTRG.10948.26	ENSGALG00000051571	trans
	MSTRG.19745.45	ENSGALG00000051571	trans
	MSTRG.273.1	ENSGALG00000051571	trans
	MSTRG.5858.12	ENSGALG00000051571	trans
	MSTRG.691.20	ENSGALG00000051571	trans
	MSTRG.5858.12	ENSGALG00000051796	trans
	MSTRG.10948.26	ENSGALG00000051831	trans
	MSTRG.19745.45	ENSGALG00000051831	trans
	MSTRG.273.1	ENSGALG00000051831	trans
	MSTRG.5858.12	ENSGALG00000051831	trans
	MSTRG.691.20	ENSGALG00000051831	trans
	MSTRG.1975.45	ENSGALG00000052153	trans
	MSTRG.10948.26	ENSGALG00000052653	trans
	MSTRG.19745.45	ENSGALG00000052653	trans
	MSTRG.273.1	ENSGALG00000052653	trans
	MSTRG.5858.12	ENSGALG00000052653	trans
	MSTRG.691.20	ENSGALG00000052653	trans
	MSTRG.5858.12	ENSGALG00000052709	trans
	MSTRG.10948.26	ENSGALG00000053281	trans
	MSTRG.19745.45	ENSGALG00000053281	trans
	MSTRG.273.1	ENSGALG00000053281	trans
	MSTRG.5858.12	ENSGALG00000053281	trans
	MSTRG.691.20	ENSGALG00000053281	trans
	MSTRG.10948.26	ENSGALG00000053372	trans
	MSTRG.19745.45	ENSGALG00000053372	trans
	MSTRG.273.1	ENSGALG00000053372	trans
	MSTRG.5858.12	ENSGALG00000053372	trans
	MSTRG.691.20	ENSGALG00000053372	trans
	MSTRG.10948.26	ENSGALG00000054456	trans
	MSTRG.19745.45	ENSGALG00000054456	trans
	MSTRG.273.1	ENSGALG00000054456	trans
	MSTRG.5858.12	ENSGALG00000054456	trans
	MSTRG.691.20	ENSGALG00000054456	trans
	MSTRG.10948.26	ENSGALG00000054473	trans
	MSTRG.19745.45	ENSGALG00000054473	trans
	MSTRG.273.1	ENSGALG00000054473	trans
	MSTRG.5858.12	ENSGALG00000054473	trans
	MSTRG.691.20	ENSGALG00000054473	trans
	MSTRG.10948.26	ENSGALG00000054714	trans
	MSTRG.19745.45	ENSGALG00000054714	trans
	MSTRG.273.1	ENSGALG00000054714	trans
	MSTRG.5858.12	ENSGALG00000054714	trans
	MSTRG.691.20	ENSGALG00000054714	trans
	MSTRG.3240.489	ENSGALG00000054806	trans
Duodenum	MSTRG.191.50	ENSGALG00000048560	cis
	MSTRG.191.50	ENSGALG00000050315	cis
	MSTRG.191.50	ENSGALG00000048857	cis
	MSTRG.193.1	ENSGALG00000049206	cis
	MSTRG.6203.1	ENSGALG00000046992	cis
	MSTRG.863.14	ENSGALG00000028016	cis
	MSTRG.863.14	ENSGALG00000019325	cis
	MSTRG.7887.25	ENSGALG00000005886	cis
	MSTRG.11314.1	ENSGALG00000050069	cis
	MSTRG.12188.9	ENSGALG00000036955	cis
	MSTRG.13931.1	ENSGALG00000010583	cis
	MSTRG.13931.1	ENSGALG00000047357	cis
	MSTRG.13933.1	ENSGALG00000010583	cis
	MSTRG.13933.1	ENSGALG00000047357	cis
	MSTRG.16240.8	ENSGALG00000030683	cis
	MSTRG.18696.30	ENSGALG00000048053	cis
	MSTRG.18696.30	ENSGALG00000006717	cis
	MSTRG.18696.56	ENSGALG00000006717	cis
	MSTRG.21468.1	ENSGALG00000033535	cis
	MSTRG.22600.1	ENSGALG00000053177	cis
	MSTRG.22724.6	ENSGALG00000030436	cis
	MSTRG.22724.6	ENSGALG00000036229	cis
	MSTRG.22724.6	ENSGALG00000036956	cis
	MSTRG.22724.6	ENSGALG00000032079	cis
	MSTRG.22724.6	ENSGALG00000037838	cis
	MSTRG.22724.6	ENSGALG00000043598	cis
	MSTRG.22724.6	ENSGALG00000043768	cis
	MSTRG.22724.6	ENSGALG00000033462	cis
	MSTRG.22724.6	ENSGALG00000031197	cis
	MSTRG.22724.6	ENSGALG00000032465	cis
	MSTRG.24578.1	ENSGALG00000002358	cis
	MSTRG.12188.9	ENSGALG00000001311	trans
	MSTRG.12188.9	ENSGALG00000003594	trans
	MSTRG.12188.9	ENSGALG00000006456	trans
	MSTRG.12188.9	ENSGALG00000006751	trans
	MSTRG.12188.9	ENSGALG00000007354	trans
	MSTRG.19824.3	ENSGALG00000011803	trans
	MSTRG.12188.9	ENSGALG00000016767	trans
	MSTRG.13931.1	ENSGALG00000049900	trans
