# Supplementary material for: The mRNA-lncRNA landscape of multiple tissues uncovers key regulators and molecular pathways that underlie heterosis for feed intake and efficiency in laying chickens
Source: Genet Sel Evol. 2023 Oct 6;55:69. doi: 10.1186/s12711-023-00834-x (PMC10559425; doi:10.1186/s12711-023-00834-x)
Supplement: Supplementary file 10 — Additional file 10: Table S9. Non-additive genes and lncRNA in the hypothalamus, liver and duodenum mucosa for YW. [file 12711_2023_834_MOESM10_ESM.xlsx]

## Sheet: Table S9
Table S9 Non-additive genes and lncRNAs in the hypothalamus, liver and duodenum mucosa for YW
Hypothalamus		Liver		Duodenum mucosa
Gene	LncRNA	Gene	LncRNA	Gene	LncRNA
ENSGALG00000000141	MSTRG.10267.1	ENSGALG00000000141	MSTRG.10267.1	ENSGALG00000000141	MSTRG.11314.1
ENSGALG00000002763	MSTRG.1572.1	ENSGALG00000000162	MSTRG.11523.4	ENSGALG00000000364	MSTRG.13931.1
ENSGALG00000003466	MSTRG.18173.20	ENSGALG00000000461	MSTRG.11619.1	ENSGALG00000000516	MSTRG.16777.30
ENSGALG00000004704	MSTRG.18186.1	ENSGALG00000000619	MSTRG.11820.1	ENSGALG00000000684	MSTRG.18173.20
ENSGALG00000005000	MSTRG.190.85	ENSGALG00000001319	MSTRG.12695.5	ENSGALG00000001311	MSTRG.18173.77
ENSGALG00000005361	MSTRG.191.50	ENSGALG00000001608	MSTRG.1410.3	ENSGALG00000002594	MSTRG.18186.1
ENSGALG00000006322	MSTRG.23688.51	ENSGALG00000002055	MSTRG.14590.1	ENSGALG00000002781	MSTRG.190.72
ENSGALG00000015568	MSTRG.24066.267	ENSGALG00000002199	MSTRG.16656.5	ENSGALG00000003584	MSTRG.190.85
ENSGALG00000016086	MSTRG.3287.1	ENSGALG00000002496	MSTRG.16658.1	ENSGALG00000003594	MSTRG.191.50
ENSGALG00000016325	MSTRG.5105.2	ENSGALG00000002503	MSTRG.16659.3	ENSGALG00000003677	MSTRG.193.1
ENSGALG00000016805	MSTRG.8134.1	ENSGALG00000003466	MSTRG.17606.1	ENSGALG00000003726	MSTRG.21452.2
ENSGALG00000020331	MSTRG.10224.2	ENSGALG00000004320	MSTRG.190.72	ENSGALG00000004037	MSTRG.22600.1
ENSGALG00000021395	MSTRG.10262.1	ENSGALG00000004704	MSTRG.190.85	ENSGALG00000004059	MSTRG.24066.267
ENSGALG00000025389	MSTRG.15915.1	ENSGALG00000005000	MSTRG.191.50	ENSGALG00000004441	MSTRG.6203.1
ENSGALG00000025520	MSTRG.22861.1	ENSGALG00000005346	MSTRG.193.1	ENSGALG00000004771	MSTRG.863.14
ENSGALG00000027090	MSTRG.24066.53	ENSGALG00000005352	MSTRG.19745.45	ENSGALG00000005000	MSTRG.9015.1
ENSGALG00000031341	MSTRG.24729.4	ENSGALG00000005831	MSTRG.19780.10	ENSGALG00000005063	MSTRG.9191.1
ENSGALG00000031707	MSTRG.5586.1	ENSGALG00000005862	MSTRG.19782.1	ENSGALG00000005209	MSTRG.10688.13
ENSGALG00000038918	MSTRG.6746.1	ENSGALG00000006521	MSTRG.20049.76	ENSGALG00000005305	MSTRG.14929.1
ENSGALG00000040208	MSTRG.10252.1	ENSGALG00000006662	MSTRG.23688.51	ENSGALG00000005346	MSTRG.1975.45
ENSGALG00000041938	MSTRG.10492.1	ENSGALG00000007269	MSTRG.23957.2	ENSGALG00000005349	MSTRG.19824.3
ENSGALG00000043996	MSTRG.10608.9	ENSGALG00000007409	MSTRG.24066.267	ENSGALG00000005411	MSTRG.2193.2
ENSGALG00000045876	MSTRG.11302.15	ENSGALG00000007786	MSTRG.24578.1	ENSGALG00000005774	MSTRG.24066.53
ENSGALG00000045925	MSTRG.11414.13	ENSGALG00000008518	MSTRG.273.1	ENSGALG00000005957	MSTRG.24578.1
ENSGALG00000045940	MSTRG.12080.1	ENSGALG00000008681	MSTRG.2786.1	ENSGALG00000006051	MSTRG.4169.1
ENSGALG00000046009	MSTRG.12203.1	ENSGALG00000010326	MSTRG.4188.11	ENSGALG00000006110	MSTRG.4598.1
ENSGALG00000046353	MSTRG.12305.1	ENSGALG00000010413	MSTRG.4738.53	ENSGALG00000006346	MSTRG.4776.1
ENSGALG00000047158	MSTRG.12982.6	ENSGALG00000010707	MSTRG.6677.3	ENSGALG00000006443	MSTRG.6273.1
ENSGALG00000047967	MSTRG.13600.1	ENSGALG00000010902	MSTRG.6860.1	ENSGALG00000006453	MSTRG.7244.1
ENSGALG00000048207	MSTRG.15094.1	ENSGALG00000011200	MSTRG.691.20	ENSGALG00000006456	MSTRG.7332.2
ENSGALG00000048382	MSTRG.15378.1	ENSGALG00000011350	MSTRG.7349.1	ENSGALG00000006525	MSTRG.7887.25
ENSGALG00000048560	MSTRG.15446.6	ENSGALG00000012218	MSTRG.7349.2	ENSGALG00000006639	MSTRG.10252.1
ENSGALG00000048562	MSTRG.15467.26	ENSGALG00000012254	MSTRG.7349.3	ENSGALG00000006751	MSTRG.11588.1
ENSGALG00000048572	MSTRG.15880.1	ENSGALG00000014751	MSTRG.8108.332	ENSGALG00000006775	MSTRG.12005.3
ENSGALG00000048858	MSTRG.15906.1	ENSGALG00000015110	MSTRG.8132.2	ENSGALG00000007168	MSTRG.12008.1
ENSGALG00000049174	MSTRG.15916.1	ENSGALG00000015156	MSTRG.9381.1	ENSGALG00000007178	MSTRG.12016.1
ENSGALG00000049815	MSTRG.16196.1	ENSGALG00000015399	MSTRG.13110.1	ENSGALG00000007278	MSTRG.12065.31
ENSGALG00000049903	MSTRG.16267.1	ENSGALG00000016296	MSTRG.13822.1	ENSGALG00000007354	MSTRG.12188.9
ENSGALG00000050428	MSTRG.17984.1	ENSGALG00000016362	MSTRG.14168.35	ENSGALG00000007530	MSTRG.12305.1
ENSGALG00000050556	MSTRG.1829.1	ENSGALG00000016502	MSTRG.21706.1	ENSGALG00000007607	MSTRG.15094.1
ENSGALG00000050630	MSTRG.18759.1	ENSGALG00000017032	MSTRG.22866.1	ENSGALG00000008007	MSTRG.15340.7
ENSGALG00000050833	MSTRG.191.5	ENSGALG00000017106	MSTRG.23744.1	ENSGALG00000008349	MSTRG.15340.8
ENSGALG00000050883	MSTRG.19655.2	ENSGALG00000017378	MSTRG.23745.1	ENSGALG00000008365	MSTRG.15446.6
ENSGALG00000051050	MSTRG.20049.58	ENSGALG00000017405	MSTRG.24024.1	ENSGALG00000008537	MSTRG.15817.86
ENSGALG00000051715	MSTRG.22361.1	ENSGALG00000018304	MSTRG.24066.53	ENSGALG00000008953	MSTRG.15891.7
ENSGALG00000052108	MSTRG.22383.17	ENSGALG00000019276	MSTRG.24455.14	ENSGALG00000009157	MSTRG.16102.9
ENSGALG00000052119	MSTRG.22868.11	ENSGALG00000019848	MSTRG.5858.12	ENSGALG00000009470	MSTRG.16190.13
ENSGALG00000052255	MSTRG.23025.2	ENSGALG00000020342	MSTRG.71.1	ENSGALG00000009514	MSTRG.16232.1
ENSGALG00000052285	MSTRG.23038.14	ENSGALG00000020386	MSTRG.7396.1	ENSGALG00000009523	MSTRG.16240.8
ENSGALG00000052387	MSTRG.23043.1	ENSGALG00000020485	MSTRG.10252.1	ENSGALG00000009690	MSTRG.16267.1
ENSGALG00000052401	MSTRG.23346.1	ENSGALG00000021158	MSTRG.11252.4	ENSGALG00000009875	MSTRG.16351.1
ENSGALG00000052640	MSTRG.23500.1011	ENSGALG00000021798	MSTRG.11369.1	ENSGALG00000009995	MSTRG.18696.30
ENSGALG00000053345	MSTRG.24073.7	ENSGALG00000022926	MSTRG.11414.13	ENSGALG00000010195	MSTRG.18696.56
ENSGALG00000053366	MSTRG.29.1	ENSGALG00000023157	MSTRG.11418.2	ENSGALG00000010346	MSTRG.2144.6
ENSGALG00000053503	MSTRG.3037.1	ENSGALG00000023172	MSTRG.11515.1	ENSGALG00000010583	MSTRG.21468.1
ENSGALG00000053568	MSTRG.3985.1	ENSGALG00000023760	MSTRG.11631.1	ENSGALG00000010664	MSTRG.22435.1
ENSGALG00000053720	MSTRG.5091.1	ENSGALG00000023933	MSTRG.11937.1	ENSGALG00000010794	MSTRG.22698.1
ENSGALG00000053876	MSTRG.5178.1	ENSGALG00000025906	MSTRG.11972.1	ENSGALG00000010943	MSTRG.22724.6
ENSGALG00000054104	MSTRG.5435.1	ENSGALG00000026817	MSTRG.12005.3	ENSGALG00000010953	MSTRG.22749.1
ENSGALG00000054128	MSTRG.5469.1	ENSGALG00000026896	MSTRG.12008.1	ENSGALG00000011206	MSTRG.22868.11
ENSGALG00000054210	MSTRG.7077.18	ENSGALG00000026973	MSTRG.12188.9	ENSGALG00000011271	MSTRG.23346.1
ENSGALG00000054305	MSTRG.7931.8	ENSGALG00000027654	MSTRG.12305.1	ENSGALG00000011419	MSTRG.23502.11
ENSGALG00000003747	MSTRG.809.1	ENSGALG00000027747	MSTRG.12542.1	ENSGALG00000011532	MSTRG.3037.1
ENSGALG00000004444	MSTRG.8108.250	ENSGALG00000027891	MSTRG.12734.2	ENSGALG00000011614	MSTRG.3240.489
ENSGALG00000007543	MSTRG.8108.330	ENSGALG00000028063	MSTRG.12982.6	ENSGALG00000011624	MSTRG.3240.795
ENSGALG00000033139	MSTRG.8108.331	ENSGALG00000028658	MSTRG.13600.1	ENSGALG00000011673	MSTRG.3240.800
ENSGALG00000035199	MSTRG.8111.1	ENSGALG00000029857	MSTRG.14467.1	ENSGALG00000011813	MSTRG.3244.1
ENSGALG00000035685	MSTRG.949.1	ENSGALG00000030303	MSTRG.15094.1	ENSGALG00000012117	MSTRG.5469.2
ENSGALG00000036627	MSTRG.19174.6	ENSGALG00000030545	MSTRG.15119.1	ENSGALG00000012160	MSTRG.5728.1
ENSGALG00000039978	MSTRG.20425.2	ENSGALG00000031659	MSTRG.15340.7	ENSGALG00000012546	MSTRG.5928.1
ENSGALG00000043076	MSTRG.210.1	ENSGALG00000031807	MSTRG.15340.8	ENSGALG00000012802	MSTRG.6121.1
ENSGALG00000045074	MSTRG.3240.124	ENSGALG00000032651	MSTRG.15396.1	ENSGALG00000012857	MSTRG.6279.1
ENSGALG00000045959	MSTRG.3253.1	ENSGALG00000033183	MSTRG.15397.1	ENSGALG00000012985	MSTRG.6789.12
ENSGALG00000047094	MSTRG.5730.4	ENSGALG00000034716	MSTRG.15407.75	ENSGALG00000013265	MSTRG.7784.1
ENSGALG00000047681	MSTRG.61.1	ENSGALG00000035230	MSTRG.15441.1	ENSGALG00000013268	MSTRG.8108.250
ENSGALG00000048563	MSTRG.6748.1	ENSGALG00000036710	MSTRG.15446.6	ENSGALG00000013403	MSTRG.10239.28
ENSGALG00000049167	MSTRG.8979.2	ENSGALG00000039652	MSTRG.15608.2	ENSGALG00000013406	MSTRG.14168.35
ENSGALG00000049749		ENSGALG00000039786	MSTRG.15853.2	ENSGALG00000013956	MSTRG.17418.1
ENSGALG00000050392		ENSGALG00000040369	MSTRG.15876.1	ENSGALG00000014069	MSTRG.18214.1
ENSGALG00000050804		ENSGALG00000041510	MSTRG.15880.1	ENSGALG00000014258	MSTRG.210.1
ENSGALG00000050865		ENSGALG00000042339	MSTRG.159.132	ENSGALG00000014692	MSTRG.21045.19
ENSGALG00000051757		ENSGALG00000042767	MSTRG.16218.228	ENSGALG00000014749	MSTRG.24066.104
ENSGALG00000054037		ENSGALG00000042819	MSTRG.16221.31	ENSGALG00000014801	MSTRG.24066.93
ENSGALG00000054219		ENSGALG00000043996	MSTRG.16240.8	ENSGALG00000014872	MSTRG.2527.1
ENSGALG00000000436		ENSGALG00000044510	MSTRG.16267.1	ENSGALG00000014897	MSTRG.61.1
ENSGALG00000000608		ENSGALG00000044709	MSTRG.16351.1	ENSGALG00000014923	MSTRG.8108.348
ENSGALG00000001371		ENSGALG00000046899	MSTRG.18.1	ENSGALG00000015020	MSTRG.13933.1
ENSGALG00000001634		ENSGALG00000046918	MSTRG.18640.2	ENSGALG00000015148
ENSGALG00000001723		ENSGALG00000046929	MSTRG.18759.1	ENSGALG00000015360
ENSGALG00000001936		ENSGALG00000047030	MSTRG.191.5	ENSGALG00000015399
ENSGALG00000002033		ENSGALG00000047199	MSTRG.19655.2	ENSGALG00000015404
ENSGALG00000002495		ENSGALG00000047593	MSTRG.20208.1	ENSGALG00000015577
ENSGALG00000002771		ENSGALG00000047696	MSTRG.203.1	ENSGALG00000015691
ENSGALG00000003588		ENSGALG00000047831	MSTRG.20684.1	ENSGALG00000015874
ENSGALG00000004196		ENSGALG00000047942	MSTRG.21468.1	ENSGALG00000015902
ENSGALG00000004239		ENSGALG00000048154	MSTRG.21942.1	ENSGALG00000016055
ENSGALG00000005842		ENSGALG00000048562	MSTRG.22630.23	ENSGALG00000016292
ENSGALG00000006273		ENSGALG00000048598	MSTRG.22724.6	ENSGALG00000016332
ENSGALG00000006792		ENSGALG00000048904	MSTRG.22749.1	ENSGALG00000016442
ENSGALG00000007205		ENSGALG00000048961	MSTRG.22783.1	ENSGALG00000016557
ENSGALG00000008085		ENSGALG00000049064	MSTRG.22868.11	ENSGALG00000016582
ENSGALG00000008908		ENSGALG00000049177	MSTRG.22870.1	ENSGALG00000016676
ENSGALG00000009511		ENSGALG00000049296	MSTRG.23043.1	ENSGALG00000016721
ENSGALG00000011856		ENSGALG00000049448	MSTRG.23066.1	ENSGALG00000016767
ENSGALG00000012644		ENSGALG00000049655	MSTRG.23109.1	ENSGALG00000016931
ENSGALG00000013818		ENSGALG00000049903	MSTRG.23346.1	ENSGALG00000016943
ENSGALG00000014250		ENSGALG00000050250	MSTRG.23503.1	ENSGALG00000016967
ENSGALG00000014555		ENSGALG00000050535	MSTRG.24073.7	ENSGALG00000017072
ENSGALG00000015372		ENSGALG00000050609	MSTRG.24495.1	ENSGALG00000017106
ENSGALG00000016610		ENSGALG00000050861	MSTRG.3037.1	ENSGALG00000017195
ENSGALG00000016943		ENSGALG00000051229	MSTRG.3240.489	ENSGALG00000019114
ENSGALG00000017715		ENSGALG00000051264	MSTRG.3240.800	ENSGALG00000019211
ENSGALG00000017804		ENSGALG00000051283	MSTRG.3646.5	ENSGALG00000019325
ENSGALG00000017828		ENSGALG00000051496	MSTRG.3985.1	ENSGALG00000019719
ENSGALG00000017845		ENSGALG00000051518	MSTRG.4280.6	ENSGALG00000020049
ENSGALG00000017860		ENSGALG00000051582	MSTRG.4745.1	ENSGALG00000021647
ENSGALG00000017906		ENSGALG00000051776	MSTRG.5091.1	ENSGALG00000022926
ENSGALG00000017907		ENSGALG00000051796	MSTRG.5145.1	ENSGALG00000023689
ENSGALG00000021931		ENSGALG00000051928	MSTRG.5178.1	ENSGALG00000025151
ENSGALG00000022440		ENSGALG00000052108	MSTRG.5469.1	ENSGALG00000025185
ENSGALG00000023472		ENSGALG00000052243	MSTRG.5469.2	ENSGALG00000025945
ENSGALG00000024500		ENSGALG00000052255	MSTRG.561.1	ENSGALG00000026098
ENSGALG00000025390		ENSGALG00000052574	MSTRG.5928.1	ENSGALG00000026838
ENSGALG00000025557		ENSGALG00000052709	MSTRG.6279.1	ENSGALG00000027090
ENSGALG00000025583		ENSGALG00000052865	MSTRG.6687.2	ENSGALG00000027166
ENSGALG00000025587		ENSGALG00000052972	MSTRG.6789.12	ENSGALG00000027454
ENSGALG00000025590		ENSGALG00000053137	MSTRG.7837.2	ENSGALG00000027536
ENSGALG00000025648		ENSGALG00000053281	MSTRG.7931.8	ENSGALG00000027853
ENSGALG00000025650		ENSGALG00000053437	MSTRG.8108.250	ENSGALG00000027891
ENSGALG00000025672		ENSGALG00000053536	MSTRG.8108.330	ENSGALG00000028016
ENSGALG00000025817		ENSGALG00000053548	MSTRG.8108.331	ENSGALG00000028047
ENSGALG00000025958		ENSGALG00000053564	MSTRG.8111.1	ENSGALG00000028077
ENSGALG00000026955		ENSGALG00000053746	MSTRG.831.1	ENSGALG00000028373
ENSGALG00000027498		ENSGALG00000053815	MSTRG.10149.1	ENSGALG00000028658
ENSGALG00000027501		ENSGALG00000053930	MSTRG.10150.1	ENSGALG00000028978
ENSGALG00000027899		ENSGALG00000054073	MSTRG.10150.2	ENSGALG00000028988
ENSGALG00000027980		ENSGALG00000054104	MSTRG.10239.28	ENSGALG00000029435
ENSGALG00000028031		ENSGALG00000054210	MSTRG.10948.26	ENSGALG00000029983
ENSGALG00000028145		ENSGALG00000054305	MSTRG.11154.2	ENSGALG00000030407
ENSGALG00000028567		ENSGALG00000054377	MSTRG.12688.1	ENSGALG00000030554
ENSGALG00000029000		ENSGALG00000054550	MSTRG.14435.3	ENSGALG00000030643
ENSGALG00000029282		ENSGALG00000054694	MSTRG.1477.1	ENSGALG00000030793
ENSGALG00000029387		ENSGALG00000054714	MSTRG.1526.1	ENSGALG00000030800
ENSGALG00000029657		ENSGALG00000054736	MSTRG.15413.1	ENSGALG00000030930
ENSGALG00000030075		ENSGALG00000054892	MSTRG.15496.1	ENSGALG00000030969
ENSGALG00000030442		ENSGALG00000054953	MSTRG.15857.6	ENSGALG00000031164
ENSGALG00000030683		ENSGALG00000000761	MSTRG.16598.7	ENSGALG00000031524
ENSGALG00000030890		ENSGALG00000002599	MSTRG.16822.1	ENSGALG00000031546
ENSGALG00000031010		ENSGALG00000002637	MSTRG.1684.15	ENSGALG00000032398
ENSGALG00000031159		ENSGALG00000003484	MSTRG.1684.53	ENSGALG00000032506
ENSGALG00000031375		ENSGALG00000003584	MSTRG.17071.1	ENSGALG00000032558
ENSGALG00000031423		ENSGALG00000003777	MSTRG.17199.23	ENSGALG00000032699
ENSGALG00000031436		ENSGALG00000003922	MSTRG.18786.3	ENSGALG00000033144
ENSGALG00000031447		ENSGALG00000004195	MSTRG.18786.5	ENSGALG00000033535
ENSGALG00000031853		ENSGALG00000005769	MSTRG.19130.33	ENSGALG00000034078
ENSGALG00000031920		ENSGALG00000006110	MSTRG.1975.45	ENSGALG00000034198
ENSGALG00000032079		ENSGALG00000006805	MSTRG.200.2	ENSGALG00000035063
ENSGALG00000032465		ENSGALG00000007300	MSTRG.20425.2	ENSGALG00000035230
ENSGALG00000032545		ENSGALG00000007354	MSTRG.210.1	ENSGALG00000035419
ENSGALG00000032598		ENSGALG00000007596	MSTRG.21043.1	ENSGALG00000035625
ENSGALG00000032713		ENSGALG00000008095	MSTRG.21230.4	ENSGALG00000035784
ENSGALG00000032789		ENSGALG00000008148	MSTRG.21328.4	ENSGALG00000035785
ENSGALG00000032903		ENSGALG00000008663	MSTRG.21372.2	ENSGALG00000035799
ENSGALG00000032994		ENSGALG00000009256	MSTRG.22548.7	ENSGALG00000035935
ENSGALG00000033129		ENSGALG00000009690	MSTRG.23142.1	ENSGALG00000036568
ENSGALG00000033279		ENSGALG00000009748	MSTRG.24066.104	ENSGALG00000036638
ENSGALG00000033320		ENSGALG00000009977	MSTRG.24066.179	ENSGALG00000036892
ENSGALG00000033432		ENSGALG00000010225	MSTRG.24066.87	ENSGALG00000037402
ENSGALG00000033441		ENSGALG00000010384	MSTRG.24066.97	ENSGALG00000037506
ENSGALG00000033446		ENSGALG00000011296	MSTRG.3506.57	ENSGALG00000037769
ENSGALG00000033807		ENSGALG00000011740	MSTRG.3874.2	ENSGALG00000037773
ENSGALG00000033894		ENSGALG00000012317	MSTRG.4541.3	ENSGALG00000037856
ENSGALG00000033908		ENSGALG00000012322	MSTRG.5746.1	ENSGALG00000038032
ENSGALG00000034067		ENSGALG00000013208	MSTRG.5891.1	ENSGALG00000038265
ENSGALG00000034094		ENSGALG00000013211	MSTRG.61.1	ENSGALG00000038652
ENSGALG00000034118		ENSGALG00000013867	MSTRG.9060.1	ENSGALG00000038913
ENSGALG00000034146		ENSGALG00000014126	MSTRG.964.1	ENSGALG00000038918
ENSGALG00000034197		ENSGALG00000014365	MSTRG.24447.1	ENSGALG00000038964
ENSGALG00000034229		ENSGALG00000014616		ENSGALG00000039216
ENSGALG00000034236		ENSGALG00000014719		ENSGALG00000039219
ENSGALG00000034297		ENSGALG00000014729		ENSGALG00000039696
ENSGALG00000034345		ENSGALG00000014730		ENSGALG00000040833
ENSGALG00000034352		ENSGALG00000014801		ENSGALG00000041042
ENSGALG00000034575		ENSGALG00000014804		ENSGALG00000041461
ENSGALG00000034661		ENSGALG00000014846		ENSGALG00000041502
ENSGALG00000035157		ENSGALG00000015115		ENSGALG00000041923
ENSGALG00000035244		ENSGALG00000015627		ENSGALG00000042819
ENSGALG00000035441		ENSGALG00000015691		ENSGALG00000043034
ENSGALG00000035835		ENSGALG00000015753		ENSGALG00000043287
ENSGALG00000035951		ENSGALG00000016740		ENSGALG00000043355
ENSGALG00000036043		ENSGALG00000016785		ENSGALG00000043597
ENSGALG00000036089		ENSGALG00000016937		ENSGALG00000043642
ENSGALG00000036229		ENSGALG00000017122		ENSGALG00000043848
ENSGALG00000036955		ENSGALG00000017276		ENSGALG00000043996
ENSGALG00000036956		ENSGALG00000017843		ENSGALG00000044218
ENSGALG00000037257		ENSGALG00000017845		ENSGALG00000044327
ENSGALG00000037322		ENSGALG00000018803		ENSGALG00000044387
ENSGALG00000037352		ENSGALG00000019262		ENSGALG00000044661
ENSGALG00000037378		ENSGALG00000019690		ENSGALG00000044675
ENSGALG00000037714		ENSGALG00000025287		ENSGALG00000044755
ENSGALG00000037838		ENSGALG00000026380		ENSGALG00000045185
ENSGALG00000037991		ENSGALG00000027389		ENSGALG00000045238
ENSGALG00000038241		ENSGALG00000027786		ENSGALG00000045876
ENSGALG00000038593		ENSGALG00000028294		ENSGALG00000046353
ENSGALG00000038618		ENSGALG00000028783		ENSGALG00000046479
ENSGALG00000038951		ENSGALG00000030907		ENSGALG00000046918
ENSGALG00000039032		ENSGALG00000031164		ENSGALG00000047015
ENSGALG00000039190		ENSGALG00000033304		ENSGALG00000047357
ENSGALG00000039228		ENSGALG00000035099		ENSGALG00000047372
ENSGALG00000039474		ENSGALG00000036645		ENSGALG00000047378
ENSGALG00000039633		ENSGALG00000036892		ENSGALG00000047960
ENSGALG00000040069		ENSGALG00000038426		ENSGALG00000047967
ENSGALG00000040238		ENSGALG00000038634		ENSGALG00000048035
ENSGALG00000040249		ENSGALG00000039688		ENSGALG00000048230
ENSGALG00000040619		ENSGALG00000039978		ENSGALG00000048325
ENSGALG00000040877		ENSGALG00000040805		ENSGALG00000048382
ENSGALG00000041008		ENSGALG00000041500		ENSGALG00000048486
ENSGALG00000041083		ENSGALG00000041774		ENSGALG00000048528
ENSGALG00000041091		ENSGALG00000045185		ENSGALG00000048560
ENSGALG00000041838		ENSGALG00000045196		ENSGALG00000048562
ENSGALG00000042045		ENSGALG00000045288		ENSGALG00000048572
ENSGALG00000042077		ENSGALG00000045458		ENSGALG00000048617
ENSGALG00000042103		ENSGALG00000046932		ENSGALG00000048857
ENSGALG00000042474		ENSGALG00000047135		ENSGALG00000048858
ENSGALG00000042604		ENSGALG00000047890		ENSGALG00000048904
ENSGALG00000042723		ENSGALG00000047910		ENSGALG00000049436
ENSGALG00000042748		ENSGALG00000048109		ENSGALG00000049626
ENSGALG00000042819		ENSGALG00000048150		ENSGALG00000049859
ENSGALG00000043329		ENSGALG00000048771		ENSGALG00000050002
ENSGALG00000043372		ENSGALG00000048807		ENSGALG00000050038
ENSGALG00000043598		ENSGALG00000049193		ENSGALG00000050069
ENSGALG00000043768		ENSGALG00000049567		ENSGALG00000050315
ENSGALG00000043885		ENSGALG00000051068		ENSGALG00000050338
ENSGALG00000043971		ENSGALG00000052828		ENSGALG00000050346
ENSGALG00000044339		ENSGALG00000052986		ENSGALG00000050467
ENSGALG00000044654		ENSGALG00000053359		ENSGALG00000050611
ENSGALG00000044849		ENSGALG00000053520		ENSGALG00000050619
ENSGALG00000044935		ENSGALG00000053531		ENSGALG00000050622
ENSGALG00000045045		ENSGALG00000053630		ENSGALG00000051050
ENSGALG00000045228		ENSGALG00000053869		ENSGALG00000051133
ENSGALG00000045658		ENSGALG00000053886		ENSGALG00000051155
ENSGALG00000045878		ENSGALG00000053921		ENSGALG00000051320
ENSGALG00000046705		ENSGALG00000054037		ENSGALG00000051352
ENSGALG00000046858		ENSGALG00000054133		ENSGALG00000051647
ENSGALG00000046954		ENSGALG00000054152		ENSGALG00000051693
ENSGALG00000046965		ENSGALG00000054158		ENSGALG00000051726
ENSGALG00000046992		ENSGALG00000054473		ENSGALG00000051928
ENSGALG00000047126		ENSGALG00000054655		ENSGALG00000051944
ENSGALG00000047167		ENSGALG00000000436		ENSGALG00000051964
ENSGALG00000047297		ENSGALG00000000585		ENSGALG00000052108
ENSGALG00000047327		ENSGALG00000000769		ENSGALG00000052133
ENSGALG00000047347		ENSGALG00000000871		ENSGALG00000052273
ENSGALG00000047453		ENSGALG00000001181		ENSGALG00000052285
ENSGALG00000047468		ENSGALG00000001634		ENSGALG00000052387
ENSGALG00000047515		ENSGALG00000002033		ENSGALG00000052476
ENSGALG00000047569		ENSGALG00000002495		ENSGALG00000052645
ENSGALG00000047594		ENSGALG00000003345		ENSGALG00000052743
ENSGALG00000047665		ENSGALG00000003625		ENSGALG00000052818
ENSGALG00000047713		ENSGALG00000003720		ENSGALG00000052887
ENSGALG00000047717		ENSGALG00000004127		ENSGALG00000052910
ENSGALG00000047780		ENSGALG00000004386		ENSGALG00000052961
ENSGALG00000047953		ENSGALG00000004986		ENSGALG00000053177
ENSGALG00000047976		ENSGALG00000005554		ENSGALG00000053285
ENSGALG00000048019		ENSGALG00000005613		ENSGALG00000053564
ENSGALG00000048022		ENSGALG00000006202		ENSGALG00000053568
ENSGALG00000048241		ENSGALG00000007152		ENSGALG00000053814
ENSGALG00000048261		ENSGALG00000007168		ENSGALG00000053831
ENSGALG00000048295		ENSGALG00000007205		ENSGALG00000054104
ENSGALG00000048325		ENSGALG00000007320		ENSGALG00000054172
ENSGALG00000048328		ENSGALG00000007383		ENSGALG00000054210
ENSGALG00000048331		ENSGALG00000007669		ENSGALG00000054305
ENSGALG00000048488		ENSGALG00000007675		ENSGALG00000054358
ENSGALG00000048516		ENSGALG00000007929		ENSGALG00000054534
ENSGALG00000048691		ENSGALG00000008066		ENSGALG00000054776
ENSGALG00000048802		ENSGALG00000008262		ENSGALG00000054787
ENSGALG00000048919		ENSGALG00000008613		ENSGALG00000054932
ENSGALG00000048991		ENSGALG00000008666		ENSGALG00000054964
ENSGALG00000049001		ENSGALG00000008866		ENSGALG00000002358
ENSGALG00000049007		ENSGALG00000008911		ENSGALG00000002729
ENSGALG00000049051		ENSGALG00000010664		ENSGALG00000002907
ENSGALG00000049063		ENSGALG00000010708		ENSGALG00000003059
ENSGALG00000049131		ENSGALG00000011324		ENSGALG00000003137
ENSGALG00000049206		ENSGALG00000011469		ENSGALG00000004243
ENSGALG00000049225		ENSGALG00000011484		ENSGALG00000005886
ENSGALG00000049293		ENSGALG00000011856		ENSGALG00000006588
ENSGALG00000049426		ENSGALG00000012136		ENSGALG00000008439
ENSGALG00000049538		ENSGALG00000012396		ENSGALG00000008932
ENSGALG00000049721		ENSGALG00000012538		ENSGALG00000009479
ENSGALG00000049767		ENSGALG00000013191		ENSGALG00000009700
ENSGALG00000049789		ENSGALG00000014555		ENSGALG00000010432
ENSGALG00000049947		ENSGALG00000015356		ENSGALG00000011803
ENSGALG00000049976		ENSGALG00000015372		ENSGALG00000012100
ENSGALG00000050005		ENSGALG00000016565		ENSGALG00000013057
ENSGALG00000050153		ENSGALG00000016610		ENSGALG00000013575
ENSGALG00000050191		ENSGALG00000017817		ENSGALG00000013723
ENSGALG00000050240		ENSGALG00000017819		ENSGALG00000014372
ENSGALG00000050395		ENSGALG00000017828		ENSGALG00000014933
ENSGALG00000050491		ENSGALG00000017860		ENSGALG00000015970
ENSGALG00000050493		ENSGALG00000017862		ENSGALG00000016400
ENSGALG00000050667		ENSGALG00000017864		ENSGALG00000028451
ENSGALG00000050725		ENSGALG00000017906		ENSGALG00000028720
ENSGALG00000050734		ENSGALG00000017907		ENSGALG00000028982
ENSGALG00000050752		ENSGALG00000021692		ENSGALG00000031196
ENSGALG00000050796		ENSGALG00000022440		ENSGALG00000040995
ENSGALG00000050799		ENSGALG00000022557		ENSGALG00000041662
ENSGALG00000050811		ENSGALG00000023355		ENSGALG00000042449
ENSGALG00000051027		ENSGALG00000025003		ENSGALG00000043076
ENSGALG00000051047		ENSGALG00000025390		ENSGALG00000043556
ENSGALG00000051354		ENSGALG00000025557		ENSGALG00000045085
ENSGALG00000051358		ENSGALG00000025587		ENSGALG00000045809
ENSGALG00000051392		ENSGALG00000025648		ENSGALG00000047732
ENSGALG00000051454		ENSGALG00000025650		ENSGALG00000048471
ENSGALG00000051505		ENSGALG00000025958		ENSGALG00000050167
ENSGALG00000051652		ENSGALG00000026081		ENSGALG00000050223
ENSGALG00000051749		ENSGALG00000026119		ENSGALG00000051086
ENSGALG00000051771		ENSGALG00000026332		ENSGALG00000051507
ENSGALG00000051801		ENSGALG00000026360		ENSGALG00000051596
ENSGALG00000051836		ENSGALG00000026449		ENSGALG00000051684
ENSGALG00000051903		ENSGALG00000027064		ENSGALG00000052153
ENSGALG00000051943		ENSGALG00000027429		ENSGALG00000053118
ENSGALG00000051947		ENSGALG00000027899		ENSGALG00000054404
ENSGALG00000052058		ENSGALG00000028145		ENSGALG00000001634
ENSGALG00000052159		ENSGALG00000028318		ENSGALG00000005217
ENSGALG00000052196		ENSGALG00000028407		ENSGALG00000006406
ENSGALG00000052326		ENSGALG00000028638		ENSGALG00000006717
ENSGALG00000052378		ENSGALG00000028810		ENSGALG00000008066
ENSGALG00000052538		ENSGALG00000028825		ENSGALG00000008613
ENSGALG00000052702		ENSGALG00000028949		ENSGALG00000013191
ENSGALG00000052739		ENSGALG00000029000		ENSGALG00000015372
ENSGALG00000052740		ENSGALG00000029387		ENSGALG00000015495
ENSGALG00000052816		ENSGALG00000029768		ENSGALG00000017817
ENSGALG00000052856		ENSGALG00000030436		ENSGALG00000017828
ENSGALG00000052939		ENSGALG00000030530		ENSGALG00000017860
ENSGALG00000052999		ENSGALG00000030657		ENSGALG00000017907
ENSGALG00000053106		ENSGALG00000030683		ENSGALG00000025390
ENSGALG00000053285		ENSGALG00000030890		ENSGALG00000025587
ENSGALG00000053404		ENSGALG00000031375		ENSGALG00000025672
ENSGALG00000053517		ENSGALG00000031447		ENSGALG00000026152
ENSGALG00000053653		ENSGALG00000031707		ENSGALG00000027695
ENSGALG00000053749		ENSGALG00000031853		ENSGALG00000028975
ENSGALG00000053766		ENSGALG00000032079		ENSGALG00000029795
ENSGALG00000053799		ENSGALG00000032335		ENSGALG00000030436
ENSGALG00000053959		ENSGALG00000032410		ENSGALG00000030683
ENSGALG00000053991		ENSGALG00000032465		ENSGALG00000031013
ENSGALG00000053999		ENSGALG00000032489		ENSGALG00000032079
ENSGALG00000054166		ENSGALG00000032595		ENSGALG00000032465
ENSGALG00000054176		ENSGALG00000032598		ENSGALG00000034236
ENSGALG00000054286		ENSGALG00000032619		ENSGALG00000034701
ENSGALG00000054320		ENSGALG00000032893		ENSGALG00000036229
ENSGALG00000054578		ENSGALG00000032975		ENSGALG00000036955
ENSGALG00000054646		ENSGALG00000033441		ENSGALG00000036956
ENSGALG00000054746		ENSGALG00000033446		ENSGALG00000037838
ENSGALG00000054766		ENSGALG00000033631		ENSGALG00000038254
ENSGALG00000054841		ENSGALG00000033807		ENSGALG00000040044
ENSGALG00000054869		ENSGALG00000033894		ENSGALG00000040877
ENSGALG00000054873		ENSGALG00000034094		ENSGALG00000043598
ENSGALG00000054895		ENSGALG00000034229		ENSGALG00000043768
ENSGALG00000054913		ENSGALG00000034236		ENSGALG00000043885
ENSGALG00000054914		ENSGALG00000034345		ENSGALG00000044026
ENSGALG00000054978		ENSGALG00000034352		ENSGALG00000045581
ENSGALG00000055092		ENSGALG00000034478		ENSGALG00000046681
ENSGALG00000001697		ENSGALG00000034575		ENSGALG00000046954
ENSGALG00000006236		ENSGALG00000034661		ENSGALG00000046992
ENSGALG00000006926		ENSGALG00000034737		ENSGALG00000047205
ENSGALG00000009007		ENSGALG00000035028		ENSGALG00000047765
ENSGALG00000009606		ENSGALG00000035419		ENSGALG00000048053
ENSGALG00000011970		ENSGALG00000035932		ENSGALG00000048648
ENSGALG00000012873		ENSGALG00000036089		ENSGALG00000048691
ENSGALG00000013180		ENSGALG00000036190		ENSGALG00000049131
ENSGALG00000014117		ENSGALG00000036229		ENSGALG00000049206
ENSGALG00000014729		ENSGALG00000036474		ENSGALG00000049225
ENSGALG00000018265		ENSGALG00000036731		ENSGALG00000050198
ENSGALG00000019026		ENSGALG00000036955		ENSGALG00000050667
ENSGALG00000019553		ENSGALG00000036956		ENSGALG00000050713
ENSGALG00000021731		ENSGALG00000037441		ENSGALG00000051027
ENSGALG00000021938		ENSGALG00000037665		ENSGALG00000051271
ENSGALG00000024621		ENSGALG00000037692		ENSGALG00000051290
ENSGALG00000025160		ENSGALG00000037802		ENSGALG00000051536
ENSGALG00000025294		ENSGALG00000037838		ENSGALG00000051749
ENSGALG00000025339		ENSGALG00000037991		ENSGALG00000051819
ENSGALG00000025404		ENSGALG00000038229		ENSGALG00000052009
ENSGALG00000025450		ENSGALG00000038313		ENSGALG00000052255
ENSGALG00000025533		ENSGALG00000038593		ENSGALG00000052378
ENSGALG00000026118		ENSGALG00000038672		ENSGALG00000052740
ENSGALG00000027103		ENSGALG00000038951		ENSGALG00000053960
ENSGALG00000028552		ENSGALG00000039190		ENSGALG00000053991
ENSGALG00000030526		ENSGALG00000039228		ENSGALG00000054578
ENSGALG00000030852		ENSGALG00000039246		ENSGALG00000054634
ENSGALG00000033462		ENSGALG00000039474		ENSGALG00000054913
ENSGALG00000034377		ENSGALG00000039489		ENSGALG00000001702
ENSGALG00000035818		ENSGALG00000039741		ENSGALG00000005007
ENSGALG00000037975		ENSGALG00000039865		ENSGALG00000005839
ENSGALG00000039116		ENSGALG00000040044		ENSGALG00000006522
ENSGALG00000042365		ENSGALG00000040180		ENSGALG00000009926
ENSGALG00000043630		ENSGALG00000040238		ENSGALG00000010208
ENSGALG00000043931		ENSGALG00000040877		ENSGALG00000011299
ENSGALG00000046160		ENSGALG00000040971		ENSGALG00000012647
ENSGALG00000046771		ENSGALG00000041008		ENSGALG00000012997
ENSGALG00000047059		ENSGALG00000041459		ENSGALG00000015554
ENSGALG00000047422		ENSGALG00000041611		ENSGALG00000016221
ENSGALG00000047427		ENSGALG00000042103		ENSGALG00000016699
ENSGALG00000047821		ENSGALG00000042153		ENSGALG00000017845
ENSGALG00000047912		ENSGALG00000042572		ENSGALG00000026862
ENSGALG00000047942		ENSGALG00000042723		ENSGALG00000031197
ENSGALG00000048009		ENSGALG00000042733		ENSGALG00000033462
ENSGALG00000048287		ENSGALG00000042748		ENSGALG00000033664
ENSGALG00000048304		ENSGALG00000043015		ENSGALG00000035818
ENSGALG00000048414		ENSGALG00000043016		ENSGALG00000035916
ENSGALG00000048536		ENSGALG00000043329		ENSGALG00000039705
ENSGALG00000048597		ENSGALG00000043598		ENSGALG00000041808
ENSGALG00000048697		ENSGALG00000043641		ENSGALG00000041955
ENSGALG00000048699		ENSGALG00000043727		ENSGALG00000042684
ENSGALG00000048757		ENSGALG00000043768		ENSGALG00000044569
ENSGALG00000049040		ENSGALG00000044392		ENSGALG00000045815
ENSGALG00000049160		ENSGALG00000044654		ENSGALG00000047623
ENSGALG00000049335		ENSGALG00000044755		ENSGALG00000047942
ENSGALG00000049361		ENSGALG00000045045		ENSGALG00000048430
ENSGALG00000049711		ENSGALG00000045137		ENSGALG00000049006
ENSGALG00000049892		ENSGALG00000045164		ENSGALG00000049542
ENSGALG00000049893		ENSGALG00000045228		ENSGALG00000049655
ENSGALG00000050039		ENSGALG00000045574		ENSGALG00000049900
ENSGALG00000050124		ENSGALG00000045581		ENSGALG00000050414
ENSGALG00000050170		ENSGALG00000045658		ENSGALG00000050534
ENSGALG00000050344		ENSGALG00000046263		ENSGALG00000050856
ENSGALG00000050730		ENSGALG00000046681		ENSGALG00000051088
ENSGALG00000050735		ENSGALG00000046705		ENSGALG00000051153
ENSGALG00000050791		ENSGALG00000046858		ENSGALG00000051368
ENSGALG00000050843		ENSGALG00000046954		ENSGALG00000051531
ENSGALG00000050854		ENSGALG00000046965		ENSGALG00000051791
ENSGALG00000050856		ENSGALG00000046992		ENSGALG00000051998
ENSGALG00000051001		ENSGALG00000047167		ENSGALG00000052003
ENSGALG00000051013		ENSGALG00000047180		ENSGALG00000052686
ENSGALG00000051088		ENSGALG00000047313		ENSGALG00000052734
ENSGALG00000051514		ENSGALG00000047347		ENSGALG00000053286
ENSGALG00000051583		ENSGALG00000047412		ENSGALG00000053477
ENSGALG00000051599		ENSGALG00000047468		ENSGALG00000053929
ENSGALG00000051791		ENSGALG00000047514		ENSGALG00000054424
ENSGALG00000051873		ENSGALG00000047594		ENSGALG00000054631
ENSGALG00000051998		ENSGALG00000047953		ENSGALG00000054647
ENSGALG00000052003		ENSGALG00000048020		ENSGALG00000054727
ENSGALG00000052096		ENSGALG00000048022		ENSGALG00000030025
ENSGALG00000052125		ENSGALG00000048063		ENSGALG00000012783
ENSGALG00000052467		ENSGALG00000048231		ENSGALG00000031520
ENSGALG00000052691		ENSGALG00000048325		ENSGALG00000021931
ENSGALG00000052793		ENSGALG00000048331
ENSGALG00000052883		ENSGALG00000048451
ENSGALG00000053135		ENSGALG00000048488
ENSGALG00000053141		ENSGALG00000048516
ENSGALG00000053155		ENSGALG00000048523
ENSGALG00000053402		ENSGALG00000048691
ENSGALG00000053514		ENSGALG00000048788
ENSGALG00000053528		ENSGALG00000048802
ENSGALG00000053691		ENSGALG00000048887
ENSGALG00000054113		ENSGALG00000048926
ENSGALG00000054127		ENSGALG00000048951
ENSGALG00000054144		ENSGALG00000049001
ENSGALG00000054241		ENSGALG00000049003
ENSGALG00000054405		ENSGALG00000049007
ENSGALG00000054804		ENSGALG00000049062
ENSGALG00000041204		ENSGALG00000049063
ENSGALG00000049039		ENSGALG00000049073
ENSGALG00000052957		ENSGALG00000049206
		ENSGALG00000049223
		ENSGALG00000049225
		ENSGALG00000049408
		ENSGALG00000049426
		ENSGALG00000049500
		ENSGALG00000049511
		ENSGALG00000049538
		ENSGALG00000049605
		ENSGALG00000049613
		ENSGALG00000049721
		ENSGALG00000049758
		ENSGALG00000049761
		ENSGALG00000049885
		ENSGALG00000050005
		ENSGALG00000050120
		ENSGALG00000050191
		ENSGALG00000050211
		ENSGALG00000050395
		ENSGALG00000050440
		ENSGALG00000050491
		ENSGALG00000050520
		ENSGALG00000050713
		ENSGALG00000050725
		ENSGALG00000050734
		ENSGALG00000050796
		ENSGALG00000050799
		ENSGALG00000051212
		ENSGALG00000051271
		ENSGALG00000051301
		ENSGALG00000051349
		ENSGALG00000051358
		ENSGALG00000051505
		ENSGALG00000051652
		ENSGALG00000051749
		ENSGALG00000051771
		ENSGALG00000051836
		ENSGALG00000051947
		ENSGALG00000051984
		ENSGALG00000052016
		ENSGALG00000052058
		ENSGALG00000052087
		ENSGALG00000052151
		ENSGALG00000052196
		ENSGALG00000052276
		ENSGALG00000052284
		ENSGALG00000052326
		ENSGALG00000052431
		ENSGALG00000052452
		ENSGALG00000052538
		ENSGALG00000052628
		ENSGALG00000052671
		ENSGALG00000052740
		ENSGALG00000052816
		ENSGALG00000052856
		ENSGALG00000052907
		ENSGALG00000052939
		ENSGALG00000053262
		ENSGALG00000053517
		ENSGALG00000053653
		ENSGALG00000053672
		ENSGALG00000053799
		ENSGALG00000053964
		ENSGALG00000053973
		ENSGALG00000053991
		ENSGALG00000053999
		ENSGALG00000054112
		ENSGALG00000054176
		ENSGALG00000054320
		ENSGALG00000054578
		ENSGALG00000054587
		ENSGALG00000054746
		ENSGALG00000054806
		ENSGALG00000054891
		ENSGALG00000054903
		ENSGALG00000054913
		ENSGALG00000054914
		ENSGALG00000054931
		ENSGALG00000054998
		ENSGALG00000055023
		ENSGALG00000000107
		ENSGALG00000001483
		ENSGALG00000001709
		ENSGALG00000002907
		ENSGALG00000003553
		ENSGALG00000004230
		ENSGALG00000004495
		ENSGALG00000005017
		ENSGALG00000005347
		ENSGALG00000005543
		ENSGALG00000005657
		ENSGALG00000005776
		ENSGALG00000005936
		ENSGALG00000006137
		ENSGALG00000006186
		ENSGALG00000006236
		ENSGALG00000006983
		ENSGALG00000007022
		ENSGALG00000007582
		ENSGALG00000008055
		ENSGALG00000008141
		ENSGALG00000008411
		ENSGALG00000008599
		ENSGALG00000008776
		ENSGALG00000009152
		ENSGALG00000009315
		ENSGALG00000009606
		ENSGALG00000010657
		ENSGALG00000010673
		ENSGALG00000010858
		ENSGALG00000010992
		ENSGALG00000011003
		ENSGALG00000011104
		ENSGALG00000011141
		ENSGALG00000011668
		ENSGALG00000011970
		ENSGALG00000012156
		ENSGALG00000012382
		ENSGALG00000012594
		ENSGALG00000012755
		ENSGALG00000013600
		ENSGALG00000013606
		ENSGALG00000015018
		ENSGALG00000015154
		ENSGALG00000015382
		ENSGALG00000015722
		ENSGALG00000016318
		ENSGALG00000016455
		ENSGALG00000016699
		ENSGALG00000016761
		ENSGALG00000016968
		ENSGALG00000017068
		ENSGALG00000018235
		ENSGALG00000018318
		ENSGALG00000019738
		ENSGALG00000020388
		ENSGALG00000022720
		ENSGALG00000025160
		ENSGALG00000025275
		ENSGALG00000025404
		ENSGALG00000025509
		ENSGALG00000025535
		ENSGALG00000025541
		ENSGALG00000025551
		ENSGALG00000025582
		ENSGALG00000025654
		ENSGALG00000025701
		ENSGALG00000026105
		ENSGALG00000026625
		ENSGALG00000027036
		ENSGALG00000027716
		ENSGALG00000027760
		ENSGALG00000027765
		ENSGALG00000027894
		ENSGALG00000028720
		ENSGALG00000028822
		ENSGALG00000029675
		ENSGALG00000029853
		ENSGALG00000030046
		ENSGALG00000031197
		ENSGALG00000031626
		ENSGALG00000033017
		ENSGALG00000033314
		ENSGALG00000033783
		ENSGALG00000033883
		ENSGALG00000034022
		ENSGALG00000034357
		ENSGALG00000034587
		ENSGALG00000034649
		ENSGALG00000034813
		ENSGALG00000035198
		ENSGALG00000035425
		ENSGALG00000035594
		ENSGALG00000035818
		ENSGALG00000035935
		ENSGALG00000037242
		ENSGALG00000037267
		ENSGALG00000037742
		ENSGALG00000038433
		ENSGALG00000040769
		ENSGALG00000041782
		ENSGALG00000042099
		ENSGALG00000042365
		ENSGALG00000042449
		ENSGALG00000042752
		ENSGALG00000042928
		ENSGALG00000043806
		ENSGALG00000044569
		ENSGALG00000044904
		ENSGALG00000044914
		ENSGALG00000045614
		ENSGALG00000045815
		ENSGALG00000045878
		ENSGALG00000046083
		ENSGALG00000046455
		ENSGALG00000046783
		ENSGALG00000046794
		ENSGALG00000046837
		ENSGALG00000046838
		ENSGALG00000047059
		ENSGALG00000047095
		ENSGALG00000047119
		ENSGALG00000047291
		ENSGALG00000047377
		ENSGALG00000047398
		ENSGALG00000047423
		ENSGALG00000047433
		ENSGALG00000047439
		ENSGALG00000047592
		ENSGALG00000047754
		ENSGALG00000047909
		ENSGALG00000047912
		ENSGALG00000047991
		ENSGALG00000048015
		ENSGALG00000048100
		ENSGALG00000048322
		ENSGALG00000048403
		ENSGALG00000048430
		ENSGALG00000048578
		ENSGALG00000048624
		ENSGALG00000048627
		ENSGALG00000048631
		ENSGALG00000048662
		ENSGALG00000048665
		ENSGALG00000048690
		ENSGALG00000048748
		ENSGALG00000048815
		ENSGALG00000048818
		ENSGALG00000048872
		ENSGALG00000048943
		ENSGALG00000049012
		ENSGALG00000049035
		ENSGALG00000049040
		ENSGALG00000049042
		ENSGALG00000049160
		ENSGALG00000049220
		ENSGALG00000049288
		ENSGALG00000049310
		ENSGALG00000049362
		ENSGALG00000049415
		ENSGALG00000049560
		ENSGALG00000049592
		ENSGALG00000049664
		ENSGALG00000049690
		ENSGALG00000049879
		ENSGALG00000049888
		ENSGALG00000049902
		ENSGALG00000049914
		ENSGALG00000050124
		ENSGALG00000050129
		ENSGALG00000050305
		ENSGALG00000050348
		ENSGALG00000050512
		ENSGALG00000050617
		ENSGALG00000050645
		ENSGALG00000050812
		ENSGALG00000050835
		ENSGALG00000050843
		ENSGALG00000050891
		ENSGALG00000050959
		ENSGALG00000051011
		ENSGALG00000051086
		ENSGALG00000051088
		ENSGALG00000051320
		ENSGALG00000051437
		ENSGALG00000051460
		ENSGALG00000051522
		ENSGALG00000051539
		ENSGALG00000051552
		ENSGALG00000051571
		ENSGALG00000051622
		ENSGALG00000051623
		ENSGALG00000051658
		ENSGALG00000051684
		ENSGALG00000051778
		ENSGALG00000051799
		ENSGALG00000051831
		ENSGALG00000051940
		ENSGALG00000052045
		ENSGALG00000052153
		ENSGALG00000052179
		ENSGALG00000052211
		ENSGALG00000052332
		ENSGALG00000052365
		ENSGALG00000052379
		ENSGALG00000052653
		ENSGALG00000052706
		ENSGALG00000052734
		ENSGALG00000052736
		ENSGALG00000052841
		ENSGALG00000052884
		ENSGALG00000053036
		ENSGALG00000053082
		ENSGALG00000053155
		ENSGALG00000053157
		ENSGALG00000053179
		ENSGALG00000053308
		ENSGALG00000053343
		ENSGALG00000053372
		ENSGALG00000053418
		ENSGALG00000053446
		ENSGALG00000053524
		ENSGALG00000053724
		ENSGALG00000053736
		ENSGALG00000053759
		ENSGALG00000053848
		ENSGALG00000053893
		ENSGALG00000053968
		ENSGALG00000054225
		ENSGALG00000054315
		ENSGALG00000054380
		ENSGALG00000054429
		ENSGALG00000054456
		ENSGALG00000054516
		ENSGALG00000054610
		ENSGALG00000054631
		ENSGALG00000054678
		ENSGALG00000054798
		ENSGALG00000054807
		ENSGALG00000054845
		ENSGALG00000054907
		ENSGALG00000055052
		ENSGALG00000055077
		ENSGALG00000055080
		ENSGALG00000055086
		ENSGALG00000007278
		ENSGALG00000019300
		ENSGALG00000034294
		ENSGALG00000046534
		ENSGALG00000053222
		ENSGALG00000004250
		ENSGALG00000012505
		ENSGALG00000031306
		ENSGALG00000050548
		ENSGALG00000001506
		ENSGALG00000021931
