# Supplementary material for: The mRNA-lncRNA landscape of multiple tissues uncovers key regulators and molecular pathways that underlie heterosis for feed intake and efficiency in laying chickens
Source: Genet Sel Evol. 2023 Oct 6;55:69. doi: 10.1186/s12711-023-00834-x (PMC10559425; doi:10.1186/s12711-023-00834-x)
Supplement: Supplementary file 11 — Additional file 11: Table S10. Significantly enriched GO terms and KEGG pathways for the trait-related modules genes in the hypothalamus (a), liver (b) and duodenum mucosa (c). The data provide GO terms and KEGG pathways with an adjusted P value lower than 0.05 for genes harbored in the WGCNA modules that are correlated with daily feed intake and residual feed intake. [file 12711_2023_834_MOESM11_ESM.xlsx]

## Sheet: a
Table S10a Significantly enriched GO terms and KEGG pathways for the the trait-related modules genes in the hypothalamus
Category	Category_ID	Description	P value	Adjusted P value	Gene ID	Count	Module
BP	GO:0006352	DNA-templated transcription, initiation	4.25135e-11	6.33451e-09	HIST1H46/HIST1H4D/HIST1H4D/HIST1H4D/HIST2H4B/HIST1H4D	6	MEtan
BP	GO:0006334	nucleosome assembly	3.05063e-10	2.27272e-08	HIST1H46/HIST1H4D/HIST1H4D/HIST1H4D/HIST2H4B/HIST1H4D	6	MEtan
BP	GO:0031497	chromatin assembly	1.06737e-09	3.97594e-08	HIST1H46/HIST1H4D/HIST1H4D/HIST1H4D/HIST2H4B/HIST1H4D	6	MEtan
BP	GO:0034728	nucleosome organization	1.06737e-09	3.97594e-08	HIST1H46/HIST1H4D/HIST1H4D/HIST1H4D/HIST2H4B/HIST1H4D	6	MEtan
BP	GO:0006333	chromatin assembly or disassembly	2.02565e-09	6.03645e-08	HIST1H46/HIST1H4D/HIST1H4D/HIST1H4D/HIST2H4B/HIST1H4D	6	MEtan
BP	GO:0006323	DNA packaging	2.99592e-09	7.43986e-08	HIST1H46/HIST1H4D/HIST1H4D/HIST1H4D/HIST2H4B/HIST1H4D	6	MEtan
BP	GO:0065004	protein-DNA complex assembly	1.33697e-08	2.84584e-07	HIST1H46/HIST1H4D/HIST1H4D/HIST1H4D/HIST2H4B/HIST1H4D	6	MEtan
BP	GO:0071824	protein-DNA complex subunit organization	2.66783e-08	4.96883e-07	HIST1H46/HIST1H4D/HIST1H4D/HIST1H4D/HIST2H4B/HIST1H4D	6	MEtan
BP	GO:0071103	DNA conformation change	1.06578e-07	1.76446e-06	HIST1H46/HIST1H4D/HIST1H4D/HIST1H4D/HIST2H4B/HIST1H4D	6	MEtan
BP	GO:0006325	chromatin organization	4.64468e-06	6.92057e-05	HIST1H46/HIST1H4D/HIST1H4D/HIST1H4D/HIST2H4B/HIST1H4D	6	MEtan
BP	GO:0034622	cellular protein-containing complex assembly	1.52531e-05	0.000206611	HIST1H46/HIST1H4D/HIST1H4D/HIST1H4D/HIST2H4B/HIST1H4D	6	MEtan
BP	GO:0051276	chromosome organization	7.69185e-05	0.000955071	HIST1H46/HIST1H4D/HIST1H4D/HIST1H4D/HIST2H4B/HIST1H4D	6	MEtan
BP	GO:0065003	protein-containing complex assembly	9.85975e-05	0.00113008	HIST1H46/HIST1H4D/HIST1H4D/HIST1H4D/HIST2H4B/HIST1H4D	6	MEtan
BP	GO:0043933	protein-containing complex subunit organization	0.000179874	0.00191438	HIST1H46/HIST1H4D/HIST1H4D/HIST1H4D/HIST2H4B/HIST1H4D	6	MEtan
BP	GO:0018130	heterocycle biosynthetic process	0.000223764	0.00222273	PCBD2/HIST1H46/CHURC1/HIST1H4D/HIST1H4D/HIST1H4D/HIST2H4B/HIST1H4D	8	MEtan
BP	GO:0019438	aromatic compound biosynthetic process	0.000242602	0.00225923	PCBD2/HIST1H46/CHURC1/HIST1H4D/HIST1H4D/HIST1H4D/HIST2H4B/HIST1H4D	8	MEtan
BP	GO:1901362	organic cyclic compound biosynthetic process	0.000298041	0.00261224	PCBD2/HIST1H46/CHURC1/HIST1H4D/HIST1H4D/HIST1H4D/HIST2H4B/HIST1H4D	8	MEtan
BP	GO:0006351	transcription, DNA-templated	0.000819882	0.0067868	HIST1H46/CHURC1/HIST1H4D/HIST1H4D/HIST1H4D/HIST2H4B/HIST1H4D	7	MEtan
BP	GO:0032774	RNA biosynthetic process	0.000916422	0.00682735	HIST1H46/CHURC1/HIST1H4D/HIST1H4D/HIST1H4D/HIST2H4B/HIST1H4D	7	MEtan
BP	GO:0097659	nucleic acid-templated transcription	0.000916422	0.00682735	HIST1H46/CHURC1/HIST1H4D/HIST1H4D/HIST1H4D/HIST2H4B/HIST1H4D	7	MEtan
BP	GO:0034654	nucleobase-containing compound biosynthetic process	0.00178623	0.0126737	HIST1H46/CHURC1/HIST1H4D/HIST1H4D/HIST1H4D/HIST2H4B/HIST1H4D	7	MEtan
BP	GO:0022607	cellular component assembly	0.00196767	0.0133265	HIST1H46/HIST1H4D/HIST1H4D/HIST1H4D/HIST2H4B/HIST1H4D	6	MEtan
BP	GO:0044085	cellular component biogenesis	0.00293937	0.019042	HIST1H46/HIST1H4D/HIST1H4D/HIST1H4D/HIST2H4B/HIST1H4D	6	MEtan
CC	GO:0000786	nucleosome	3.2308e-11	4.20003e-10	HIST1H46/HIST1H4D/HIST1H4D/HIST1H4D/HIST2H4B/HIST1H4D	6	MEtan
CC	GO:0044815	DNA packaging complex	3.2308e-11	4.20003e-10	HIST1H46/HIST1H4D/HIST1H4D/HIST1H4D/HIST2H4B/HIST1H4D	6	MEtan
CC	GO:0032993	protein-DNA complex	9.09175e-10	7.87952e-09	HIST1H46/HIST1H4D/HIST1H4D/HIST1H4D/HIST2H4B/HIST1H4D	6	MEtan
CC	GO:0000785	chromatin	2.09449e-07	1.36142e-06	HIST1H46/HIST1H4D/HIST1H4D/HIST1H4D/HIST2H4B/HIST1H4D	6	MEtan
CC	GO:0005694	chromosome	6.49725e-06	3.37857e-05	HIST1H46/HIST1H4D/HIST1H4D/HIST1H4D/HIST2H4B/HIST1H4D	6	MEtan
MF	GO:0046982	protein heterodimerization activity	4.71103e-07	7.06654e-06	HIST1H46/HIST1H4D/HIST1H4D/HIST1H4D/HIST2H4B/HIST1H4D	6	MEtan
MF	GO:0046983	protein dimerization activity	9.50411e-05	0.000712809	HIST1H46/HIST1H4D/HIST1H4D/HIST1H4D/HIST2H4B/HIST1H4D	6	MEtan
MF	GO:0003677	DNA binding	0.00462852	0.0179014	HIST1H46/HIST1H4D/HIST1H4D/HIST1H4D/HIST2H4B/HIST1H4D	6	MEtan
MF	GO:0003676	nucleic acid binding	0.0047737	0.0179014	HIST1H46/NUDT16L1/HIST1H4D/HIST1H4D/HIST1H4D/HIST2H4B/HIST1H4D	7	MEtan
BP	GO:0051168	nuclear export	3.14888e-05	0.0152091	ZC3H11B/NPM1/YWHAE/CPSF6	4	MEmagenta
BP	GO:0006913	nucleocytoplasmic transport	0.000167015	0.0268894	ZC3H11B/NPM1/YWHAE/CPSF6	4	MEmagenta
BP	GO:0051169	nuclear transport	0.000167015	0.0268894	ZC3H11B/NPM1/YWHAE/CPSF6	4	MEmagenta
BP	GO:0006611	protein export from nucleus	0.000357644	0.0431855	ZC3H11B/NPM1/YWHAE	3	MEmagenta
MF	GO:0003729	mRNA binding	0.000411887	0.0288321	ZC3H11B/CPSF6/EDC3/PUM1	4	MEmagenta
KEGG	gga00310	Lysine degradation	7.51925e-05	0.00323328	417712/423357/425119/425064/420437	5	MEmagenta
BP	GO:0030030	cell projection organization	9.77105e-10	6.26325e-07	PRNP/NDEL1/NEO1/LHX9/TWF2/PTPRS/EPHA4/CDH13/SEMA3A/SEMA3D/MAP6/RELN/TENM1/NPY/EPHA5/UNC5C/FAM65B/EPHB6/ADCYAP1/CDH2/EPHA3/EPHA7/DSCAM/CCK/AGRN/FGFR1/SEMA3C	27	MEyellow
BP	GO:0120036	plasma membrane bounded cell projection organization	9.77105e-10	6.26325e-07	PRNP/NDEL1/NEO1/LHX9/TWF2/PTPRS/EPHA4/CDH13/SEMA3A/SEMA3D/MAP6/RELN/TENM1/NPY/EPHA5/UNC5C/FAM65B/EPHB6/ADCYAP1/CDH2/EPHA3/EPHA7/DSCAM/CCK/AGRN/FGFR1/SEMA3C	27	MEyellow
BP	GO:0048666	neuron development	8.29879e-09	3.08679e-06	NDEL1/NEO1/LHX9/TWF2/PTPRS/EPHA4/SEMA3A/SEMA3D/MAP6/RELN/TENM1/NPY/EPHA5/UNC5C/EPHB6/ADCYAP1/CDH2/EPHA3/EPHA7/DSCAM/GABRB3/CCK/AGRN/FGFR1/SEMA3C	25	MEyellow
BP	GO:0031175	neuron projection development	1.2644e-08	3.08679e-06	NDEL1/NEO1/LHX9/TWF2/PTPRS/EPHA4/SEMA3A/SEMA3D/MAP6/RELN/NPY/EPHA5/UNC5C/EPHB6/ADCYAP1/CDH2/EPHA3/EPHA7/DSCAM/CCK/AGRN/FGFR1/SEMA3C	23	MEyellow
BP	GO:0048699	generation of neurons	1.31065e-08	3.08679e-06	NDEL1/NEO1/LHX9/TWF2/PTPRS/EPHA4/SEMA3A/SEMA3D/BRINP1/MAP6/RELN/TENM1/NPY/POMGNT2/EPHA5/UNC5C/TUBB2B/EPHB6/ADCYAP1/CDH2/EPHA3/EPHA7/DSCAM/GABRB3/CCK/WNT2B/GDPD5/AGRN/FGFR1/SEMA3C	30	MEyellow
BP	GO:0007409	axonogenesis	1.67768e-08	3.08679e-06	NDEL1/NEO1/LHX9/PTPRS/EPHA4/SEMA3A/SEMA3D/MAP6/RELN/EPHA5/UNC5C/EPHB6/CDH2/EPHA3/EPHA7/DSCAM/CCK/SEMA3C	18	MEyellow
BP	GO:0007399	nervous system development	1.68546e-08	3.08679e-06	NDEL1/NEO1/LHX9/TWF2/PTPRS/HDAC4/EPHA4/SEMA3A/SEMA3D/BRINP1/MAP6/RELN/TENM1/PROX1/LRP8/NPY/POMGNT2/EPHA5/UNC5C/TUBB2B/GBX2/EPHB6/ADCYAP1/CDH2/EPHA3/EPHA7/DSCAM/GABRB3/CCK/WNT2B/GDPD5/GFRA4/AGRN/FGFR1/DHX30/SEMA3C	36	MEyellow
BP	GO:0022008	neurogenesis	2.19107e-08	3.21732e-06	NDEL1/NEO1/LHX9/TWF2/PTPRS/EPHA4/SEMA3A/SEMA3D/BRINP1/MAP6/RELN/TENM1/NPY/POMGNT2/EPHA5/UNC5C/TUBB2B/EPHB6/ADCYAP1/CDH2/EPHA3/EPHA7/DSCAM/GABRB3/CCK/WNT2B/GDPD5/AGRN/FGFR1/SEMA3C	30	MEyellow
BP	GO:0030182	neuron differentiation	2.25865e-08	3.21732e-06	NDEL1/NEO1/LHX9/TWF2/PTPRS/EPHA4/SEMA3A/SEMA3D/BRINP1/MAP6/RELN/TENM1/NPY/EPHA5/UNC5C/EPHB6/ADCYAP1/CDH2/EPHA3/EPHA7/DSCAM/GABRB3/CCK/WNT2B/GDPD5/AGRN/FGFR1/SEMA3C	28	MEyellow
BP	GO:0061564	axon development	4.1718e-08	5.34825e-06	NDEL1/NEO1/LHX9/PTPRS/EPHA4/SEMA3A/SEMA3D/MAP6/RELN/EPHA5/UNC5C/EPHB6/CDH2/EPHA3/EPHA7/DSCAM/CCK/SEMA3C	18	MEyellow
BP	GO:0048667	cell morphogenesis involved in neuron differentiation	7.92444e-08	9.23558e-06	NDEL1/NEO1/LHX9/PTPRS/EPHA4/SEMA3A/SEMA3D/MAP6/RELN/EPHA5/UNC5C/EPHB6/CDH2/EPHA3/EPHA7/DSCAM/CCK/SEMA3C	18	MEyellow
BP	GO:0031344	regulation of cell projection organization	1.49597e-07	1.47526e-05	PRNP/NDEL1/TWF2/PTPRS/EPHA4/SEMA3A/SEMA3D/MAP6/TENM1/FAM65B/CDH2/EPHA7/DSCAM/AGRN/FGFR1/SEMA3C	16	MEyellow
BP	GO:0120035	regulation of plasma membrane bounded cell projection organization	1.49597e-07	1.47526e-05	PRNP/NDEL1/TWF2/PTPRS/EPHA4/SEMA3A/SEMA3D/MAP6/TENM1/FAM65B/CDH2/EPHA7/DSCAM/AGRN/FGFR1/SEMA3C	16	MEyellow
BP	GO:0007411	axon guidance	1.98801e-07	1.69908e-05	NEO1/LHX9/EPHA4/SEMA3A/SEMA3D/RELN/EPHA5/UNC5C/EPHB6/EPHA3/EPHA7/DSCAM/SEMA3C	13	MEyellow
BP	GO:0097485	neuron projection guidance	1.98801e-07	1.69908e-05	NEO1/LHX9/EPHA4/SEMA3A/SEMA3D/RELN/EPHA5/UNC5C/EPHB6/EPHA3/EPHA7/DSCAM/SEMA3C	13	MEyellow
BP	GO:0048812	neuron projection morphogenesis	2.15135e-07	1.72377e-05	NDEL1/NEO1/LHX9/PTPRS/EPHA4/SEMA3A/SEMA3D/MAP6/RELN/EPHA5/UNC5C/EPHB6/CDH2/EPHA3/EPHA7/DSCAM/CCK/SEMA3C	18	MEyellow
BP	GO:0048858	cell projection morphogenesis	2.60152e-07	1.85286e-05	NDEL1/NEO1/LHX9/PTPRS/EPHA4/SEMA3A/SEMA3D/MAP6/RELN/EPHA5/UNC5C/EPHB6/CDH2/EPHA3/EPHA7/DSCAM/CCK/SEMA3C	18	MEyellow
BP	GO:0120039	plasma membrane bounded cell projection morphogenesis	2.60152e-07	1.85286e-05	NDEL1/NEO1/LHX9/PTPRS/EPHA4/SEMA3A/SEMA3D/MAP6/RELN/EPHA5/UNC5C/EPHB6/CDH2/EPHA3/EPHA7/DSCAM/CCK/SEMA3C	18	MEyellow
BP	GO:0032990	cell part morphogenesis	3.76977e-07	2.5436e-05	NDEL1/NEO1/LHX9/PTPRS/EPHA4/SEMA3A/SEMA3D/MAP6/RELN/EPHA5/UNC5C/EPHB6/CDH2/EPHA3/EPHA7/DSCAM/CCK/SEMA3C	18	MEyellow
BP	GO:0048468	cell development	6.13907e-07	3.93514e-05	NDEL1/NEO1/LHX9/TWF2/PTPRS/HDAC4/EPHA4/SEMA3A/SEMA3D/BRINP1/MAP6/RELN/TENM1/PROX1/NPY/EPHA5/UNC5C/FAM65B/EPHB6/ADCYAP1/CDH2/TTR/EPHA3/EPHA7/DSCAM/GABRB3/CCK/WNT2B/GDPD5/AGRN/FGFR1/SEMA3C/ACTN1	33	MEyellow
BP	GO:0045664	regulation of neuron differentiation	6.71904e-07	4.10181e-05	NDEL1/TWF2/PTPRS/EPHA4/SEMA3A/SEMA3D/BRINP1/MAP6/CDH2/EPHA7/DSCAM/WNT2B/GDPD5/AGRN/FGFR1/SEMA3C	16	MEyellow
BP	GO:0000904	cell morphogenesis involved in differentiation	8.09343e-07	4.37663e-05	NDEL1/NEO1/LHX9/PTPRS/EPHA4/SEMA3A/SEMA3D/MAP6/RELN/PROX1/EPHA5/UNC5C/EPHB6/CDH2/EPHA3/EPHA7/DSCAM/CCK/SEMA3C	19	MEyellow
BP	GO:0006935	chemotaxis	8.19337e-07	4.37663e-05	NEO1/LHX9/EPHA4/CDH13/SEMA3A/SEMA3D/RELN/EPHA5/UNC5C/FAM65B/EPHB6/EPHA3/EPHA7/DSCAM/FGFR1/SEMA3C	16	MEyellow
BP	GO:0042330	taxis	8.19337e-07	4.37663e-05	NEO1/LHX9/EPHA4/CDH13/SEMA3A/SEMA3D/RELN/EPHA5/UNC5C/FAM65B/EPHB6/EPHA3/EPHA7/DSCAM/FGFR1/SEMA3C	16	MEyellow
BP	GO:0031345	negative regulation of cell projection organization	8.86197e-07	4.54442e-05	PRNP/PTPRS/EPHA4/SEMA3A/SEMA3D/EPHA7/AGRN/SEMA3C	8	MEyellow
BP	GO:0000902	cell morphogenesis	1.25731e-06	6.1995e-05	NDEL1/NEO1/LHX9/PTPRS/CDH4/EPHA4/CDH13/SEMA3A/SEMA3D/MAP6/RELN/PROX1/EPHA5/UNC5C/EPHB6/CDH2/EPHA3/EPHA7/DSCAM/CCK/CDH10/SEMA3C	22	MEyellow
BP	GO:0010975	regulation of neuron projection development	2.13745e-06	0.000101489	NDEL1/TWF2/PTPRS/EPHA4/SEMA3A/SEMA3D/MAP6/CDH2/EPHA7/DSCAM/AGRN/FGFR1/SEMA3C	13	MEyellow
BP	GO:0032989	cellular component morphogenesis	3.14461e-06	0.000143978	NDEL1/NEO1/LHX9/PTPRS/EPHA4/SEMA3A/SEMA3D/MAP6/RELN/EPHA5/UNC5C/EPHB6/CDH2/EPHA3/EPHA7/DSCAM/CCK/SEMA3C/ACTN1	19	MEyellow
BP	GO:0010977	negative regulation of neuron projection development	4.87114e-06	0.000204539	PTPRS/EPHA4/SEMA3A/SEMA3D/EPHA7/AGRN/SEMA3C	7	MEyellow
BP	GO:0050920	regulation of chemotaxis	4.87114e-06	0.000204539	CDH13/SEMA3A/SEMA3D/FAM65B/DSCAM/FGFR1/SEMA3C	7	MEyellow
BP	GO:0050767	regulation of neurogenesis	4.94595e-06	0.000204539	NDEL1/TWF2/PTPRS/EPHA4/SEMA3A/SEMA3D/BRINP1/MAP6/CDH2/EPHA7/DSCAM/WNT2B/GDPD5/AGRN/FGFR1/SEMA3C	16	MEyellow
BP	GO:0051960	regulation of nervous system development	5.11697e-06	0.000204999	NDEL1/TWF2/PTPRS/EPHA4/SEMA3A/SEMA3D/BRINP1/MAP6/GBX2/CDH2/EPHA7/DSCAM/WNT2B/GDPD5/AGRN/FGFR1/SEMA3C	17	MEyellow
BP	GO:0050770	regulation of axonogenesis	5.664e-06	0.000220038	PTPRS/EPHA4/SEMA3A/SEMA3D/MAP6/CDH2/EPHA7/DSCAM/SEMA3C	9	MEyellow
BP	GO:0060284	regulation of cell development	1.23165e-05	0.000464404	NDEL1/TWF2/PTPRS/HDAC4/EPHA4/SEMA3A/SEMA3D/BRINP1/MAP6/CDH2/EPHA7/DSCAM/WNT2B/GDPD5/AGRN/FGFR1/SEMA3C	17	MEyellow
BP	GO:0050768	negative regulation of neurogenesis	1.50798e-05	0.000552353	PTPRS/EPHA4/SEMA3A/SEMA3D/BRINP1/EPHA7/WNT2B/AGRN/SEMA3C	9	MEyellow
BP	GO:0034330	cell junction organization	1.60618e-05	0.000571977	PRNP/PTPRS/CDH4/EPHA4/CDH13/SEMA3A/CDH2/EPHA3/EPHA7/DSCAM/GABRB3/CSK/CDH10/AGRN	14	MEyellow
BP	GO:0051961	negative regulation of nervous system development	2.0302e-05	0.000703439	PTPRS/EPHA4/SEMA3A/SEMA3D/BRINP1/EPHA7/WNT2B/AGRN/SEMA3C	9	MEyellow
BP	GO:0007155	cell adhesion	2.22224e-05	0.00073049	PRNP/OPCML/NEO1/PTPRS/CDH4/EPHA4/CDH13/RELN/TENM1/PTK7/NRXN1/NEGR1/FAM65B/CDH2/EPHA3/EPHA7/DSCAM/PTPRU/CDH10/SPON1/AGRN	21	MEyellow
BP	GO:0022610	biological adhesion	2.22224e-05	0.00073049	PRNP/OPCML/NEO1/PTPRS/CDH4/EPHA4/CDH13/RELN/TENM1/PTK7/NRXN1/NEGR1/FAM65B/CDH2/EPHA3/EPHA7/DSCAM/PTPRU/CDH10/SPON1/AGRN	21	MEyellow
BP	GO:0045665	negative regulation of neuron differentiation	2.74174e-05	0.000878726	PTPRS/EPHA4/SEMA3A/SEMA3D/EPHA7/WNT2B/AGRN/SEMA3C	8	MEyellow
BP	GO:0010769	regulation of cell morphogenesis involved in differentiation	3.54552e-05	0.00110862	PTPRS/EPHA4/SEMA3A/SEMA3D/MAP6/CDH2/EPHA7/DSCAM/SEMA3C	9	MEyellow
BP	GO:0010721	negative regulation of cell development	4.60712e-05	0.00140627	PTPRS/EPHA4/SEMA3A/SEMA3D/BRINP1/EPHA7/WNT2B/AGRN/SEMA3C	9	MEyellow
BP	GO:0050808	synapse organization	5.92568e-05	0.00176668	PRNP/PTPRS/EPHA4/SEMA3A/CDH2/EPHA7/DSCAM/GABRB3/AGRN	9	MEyellow
BP	GO:0030154	cell differentiation	6.38163e-05	0.00185937	NDEL1/NEO1/LHX9/TWF2/PTPRS/HDAC4/EPHA4/SEMA3A/SEMA3D/BRINP1/MAP6/RELN/TENM1/PROX1/NPY/THRB/POMGNT2/EPHA5/UNC5C/MAFF/TUBB2B/FAM65B/EPHB6/ADCYAP1/CDH2/TTR/EPHA3/EPHA7/DSCAM/GABRB3/BGLAP/CCK/STRBP/PTPRU/WNT2B/GDPD5/AGRN/FGFR1/H2AFY/SEMA3C/SYT1/ACTN1	42	MEyellow
BP	GO:0048869	cellular developmental process	9.3792e-05	0.00267203	NDEL1/NEO1/LHX9/TWF2/PTPRS/HDAC4/EPHA4/SEMA3A/SEMA3D/BRINP1/MAP6/RELN/TENM1/PROX1/NPY/THRB/POMGNT2/EPHA5/UNC5C/MAFF/TUBB2B/FAM65B/EPHB6/ADCYAP1/CDH2/TTR/EPHA3/EPHA7/DSCAM/GABRB3/BGLAP/CCK/STRBP/PTPRU/WNT2B/GDPD5/AGRN/FGFR1/H2AFY/SEMA3C/SYT1/ACTN1	42	MEyellow
BP	GO:0040011	locomotion	0.000107141	0.00298598	NDEL1/NEO1/LHX9/EPHA4/CDH13/SEMA3A/SEMA3D/RELN/POMGNT2/EPHA5/UNC5C/TUBB2B/FAM65B/EPHB6/CDH2/EPHA3/EPHA7/DSCAM/CCK/FGFR1/SEMA3C	21	MEyellow
BP	GO:0060560	developmental growth involved in morphogenesis	0.000152347	0.0041555	NDEL1/PTPRS/SEMA3A/SEMA3D/PTK7/EPHA7/DSCAM/SEMA3C	8	MEyellow
BP	GO:0050803	regulation of synapse structure or activity	0.000161466	0.00422448	PRNP/EPHA4/SEMA3A/CDH2/EPHA7/AGRN	6	MEyellow
BP	GO:0050807	regulation of synapse organization	0.000161466	0.00422448	PRNP/EPHA4/SEMA3A/CDH2/EPHA7/AGRN	6	MEyellow
BP	GO:0006928	movement of cell or subcellular component	0.000201622	0.00516959	NDEL1/NEO1/LHX9/EPHA4/CACNA1D/CDH13/SEMA3A/SEMA3D/RELN/POMGNT2/EPHA5/UNC5C/TUBB2B/FAM65B/EPHB6/CDH2/EPHA3/EPHA7/DSCAM/CCK/FGFR1/SEMA3C	22	MEyellow
BP	GO:0018193	peptidyl-amino acid modification	0.000214572	0.00539376	PRNP/HDAC4/EPHA4/P4HA2/EGR1/RELN/TENM1/PTK7/ATF2/DYRK2/EPHA5/EPHB6/EPHA3/EPHA7/RAB6A/CSK/CSNK2A2/FGFR1/H2AFY	19	MEyellow
BP	GO:0048640	negative regulation of developmental growth	0.000241351	0.00595023	PTPRS/SEMA3A/SEMA3D/EPHA7/SEMA3C	5	MEyellow
BP	GO:0048588	developmental cell growth	0.000306091	0.00740393	NDEL1/PTPRS/SEMA3A/SEMA3D/TTR/EPHA7/DSCAM/SEMA3C	8	MEyellow
BP	GO:0018108	peptidyl-tyrosine phosphorylation	0.000330496	0.00784623	PRNP/EPHA4/RELN/PTK7/DYRK2/EPHA5/EPHB6/EPHA3/EPHA7/CSK/FGFR1	11	MEyellow
BP	GO:0021543	pallium development	0.000375478	0.0084547	NDEL1/RELN/NPY/EPHA5/CDH2	5	MEyellow
BP	GO:0048013	ephrin receptor signaling pathway	0.000375478	0.0084547	EPHA4/EPHA5/EPHB6/EPHA3/EPHA7	5	MEyellow
BP	GO:0018212	peptidyl-tyrosine modification	0.000382506	0.0084547	PRNP/EPHA4/RELN/PTK7/DYRK2/EPHA5/EPHB6/EPHA3/EPHA7/CSK/FGFR1	11	MEyellow
BP	GO:0051129	negative regulation of cellular component organization	0.000382506	0.0084547	PRNP/TWF2/PTPRS/EPHA4/SEMA3A/SEMA3D/TUBB2B/EPHA7/AGRN/H2AFY/SEMA3C	11	MEyellow
BP	GO:0090066	regulation of anatomical structure size	0.000436736	0.00930286	TWF2/PTPRS/SEMA3A/SEMA3D/TENM1/WASH1/EPHA7/DSCAM/NTS/SEMA3C	10	MEyellow
BP	GO:0001764	neuron migration	0.000442648	0.00930286	NDEL1/SEMA3A/RELN/POMGNT2/TUBB2B/CCK	6	MEyellow
BP	GO:0061387	regulation of extent of cell growth	0.000442648	0.00930286	PTPRS/SEMA3A/SEMA3D/EPHA7/DSCAM/SEMA3C	6	MEyellow
BP	GO:0031346	positive regulation of cell projection organization	0.000466008	0.00959961	NDEL1/TWF2/MAP6/TENM1/FAM65B/DSCAM/AGRN/FGFR1	8	MEyellow
BP	GO:0032535	regulation of cellular component size	0.000471744	0.00959961	TWF2/PTPRS/SEMA3A/SEMA3D/TENM1/WASH1/EPHA7/DSCAM/SEMA3C	9	MEyellow
BP	GO:0045595	regulation of cell differentiation	0.000600085	0.0120205	NDEL1/TWF2/PTPRS/HDAC4/EPHA4/SEMA3A/SEMA3D/BRINP1/MAP6/MAFF/FAM65B/CDH2/EPHA3/EPHA7/DSCAM/WNT2B/GDPD5/AGRN/FGFR1/H2AFY/SEMA3C	21	MEyellow
BP	GO:2000026	regulation of multicellular organismal development	0.000630144	0.0124284	NDEL1/TWF2/PTPRS/HDAC4/EPHA4/SEMA3A/SEMA3D/BRINP1/MAP6/MAFF/GBX2/CDH2/EPHA3/EPHA7/DSCAM/BGLAP/WNT2B/GDPD5/AGRN/FGFR1/H2AFY/SEMA3C	22	MEyellow
BP	GO:0007417	central nervous system development	0.000660022	0.0128204	NDEL1/LHX9/EPHA4/RELN/PROX1/LRP8/NPY/EPHA5/GBX2/CDH2/EPHA7/AGRN/FGFR1/DHX30	14	MEyellow
BP	GO:0008361	regulation of cell size	0.000779835	0.0145014	PTPRS/SEMA3A/SEMA3D/EPHA7/DSCAM/SEMA3C	6	MEyellow
BP	GO:0034332	adherens junction organization	0.00080312	0.0145014	CDH4/CDH13/CDH2/CSK/CDH10	5	MEyellow
BP	GO:0060491	regulation of cell projection assembly	0.00080312	0.0145014	NDEL1/TWF2/TENM1/FAM65B/AGRN	5	MEyellow
BP	GO:0099173	postsynapse organization	0.00080312	0.0145014	PRNP/EPHA4/CDH2/EPHA7/AGRN	5	MEyellow
BP	GO:0120032	regulation of plasma membrane bounded cell projection assembly	0.00080312	0.0145014	NDEL1/TWF2/TENM1/FAM65B/AGRN	5	MEyellow
BP	GO:0048513	animal organ development	0.000837166	0.0149062	NDEL1/LHX9/HDAC4/EPHA4/SEMA3A/SEMA3D/RELN/PROX1/LRP8/NPY/THRB/EPHA5/UNC5C/MAFF/LARGE1/CYP19A1/GBX2/FAM65B/CDH2/EPHA3/EPHA7/DSCAM/GABRB3/BGLAP/ARID5B/CALB1/WNT2B/AGRN/FGFR1/H2AFY/SEMA3C/ACTN1/SOBP	33	MEyellow
BP	GO:0009653	anatomical structure morphogenesis	0.000890852	0.0156448	NDEL1/NEO1/LHX9/PTPRS/CDH4/EPHA4/CDH13/SEMA3A/SEMA3D/MAP6/RELN/PTK7/NRXN1/PROX1/THRB/EPHA5/UNC5C/FAM65B/EPHB6/CDH2/EPHA3/EPHA7/DSCAM/CCK/CDH10/CALB1/WNT2B/FGFR1/SEMA3C/ACTN1/SOBP	31	MEyellow
BP	GO:0098742	cell-cell adhesion via plasma-membrane adhesion molecules	0.000969454	0.0167951	PTPRS/CDH4/CDH13/TENM1/CDH2/DSCAM/CDH10	7	MEyellow
BP	GO:0048638	regulation of developmental growth	0.000988408	0.0168952	PTPRS/SEMA3A/SEMA3D/EPHA7/DSCAM/AGRN/FGFR1/SEMA3C	8	MEyellow
BP	GO:0034329	cell junction assembly	0.00106259	0.0179242	CDH4/CDH13/CDH2/EPHA3/EPHA7/DSCAM/GABRB3/CDH10/AGRN	9	MEyellow
BP	GO:0098609	cell-cell adhesion	0.00110316	0.0183669	PRNP/PTPRS/CDH4/CDH13/TENM1/FAM65B/CDH2/EPHA7/DSCAM/CDH10/AGRN	11	MEyellow
BP	GO:0051128	regulation of cellular component organization	0.00117666	0.0193395	PRNP/NDEL1/TWF2/PTPRS/EPHA4/CDH13/SEMA3A/SEMA3D/MAP6/TENM1/EPHA5/TUBB2B/WASH1/FAM65B/OPTN/CDH2/EPHA3/EPHA7/DSCAM/AGRN/FGFR1/H2AFY/SEMA3C	23	MEyellow
BP	GO:0022604	regulation of cell morphogenesis	0.00123298	0.0200086	PTPRS/EPHA4/SEMA3A/SEMA3D/MAP6/CDH2/EPHA7/DSCAM/SEMA3C	9	MEyellow
BP	GO:1990138	neuron projection extension	0.00128762	0.020294	NDEL1/PTPRS/SEMA3A/SEMA3D/DSCAM/SEMA3C	6	MEyellow
BP	GO:0007218	neuropeptide signaling pathway	0.00129806	0.020294	GAL/TENM1/NPY/ADCYAP1	4	MEyellow
BP	GO:0120034	positive regulation of plasma membrane bounded cell projection assembly	0.00129806	0.020294	NDEL1/TENM1/FAM65B/AGRN	4	MEyellow
BP	GO:0042221	response to chemical	0.00148231	0.0228954	PRNP/NDEL1/NEO1/LHX9/HDAC4/RBM22/EPHA4/CDH13/SEMA3A/SEMA3D/BRINP1/HYOU1/EGR1/RELN/THRB/EPHA5/NFE2L1/UNC5C/FAM65B/OPTN/EPHB6/EPHA3/EPHA7/DSCAM/GABRB3/BGLAP/CALB1/WNT2B/AGRN/FGFR1/SEMA3C/SYT1/DNMT3A/SIK1	34	MEyellow
BP	GO:0030516	regulation of axon extension	0.0015173	0.0231569	PTPRS/SEMA3A/SEMA3D/DSCAM/SEMA3C	5	MEyellow
BP	GO:1903827	regulation of cellular protein localization	0.0019015	0.0286792	PRNP/NDEL1/STX10/SEMA3A/TENM1/FAM65B/CDH2/H2AFY	8	MEyellow
BP	GO:0044331	cell-cell adhesion mediated by cadherin	0.00195577	0.0291546	CDH4/CDH13/CDH2/CDH10	4	MEyellow
BP	GO:0007605	sensory perception of sound	0.00201177	0.0293079	CACNA1D/FAM65B/GABRB3/FGFR1/SOBP	5	MEyellow
BP	GO:0050954	sensory perception of mechanical stimulus	0.00201177	0.0293079	CACNA1D/FAM65B/GABRB3/FGFR1/SOBP	5	MEyellow
BP	GO:0048589	developmental growth	0.00207339	0.0298661	NDEL1/PTPRS/SEMA3A/SEMA3D/PTK7/LARGE1/TTR/EPHA7/DSCAM/AGRN/FGFR1/SEMA3C	12	MEyellow
BP	GO:0007169	transmembrane receptor protein tyrosine kinase signaling pathway	0.00228924	0.032609	NDEL1/EPHA4/CDH13/EPHA5/EPHB6/EPHA3/EPHA7/WNT2B/GFRA4/AGRN/FGFR1/SIK1	12	MEyellow
BP	GO:0009605	response to external stimulus	0.00260842	0.0360419	NEO1/LHX9/PTPRS/EPHA4/CDH13/SEMA3A/SEMA3D/RELN/CRY2/EPHA5/UNC5C/FAM65B/OPTN/EPHB6/TTR/EPHA3/EPHA7/DSCAM/BGLAP/FGFR1/SEMA3C/SIK1	22	MEyellow
BP	GO:0007416	synapse assembly	0.00261458	0.0360419	CDH2/EPHA7/DSCAM/GABRB3/AGRN	5	MEyellow
BP	GO:0048675	axon extension	0.00261458	0.0360419	PTPRS/SEMA3A/SEMA3D/DSCAM/SEMA3C	5	MEyellow
BP	GO:0016339	calcium-dependent cell-cell adhesion via plasma membrane cell adhesion molecules	0.00281297	0.0379603	CDH4/CDH13/CDH2/CDH10	4	MEyellow
BP	GO:0099504	synaptic vesicle cycle	0.00281297	0.0379603	CACNA1D/CDH2/AMPH/SYT1	4	MEyellow
BP	GO:0009888	tissue development	0.00292979	0.0391249	HDAC4/EPHA4/SEMA3A/SEMA3D/PTK7/PROX1/THRB/UNC5C/MAFF/LARGE1/FAM65B/CDH2/EPHA3/EPHA7/BGLAP/ARID5B/CALB1/WNT2B/FGFR1/H2AFY/SEMA3C/ACTN1	22	MEyellow
BP	GO:0021537	telencephalon development	0.00333856	0.0441241	NDEL1/RELN/NPY/EPHA5/CDH2	5	MEyellow
BP	GO:0051962	positive regulation of nervous system development	0.00338052	0.0442227	TWF2/SEMA3A/BRINP1/MAP6/DSCAM/GDPD5/AGRN/FGFR1	8	MEyellow
BP	GO:0045596	negative regulation of cell differentiation	0.00349057	0.0452011	PTPRS/HDAC4/EPHA4/SEMA3A/SEMA3D/BRINP1/EPHA7/WNT2B/AGRN/SEMA3C	10	MEyellow
BP	GO:0007166	cell surface receptor signaling pathway	0.00354158	0.045403	PRNP/NDEL1/NEO1/EPHA4/CDH13/BOK/SEMA3A/SEMA3D/EGR1/PTK7/EPHA5/UNC5C/EPHB6/CDH2/EPHA3/EPHA7/DSCAM/GABRB3/CSK/CSNK2A2/WNT2B/GFRA4/AGRN/FGFR1/SEMA3C/SIK1	26	MEyellow
BP	GO:0008037	cell recognition	0.00389631	0.0494561	EPHA4/SEMA3A/EPHA3/DSCAM	4	MEyellow
CC	GO:0043005	neuron projection	5.72695e-10	1.12248e-07	PRNP/NDEL1/PTPRS/EPHA4/CDH13/SEMA3A/BRINP1/MAP6/RELN/TENM1/CACNA1B/EPHA5/UNC5C/FAM65B/EPHB6/ADCYAP1/CDH2/EPHA3/EPHA7/DSCAM/GABRB3/CCK/CALB1/AMPH/GDPD5/AGRN/SYT1/CAMK2D	28	MEyellow
CC	GO:0045202	synapse	1.62837e-07	1.32643e-05	PRNP/NDEL1/RIMBP2/STX10/PTPRS/HDAC4/KCNMA1/EPHA4/CACNA1D/SEMA3A/CACNA1B/UNC5C/PHACTR1/CDH2/EPHA7/DSCAM/GABRB3/CALB1/AMPH/AGRN/SYT1	21	MEyellow
CC	GO:0120025	plasma membrane bounded cell projection	2.03025e-07	1.32643e-05	PRNP/NDEL1/PTPRS/EPHA4/CDH13/SEMA3A/BRINP1/MAP6/RELN/TENM1/CACNA1B/EPHA5/UNC5C/FAM65B/EPHB6/ADCYAP1/CDH2/EPHA3/EPHA7/DSCAM/GABRB3/CCK/CALB1/AMPH/GDPD5/AGRN/SYT1/CAMK2D/ACTN1	29	MEyellow
CC	GO:0042995	cell projection	5.29562e-07	2.59486e-05	PRNP/NDEL1/PTPRS/EPHA4/CDH13/SEMA3A/BRINP1/MAP6/RELN/TENM1/CACNA1B/EPHA5/UNC5C/FAM65B/EPHB6/ADCYAP1/CDH2/EPHA3/EPHA7/DSCAM/GABRB3/CCK/CALB1/AMPH/GDPD5/AGRN/SYT1/CAMK2D/ACTN1	29	MEyellow
CC	GO:0098793	presynapse	2.42243e-06	8.75522e-05	NDEL1/STX10/PTPRS/EPHA4/CACNA1D/CACNA1B/CDH2/CALB1/AMPH/SYT1	10	MEyellow
CC	GO:0030054	cell junction	2.82737e-06	8.75522e-05	PRNP/NDEL1/RIMBP2/STX10/PTPRS/HDAC4/KCNMA1/EPHA4/CACNA1D/SEMA3A/CACNA1B/PTK7/UNC5C/PHACTR1/CDH2/EPHA7/DSCAM/GABRB3/PTPRU/CALB1/AMPH/AGRN/SYT1/ACTN1	24	MEyellow
CC	GO:0030424	axon	3.12686e-06	8.75522e-05	NDEL1/PTPRS/EPHA4/SEMA3A/MAP6/CACNA1B/EPHA5/UNC5C/DSCAM/CCK/CALB1/GDPD5/AGRN/SYT1	14	MEyellow
CC	GO:0031224	intrinsic component of membrane	1.20559e-05	0.00029537	PRNP/OPCML/ATP2A3/NEO1/TECPR1/STX10/PTPRS/KCNMA1/CDH4/EPHA4/CACNA1D/CDH13/BOK/SEMA3A/SEMA3D/PTPRG/TENM1/CACNA1B/PTK7/NRXN1/LRP8/NEGR1/POMGNT2/EPHA5/NFE2L1/UNC5C/LARGE1/EPHB6/CDH2/EPHA3/EPHA7/DSCAM/FNDC3A/GABRB3/PTPRU/CDH10/CRIM1/DNAJC16/GDPD5/GFRA4/AGRN/ENTPD2/FGFR1/SEMA3C/SYT1	45	MEyellow
CC	GO:0070382	exocytic vesicle	9.16206e-05	0.00199529	NDEL1/STX10/PTPRS/RAB6A/AMPH/SYT1	6	MEyellow
CC	GO:0044297	cell body	0.000197161	0.00380842	NDEL1/PTPRS/SEMA3A/BRINP1/ADCYAP1/CDH2/DSCAM/CALB1	8	MEyellow
CC	GO:0016021	integral component of membrane	0.000213738	0.00380842	ATP2A3/NEO1/TECPR1/STX10/PTPRS/KCNMA1/CDH4/EPHA4/CACNA1D/BOK/SEMA3A/SEMA3D/PTPRG/TENM1/CACNA1B/PTK7/NRXN1/LRP8/POMGNT2/EPHA5/NFE2L1/UNC5C/LARGE1/EPHB6/CDH2/EPHA3/EPHA7/DSCAM/FNDC3A/GABRB3/PTPRU/CDH10/CRIM1/DNAJC16/GDPD5/AGRN/ENTPD2/FGFR1/SEMA3C/SYT1	40	MEyellow
CC	GO:0036477	somatodendritic compartment	0.000315278	0.00514955	PRNP/NDEL1/PTPRS/EPHA4/BRINP1/MAP6/RELN/EPHA5/UNC5C/ADCYAP1/DSCAM/CALB1	12	MEyellow
CC	GO:0005887	integral component of plasma membrane	0.000422694	0.00637293	NEO1/PTPRS/EPHA4/CACNA1D/SEMA3A/SEMA3D/TENM1/CACNA1B/EPHA5/EPHB6/CDH2/EPHA3/EPHA7/DSCAM/GABRB3/FGFR1/SEMA3C	17	MEyellow
CC	GO:0030658	transport vesicle membrane	0.000483262	0.00676567	STX10/PTPRS/AMPH/SEC31A/SYT1	5	MEyellow
CC	GO:0030133	transport vesicle	0.000649986	0.00820043	NDEL1/STX10/PTPRS/RAB6A/AMPH/SEC31A/SYT1	7	MEyellow
CC	GO:0008021	synaptic vesicle	0.000695002	0.00820043	NDEL1/STX10/PTPRS/AMPH/SYT1	5	MEyellow
CC	GO:0031226	intrinsic component of plasma membrane	0.000711262	0.00820043	NEO1/PTPRS/EPHA4/CACNA1D/SEMA3A/SEMA3D/TENM1/CACNA1B/EPHA5/EPHB6/CDH2/EPHA3/EPHA7/DSCAM/GABRB3/FGFR1/SEMA3C	17	MEyellow
CC	GO:0030425	dendrite	0.00151009	0.0155778	PRNP/EPHA4/BRINP1/MAP6/RELN/EPHA5/UNC5C/DSCAM/CALB1	9	MEyellow
CC	GO:0097447	dendritic tree	0.00151009	0.0155778	PRNP/EPHA4/BRINP1/MAP6/RELN/EPHA5/UNC5C/DSCAM/CALB1	9	MEyellow
CC	GO:0016342	catenin complex	0.00173898	0.0163151	CDH4/CDH13/CDH2/CDH10	4	MEyellow
CC	GO:0098978	glutamatergic synapse	0.00174805	0.0163151	EPHA4/SEMA3A/EPHA7/CALB1/AGRN	5	MEyellow
CC	GO:0043025	neuronal cell body	0.00211255	0.0188209	NDEL1/PTPRS/BRINP1/ADCYAP1/DSCAM/CALB1	6	MEyellow
CC	GO:0097060	synaptic membrane	0.00318011	0.0269835	PTPRS/KCNMA1/EPHA4/CACNA1D/CACNA1B/CDH2/GABRB3/CALB1	8	MEyellow
CC	GO:0005886	plasma membrane	0.0033041	0.0269835	PRNP/OPCML/NEO1/RIMBP2/TPM1/PTPRS/KCNMA1/CDH4/EPHA4/CACNA1D/CDH13/SEMA3A/SEMA3D/TENM1/CACNA1B/NEGR1/EPHA5/UNC5C/FAM65B/EPHB6/CDH2/EPHA3/EPHA7/DSCAM/GABRB3/PTPRU/CDH10/CALB1/AMPH/GFRA4/AGRN/FGFR1/SEMA3C/SYT1/ACTN1	35	MEyellow
CC	GO:0031982	vesicle	0.00359008	0.0281462	PLEKHJ1/NDEL1/TECPR1/STX10/PTPRS/EPHA4/MAP6/WASH1/OPTN/AVP/TTR/EPHA3/RAB6A/GABRB3/CALB1/AMPH/FGFR1/SEC31A/SYT1	19	MEyellow
CC	GO:0099503	secretory vesicle	0.00385984	0.0287732	NDEL1/STX10/PTPRS/AVP/RAB6A/AMPH/SYT1	7	MEyellow
CC	GO:0031410	cytoplasmic vesicle	0.00411046	0.0287732	PLEKHJ1/NDEL1/TECPR1/STX10/PTPRS/EPHA4/MAP6/WASH1/OPTN/AVP/TTR/EPHA3/RAB6A/GABRB3/AMPH/FGFR1/SEC31A/SYT1	18	MEyellow
CC	GO:0097708	intracellular vesicle	0.00411046	0.0287732	PLEKHJ1/NDEL1/TECPR1/STX10/PTPRS/EPHA4/MAP6/WASH1/OPTN/AVP/TTR/EPHA3/RAB6A/GABRB3/AMPH/FGFR1/SEC31A/SYT1	18	MEyellow
CC	GO:0012506	vesicle membrane	0.00512331	0.0346265	STX10/PTPRS/GABRB3/CALB1/AMPH/SEC31A/SYT1	7	MEyellow
CC	GO:0071944	cell periphery	0.00615184	0.040192	PRNP/OPCML/NEO1/RIMBP2/TPM1/PTPRS/KCNMA1/CDH4/EPHA4/CACNA1D/CDH13/SEMA3A/SEMA3D/TENM1/CACNA1B/NEGR1/EPHA5/UNC5C/FAM65B/EPHB6/CDH2/EPHA3/EPHA7/DSCAM/GABRB3/PTPRU/CDH10/CALB1/AMPH/GFRA4/AGRN/FGFR1/SEMA3C/SYT1/ACTN1	35	MEyellow
CC	GO:0005802	trans-Golgi network	0.00783022	0.0495072	PLEKHJ1/STX10/OPTN/RAB6A	4	MEyellow
MF	GO:0004713	protein tyrosine kinase activity	0.000117382	0.0277021	EPHA4/PTK7/DYRK2/EPHA5/EPHB6/EPHA3/EPHA7/CSK/FGFR1	9	MEyellow
KEGG	gga04020	Calcium signaling pathway	7.00103e-08	7.42109e-06	395707/374077/424412/395895/374175/395742/769385/374169/395760/427687/404296/424548/374128/421614/420935/474379/427552/396120/421998/422013/373933/429367/420328/427900/107049790/416567/107057643/396516/422688	29	MEyellow
KEGG	gga04080	Neuroactive ligand-receptor interaction	2.37529e-07	1.25891e-05	419906/427575/414893/428147/423117/422289/404296/424548/420573/422520/396464/396431/374005/417965/421614/428485/396362/420979/421644/396101/408251/427552/396120/428799/418489/421858/418684/373933/431664/429367/417883/419251/396290/414884/404297/428934/427853	37	MEyellow
KEGG	gga04540	Gap junction	5.13156e-05	0.00181315	374077/427687/395273/374128/421614/420883/420935/422013/373933/420328/416567/107050028/768337	13	MEyellow
KEGG	gga04912	GnRH signaling pathway	0.000219978	0.00582941	374077/395895/374175/373931/427687/420935/421998/422013/420328/416567/422688/107050028	12	MEyellow
KEGG	gga04261	Adrenergic signaling in cardiomyocytes	0.000323252	0.00674747	395707/396366/395895/374175/417706/395760/427687/395727/420935/422013/373924/420328/107057643/422688/107050028	15	MEyellow
KEGG	gga04070	Phosphatidylinositol signaling system	0.000381932	0.00674747	420072/419999/770911/423197/415587/427687/422454/429096/418124/100859723/416567/421132	12	MEyellow
KEGG	gga00513	Various types of N-glycan biosynthesis	0.00161434	0.0222319	770601/769263/770994/416285/427873/418265/415320	7	MEyellow
KEGG	gga04916	Melanogenesis	0.00167788	0.0222319	419416/374175/427687/420935/422013/420328/374243/395964/416567/422688/107050028	11	MEyellow
KEGG	gga04520	Adherens junction	0.0031609	0.0372284	421761/421049/415626/395964/100857875/396516/395870/395889/373918	9	MEyellow
KEGG	gga04810	Regulation of actin cytoskeleton	0.00411662	0.0436361	419083/420072/419999/416246/416837/419752/415560/424108/416734/429096/374128/421761/396516/395870/429363/101752044/373918	17	MEyellow
KEGG	gga00190	Oxidative phosphorylation	1.06411e-09	4.15003e-08	416391/416978/770937/770724/769146/420060/418541/431629/418118/107049545/39116944	11	MEpurple
KEGG	gga03040	Spliceosome	0.000265186	0.00517113	417916/112533523/769794/112531646/112531610/112532220	6	MEpurple
KEGG	gga04260	Cardiac muscle contraction	0.00227996	0.0296395	416978/770937/431629/107049545	4	MEpurple
CC	GO:0005840	ribosome	3.14183e-05	0.00301616	RPL22/RPL27/RPS13/RPL39L/SMARCAL1/RPS12	6	MEpink
CC	GO:0022626	cytosolic ribosome	7.55377e-05	0.00362581	RPL22/RPL27/RPS13/RPL39L/RPS12	5	MEpink
CC	GO:1990904	ribonucleoprotein complex	0.00013498	0.00431936	RPL22/PRKRIP1/RPL27/YBX1/RPS13/RPL39L/RPS12/EIF1	8	MEpink
CC	GO:0044391	ribosomal subunit	0.000213536	0.00512487	RPL22/RPL27/RPS13/RPL39L/RPS12	5	MEpink
CC	GO:0000786	nucleosome	0.000761319	0.0121811	HIST1H101/HIST1H2B8/H2AFJ/HIST1H2B7	4	MEpink
CC	GO:0044815	DNA packaging complex	0.000761319	0.0121811	HIST1H101/HIST1H2B8/H2AFJ/HIST1H2B7	4	MEpink
CC	GO:0000785	chromatin	0.00135529	0.0185868	HMGB2/HMGN2P46/HIST1H101/HMGN4/HIST1H2B8/H2AFJ/HIST1H2B7	7	MEpink
CC	GO:0022625	cytosolic large ribosomal subunit	0.00217117	0.026054	RPL22/RPL27/RPL39L	3	MEpink
CC	GO:0015934	large ribosomal subunit	0.00439708	0.0469021	RPL22/RPL27/RPL39L	3	MEpink
MF	GO:0003735	structural constituent of ribosome	1.32484e-05	0.00177529	RPL22/RPL27/RPS13/RPL39L/SMARCAL1/RPS12	6	MEpink
KEGG	gga03010	Ribosome	1.05698e-22	8.87865e-21	373937/771528/420001/396280/417574/423726/100859914/414782/415498/424924/416706/374132/417264/100858296/421698/430990/418401/427323/418568/418699/418710/419049/770249/418933/416122/426492/100857770	27	MEpink
KEGG	gga00190	Oxidative phosphorylation	3.16586e-10	1.32966e-08	420065/771510/416543/423763/101749042/772150/769735/770190/769954/416336/771478/416495/427897/418508/420337/768660	16	MEpink
CC	GO:0043235	receptor complex	8.32931e-05	0.0143303	GABRA1/ITGAV/CHRNA5/CHRNA4/ITGB1/HSPD1/ABHD12/AXL/FGFR2/ALCAM/SMAD3/GABRG2/KIT	13	MEbrown
CC	GO:0005829	cytosol	0.000139807	0.0143303	RACK1/RPS17/BECN1/CHUK/ATIC/CAPZB/PDZD11/RPL5/HSPD1/NHLRC2/VPS50/PPP1CB/RNF13/SPAST/RPL15/MYLK/AGTPBP1/PACSIN2/MYO6/DDX1/SPRY2/MTMR2/RPLP0/ASS1/MAPK4/HBAD/DCAF13/RPSAP58/SMAD3/RPS27A/GART/MTFR1/EIF3H/HBA1	34	MEbrown
CC	GO:0022626	cytosolic ribosome	0.000557686	0.0371826	RACK1/RPS17/RPL5/RPL15/RPLP0/RPSAP58/RPS27A	7	MEbrown
CC	GO:0031256	leading edge membrane	0.00088069	0.0371826	GABRA1/ITGB1/PACSIN2/MYO6/GABRG2	5	MEbrown
CC	GO:0005840	ribosome	0.000906892	0.0371826	RACK1/RPS17/RPL5/RPL15/RPLP0/RPSAP58/RPS27A/EIF3H	8	MEbrown
KEGG	gga01212	Fatty acid metabolism	3.4665e-06	0.000488777	417366/395785/424005/419681/395706/424491/770094/416969/424564/421587/424251/431579/395929/418968/769787	15	MEbrown
KEGG	gga00410	beta-Alanine metabolism	8.03229e-05	0.00566276	417366/424405/417615/416969/416642/422934/395929/421013/395743	9	MEbrown
KEGG	gga01040	Biosynthesis of unsaturated fatty acids	0.000201149	0.00945401	417366/395785/395706/424491/770094/424564/424251/431579/769787	9	MEbrown
KEGG	gga00071	Fatty acid degradation	0.000566699	0.014391	417366/424005/424405/417615/770094/416969/421587/395929/418968	9	MEbrown
KEGG	gga00250	Alanine, aspartate and glutamate metabolism	0.000566699	0.014391	416642/428579/776127/419011/417185/415746/395743/423612/396489	9	MEbrown
KEGG	gga04137	Mitophagy - animal	0.000612381	0.014391	419993/420007/420018/415451/417825/417857/423971/395149/421784/770805/395796/395490/427559	13	MEbrown
KEGG	gga03050	Proteasome	0.000891934	0.0179661	428274/415869/429986/419997/415357/395874/421218/423586/417425	9	MEbrown
KEGG	gga00650	Butanoate metabolism	0.00125813	0.0221745	416969/416642/421587/422715/395929/418968/395743	7	MEbrown
KEGG	gga00062	Fatty acid elongation	0.00163898	0.0256774	419681/424491/424564/424251/431579/395929/769787	7	MEbrown
BP	GO:0033036	macromolecule localization	7.30946e-06	0.00554439	LAMTOR3/CRHR1/CHMP7/ARL8A/WDR45B/XPO7/TMEM231/STAT3/KHDRBS1/GET4/YWHAB/VPS51/ATG7/RAF1/VCL/ARNTL/LOC422214/PAFAH1B1/ATG4B/SORL1/ARCN1/VAMP7/ZFYVE27/EIF4A3/SEC23B/SNAP25/GPHN/IPO13/SELENOT/TGFBR2/BCL2/KPNA1/GAPDH/MAPRE2/TMEM167A/CTNNA2/DNAJC27/MYO5A/LAMP1/GPC1/CHMP1B/C26H6orf106/ARL2BP/CHMP2A	44	MEblue
BP	GO:0008104	protein localization	7.33385e-06	0.00554439	LAMTOR3/CHMP7/ARL8A/WDR45B/XPO7/TMEM231/STAT3/GET4/YWHAB/VPS51/ATG7/RAF1/VCL/ARNTL/PAFAH1B1/ATG4B/SORL1/ARCN1/VAMP7/ZFYVE27/SEC23B/SNAP25/GPHN/IPO13/SELENOT/TGFBR2/BCL2/KPNA1/GAPDH/MAPRE2/TMEM167A/CTNNA2/DNAJC27/MYO5A/LAMP1/GPC1/CHMP1B/C26H6orf106/ARL2BP/CHMP2A	40	MEblue
BP	GO:0051641	cellular localization	2.07412e-05	0.0104536	LAMTOR3/CHMP7/ARL8A/WDR45B/XPO7/STAT3/KHDRBS1/GET4/YWHAB/VPS51/RAF1/VCL/ARNTL/PAFAH1B1/TBCCD1/SORL1/ARCN1/VAMP7/ZFYVE27/SEC23B/SNAP25/GPHN/IPO13/SELENOT/DTNBP1/BRAF/BCL2/CACNA1C/KPNA1/MAPRE2/TMEM167A/LOC776816/DNAJC27/MYO5A/LAMP1/GPC1/CHMP1B/C26H6orf106/ARL2BP/CHMP2A	40	MEblue
CC	GO:0012505	endomembrane system	0.000226983	0.0165115	LAMTOR3/CHMP7/SPPL2C/ARL8A/HSPA5/XPO7/SDF4/VAC14/RPN2/QSOX1/EMC1/VPS51/RAF1/ST6GAL1/TPST2/USP10/PAFAH1B1/RPN1/SORL1/EPHB1/RNF5/ARCN1/VAMP7/HACD3/ZFYVE27/MTMR8/GRB2/PDIA3/SEC23B/SNAP25/DDOST/SELENOT/GPAT3/NTRK2/DTNBP1/BCL2/NCLN/KPNA1/GAPDH/TPD52L1/POMK/TMEM167A/ORMDL2/MYO5A/ATP2A2/LAMP1/LFNG/GLG1/GPC1/CHMP1B/YIPF3/RRP12/LMF2/CHMP2A/ELOVL6	55	MEblue
CC	GO:0005768	endosome	0.000229267	0.0165115	LAMTOR3/CHMP7/SPPL2C/ARL8A/SDF4/VAC14/VPS51/USP10/SORL1/EPHB1/VAMP7/ZFYVE27/GRB2/NTRK2/DTNBP1/TPD52L1/LAMP1/GPC1/CHMP1B/CHMP2A	20	MEblue
CC	GO:0031090	organelle membrane	0.000235567	0.0165115	LAMTOR3/CHMP7/SPPL2C/ARL8A/VAC14/TMEM231/ATP6V0A1/RPN2/QSOX1/EMC1/VCL/ST6GAL1/TPST2/RPN1/EPHB1/RNF5/ARCN1/VAMP7/HACD3/ZFYVE27/PDIA3/SEC23B/DDOST/SELENOT/GPAT3/NTRK2/SIRT5/DTNBP1/BCL2/SDHA/NCLN/GAPDH/ATP6V1A/POMK/TMEM167A/BCL2L10/ORMDL2/MYO5A/ATP2A2/LAMP1/LFNG/GLG1/CHMP1B/RRP12/LMF2/CHMP2A/ELOVL6	47	MEblue
CC	GO:0005789	endoplasmic reticulum membrane	0.00031305	0.0165115	SPPL2C/RPN2/EMC1/RPN1/RNF5/VAMP7/HACD3/ZFYVE27/PDIA3/SEC23B/DDOST/SELENOT/GPAT3/DTNBP1/BCL2/NCLN/POMK/ORMDL2/ATP2A2/LMF2/ELOVL6	21	MEblue
CC	GO:0042175	nuclear outer membrane-endoplasmic reticulum membrane network	0.000362095	0.0165115	SPPL2C/RPN2/EMC1/RPN1/RNF5/VAMP7/HACD3/ZFYVE27/PDIA3/SEC23B/DDOST/SELENOT/GPAT3/DTNBP1/BCL2/NCLN/POMK/ORMDL2/ATP2A2/LMF2/ELOVL6	21	MEblue
CC	GO:0098796	membrane protein complex	0.000484671	0.0184175	LAMTOR3/CHMP7/VAC14/ATP6V0A1/EMC1/RNF5/ARCN1/VAMP7/PDIA3/SEC23B/SNAP25/DDOST/KCNAB1/ACVR2A/BCL2/CACNA1C/SDHA/ATP6V1A/ATP1B1/ORMDL2/GABRQ/GNAI2/CHMP1B/CHMP2A	24	MEblue
CC	GO:0005770	late endosome	0.00157782	0.0474214	LAMTOR3/ARL8A/SDF4/SORL1/VAMP7/LAMP1/CHMP1B/CHMP2A	8	MEblue
CC	GO:0010008	endosome membrane	0.00208755	0.0474214	LAMTOR3/CHMP7/SPPL2C/ARL8A/VAC14/EPHB1/VAMP7/ZFYVE27/NTRK2/DTNBP1/LAMP1/CHMP1B/CHMP2A	13	MEblue
CC	GO:0098588	bounding membrane of organelle	0.00209266	0.0474214	LAMTOR3/CHMP7/SPPL2C/ARL8A/VAC14/TMEM231/ATP6V0A1/QSOX1/ST6GAL1/TPST2/EPHB1/RNF5/ARCN1/VAMP7/ZFYVE27/SEC23B/NTRK2/DTNBP1/BCL2/ATP6V1A/TMEM167A/BCL2L10/MYO5A/ATP2A2/LAMP1/LFNG/GLG1/CHMP1B/CHMP2A	29	MEblue
CC	GO:0031410	cytoplasmic vesicle	0.00228788	0.0474214	LAMTOR3/CHMP7/SPPL2C/ARL8A/SDF4/VAC14/ATP6V0A1/VPS51/USP10/SORL1/EPHB1/ARCN1/VAMP7/ZFYVE27/GRB2/PDIA3/SEC23B/SNAP25/NTRK2/DTNBP1/TPD52L1/LOC776816/MYO5A/HSP90AA1/LAMP1/GPC1/CHMP1B/YIPF3/CHMP2A	29	MEblue
CC	GO:0097708	intracellular vesicle	0.00228788	0.0474214	LAMTOR3/CHMP7/SPPL2C/ARL8A/SDF4/VAC14/ATP6V0A1/VPS51/USP10/SORL1/EPHB1/ARCN1/VAMP7/ZFYVE27/GRB2/PDIA3/SEC23B/SNAP25/NTRK2/DTNBP1/TPD52L1/LOC776816/MYO5A/HSP90AA1/LAMP1/GPC1/CHMP1B/YIPF3/CHMP2A	29	MEblue
KEGG	gga04136	Autophagy - other	4.08328e-06	0.000604326	419455/417437/417614/415961/404750/416318/396021/418369/427322/428674/428449/423441	12	MEblue
KEGG	gga04141	Protein processing in endoplasmic reticulum	2.11019e-05	0.00156154	425656/396487/428329/415644/419421/427410/415697/419177/419495/423742/424837/416918/416017/416934/416965/101751309/373899/416724/423285/425542/423335/422592/427454/396282/422930/421880/425027/423463/430766/423707/395983/417287	32	MEblue
KEGG	gga04140	Autophagy - animal	3.59722e-05	0.00177463	417472/396349/419444/419455/417437/417614/415961/396245/404750/416318/417015/395412/423194/423285/396021/422592/396282/418369/422930/427322/421273/428674/396220/419142/395983/428449/422311/423441	28	MEblue
KEGG	gga01210	2-Oxocarboxylic acid metabolism	0.00074225	0.0257108	373916/396533/396261/428728/374009/426573	6	MEblue
KEGG	gga00020	Citrate cycle (TCA cycle)	0.000868609	0.0257108	373916/395373/419796/417699/374009/395758/426429/418610/426573	9	MEblue
KEGG	gga03050	Proteasome	0.00160421	0.0395705	430115/420017/425294/416079/424926/417716/395804/419630/426133/422990	10	MEblue
KEGG	gga01200	Carbon metabolism	0.00248275	0.0497271	415317/373916/396533/419158/415991/769850/396261/428969/419796/417699/374009/395758/426429/374193/396435/395689/418610/426573/423979	19	MEblue
KEGG	gga04910	Insulin signaling pathway	0.00268795	0.0497271	396349/417361/419444/107054794/419455/395787/416872/422181/396245/396504/416939/386572/423973/422592/378909/396239/418612/428674/395983/420133/396061/100859356	22	MEblue
BP	GO:0046907	intracellular transport	3.20924e-07	0.000477319	STRADA/OAZ1/RAB14/HIKESHI/NCBP1/TRAPPC3/RAN/COPE/RAB5C/RHOT1/GOLGA7/ANXA2P2/VPS29/RABGAP1L/AP3M1/COPB1/ACAP2/RAB18/FYTTD1/RAB11A/CTTN/NXT2/AP2M1/CHP1/SEC62/RAB33B/TBCK/SCP2/SPCS3/LEPROT/WLS/STAM2/MPPE1/RABL3/NSG1/TBC1D23/RAB2A/CHMP2B/TXN/TRAPPC2/UBAC2/INSIG1/ARF6/AKTIP/KLHL20/SEC22B/BORCS5/KDELR2/RABGAP1L	49	MEturquoise
BP	GO:0006886	intracellular protein transport	6.19091e-07	0.000477319	STRADA/OAZ1/RAB14/HIKESHI/NCBP1/RAN/RAB5C/GOLGA7/VPS29/RABGAP1L/AP3M1/COPB1/RAB18/FYTTD1/RAB11A/CTTN/NXT2/AP2M1/CHP1/SEC62/RAB33B/TBCK/SPCS3/WLS/STAM2/RABL3/NSG1/RAB2A/TXN/UBAC2/INSIG1/ARF6/RABGAP1L	33	MEturquoise
BP	GO:0051649	establishment of localization in cell	5.85151e-06	0.00300768	STRADA/OAZ1/RAB14/HIKESHI/NCBP1/TRAPPC3/RAN/COPE/RAB5C/RHOT1/GOLGA7/ANXA2P2/VPS29/RABGAP1L/AP3M1/COPB1/ACAP2/RAB18/FYTTD1/RAB11A/CTTN/NXT2/AP2M1/CHP1/SEC62/RAB33B/RAP1B/TBCK/SCP2/SPCS3/LEPROT/WLS/ACTR3/LIN7C/STAM2/MPPE1/RABL3/NSG1/TBC1D23/RAB2A/CHMP2B/TXN/LETM1/TRAPPC2/UBAC2/INSIG1/ARF6/AKTIP/PARK7/TMEM230/KLHL20/SEC22B/BORCS5/KDELR2/RABGAP1L	55	MEturquoise
BP	GO:0034613	cellular protein localization	5.31224e-05	0.0141538	STRADA/OAZ1/RAB14/HIKESHI/NCBP1/RAN/RPA1/RAB5C/GOLGA7/ANXA2P2/VPS29/WIPI2/RABGAP1L/AP3M1/COPB1/DNAJB6/TOLLIP/RAB18/FYTTD1/RAB11A/CTTN/NXT2/GNAI1/AP2M1/CHP1/SEC62/RAB33B/TBCK/SPCS3/FAM126A/LEPROT/WLS/LIN7C/STAM2/RABL3/NSG1/RAB2A/TXN/UBAC2/INSIG1/RER1/ARF6/MARCH5/KDELR2/RABGAP1L	45	MEturquoise
BP	GO:0070727	cellular macromolecule localization	5.31224e-05	0.0141538	STRADA/OAZ1/RAB14/HIKESHI/NCBP1/RAN/RPA1/RAB5C/GOLGA7/ANXA2P2/VPS29/WIPI2/RABGAP1L/AP3M1/COPB1/DNAJB6/TOLLIP/RAB18/FYTTD1/RAB11A/CTTN/NXT2/GNAI1/AP2M1/CHP1/SEC62/RAB33B/TBCK/SPCS3/FAM126A/LEPROT/WLS/LIN7C/STAM2/RABL3/NSG1/RAB2A/TXN/UBAC2/INSIG1/RER1/ARF6/MARCH5/KDELR2/RABGAP1L	45	MEturquoise
BP	GO:0016192	vesicle-mediated transport	5.50733e-05	0.0141538	RAB14/TRAPPC3/COPE/RAB5C/CCZ1/GOLGA7/ANXA2P2/VPS29/RABGAP1L/AP3M1/COPB1/SH3GL3/ACAP2/RAB11A/CTTN/AP2M1/RAB33B/RAP1B/VLDLR/TRAPPC11/LEPROT/LIN7C/MPPE1/GHR/NSG1/SH3GL2/TBC1D23/TMEM175/RAB2A/CHMP2B/TRAPPC2/RP2/INSIG1/RER1/ARF6/AKTIP/KLHL20/SEC22B/KDELR2/RABGAP1L	40	MEturquoise
BP	GO:0051641	cellular localization	8.85562e-05	0.0195077	STRADA/OAZ1/RAB14/HIKESHI/NCBP1/TRAPPC3/RAN/RPA1/COPE/RAB5C/RHOT1/GOLGA7/ANXA2P2/VPS29/WIPI2/RABGAP1L/AP3M1/COPB1/DNAJB6/TOLLIP/ACAP2/RAB18/FYTTD1/RAB11A/CTTN/NXT2/GNAI1/AP2M1/CHP1/SEC62/RAB33B/RAP1B/TBCK/SCP2/SPCS3/FAM126A/LEPROT/WLS/ANXA5/ACTR3/LIN7C/STAM2/MPPE1/RABL3/NSG1/TBC1D23/RAB2A/CHMP2B/TXN/LETM1/TRAPPC2/UBAC2/INSIG1/RER1/ARF6/MARCH5/AKTIP/HSP90B1/PARK7/TMEM230/KLHL20/SEC22B/BORCS5/KDELR…	65	MEturquoise
BP	GO:0015031	protein transport	0.000130829	0.025152	STRADA/OAZ1/RAB14/HIKESHI/NCBP1/RAN/COPE/RAB5C/GOLGA7/VPS29/RABGAP1L/AP3M1/COPB1/RAB18/FYTTD1/RAB11A/CTTN/NXT2/AP2M1/CHP1/EIF5A/SEC62/TGFB2/RAB33B/TBCK/SPCS3/WLS/ANXA5/LIN7C/STAM2/RABL3/NSG1/RAB2A/CHMP2B/TXN/UBAC2/INSIG1/ERP29/ARF6/AKTIP/PARK7/KLHL20/ENSA/SEC22B/KDELR2/HMGB1/RABGAP1L	47	MEturquoise
BP	GO:0015833	peptide transport	0.000150779	0.025152	STRADA/OAZ1/RAB14/HIKESHI/NCBP1/RAN/COPE/RAB5C/GOLGA7/VPS29/RABGAP1L/AP3M1/COPB1/RAB18/FYTTD1/RAB11A/CTTN/NXT2/AP2M1/CHP1/EIF5A/SEC62/TGFB2/RAB33B/TBCK/SPCS3/WLS/ANXA5/LIN7C/STAM2/RABL3/NSG1/RAB2A/CHMP2B/TXN/UBAC2/INSIG1/ERP29/ARF6/CA2/AKTIP/PARK7/KLHL20/ENSA/SEC22B/KDELR2/HMGB1/RABGAP1L	48	MEturquoise
BP	GO:0006413	translational initiation	0.000163784	0.025152	NCBP1/PAIP2B/DENR/EIF4G2/EIF3J/MCTS1/EIF4A2/EIF2S1/EIF2S3/DNAJC3/EIF3E	11	MEturquoise
BP	GO:0042886	amide transport	0.000179424	0.025152	STRADA/OAZ1/RAB14/HIKESHI/NCBP1/RAN/COPE/RAB5C/GOLGA7/VPS29/RABGAP1L/AP3M1/COPB1/RAB18/FYTTD1/RAB11A/CTTN/NXT2/AP2M1/CHP1/EIF5A/SEC62/TGFB2/RAB33B/TBCK/SPCS3/WLS/ANXA5/LIN7C/STAM2/RABL3/NSG1/RAB2A/CHMP2B/TXN/UBAC2/INSIG1/ERP29/ARF6/CA2/AKTIP/PARK7/KLHL20/ENSA/SEC22B/KDELR2/HMGB1/RABGAP1L	48	MEturquoise
BP	GO:0045184	establishment of protein localization	0.000262892	0.0337817	STRADA/OAZ1/RAB14/HIKESHI/NCBP1/RAN/COPE/RAB5C/GOLGA7/VPS29/RABGAP1L/AP3M1/COPB1/RAB18/FYTTD1/RAB11A/CTTN/NXT2/AP2M1/CHP1/EIF5A/SEC62/TGFB2/RAB33B/TBCK/SPCS3/WLS/ANXA5/LIN7C/STAM2/RABL3/NSG1/RAB2A/CHMP2B/TXN/UBAC2/INSIG1/ERP29/ARF6/AKTIP/PARK7/KLHL20/ENSA/SEC22B/KDELR2/HMGB1/RABGAP1L	47	MEturquoise
BP	GO:0071705	nitrogen compound transport	0.000319083	0.0378482	STRADA/OAZ1/RAB14/HIKESHI/NCBP1/RAN/COPE/RAB5C/GOLGA7/VPS29/RABGAP1L/AP3M1/SLC25A36/COPB1/RAB18/FYTTD1/RAB11A/CTTN/NXT2/AP2M1/SLC38A2/CHP1/EIF5A/SEC62/TGFB2/RAB33B/TBCK/SPCS3/WLS/ANXA5/LIN7C/TST/STAM2/RABL3/NSG1/RAB2A/CHMP2B/TXN/UBAC2/INSIG1/ERP29/ARF6/CA2/AKTIP/SLC35B1/PARK7/KLHL20/ENSA/ARL6IP5/SEC22B/KDELR2/HMGB1/RABGAP1L	53	MEturquoise
BP	GO:0071702	organic substance transport	0.00038069	0.0419303	STRADA/OAZ1/RAB14/HIKESHI/NCBP1/RAN/SLC16A3/COPE/RAB5C/GOLGA7/ANXA2P2/VPS29/RABGAP1L/AP3M1/SLC25A36/COPB1/RAB18/FYTTD1/RAB11A/CTTN/NXT2/AP2M1/SLC38A2/CHP1/EIF5A/SEC62/TGFB2/RAB33B/VLDLR/TBCK/SCP2/SPCS3/WLS/ANXA5/LIN7C/TST/STAM2/SLC37A3/SLC2A14/RABL3/NSG1/RAB2A/CHMP2B/TXN/TMEM30A/UBAC2/INSIG1/ERP29/ARF6/CA2/AKTIP/SLC35B1/PARK7/KLHL20/ENSA/ARL6IP5/SEC22B/KDELR2/HMGB1/RABGAP1L	60	MEturquoise
BP	GO:0022618	ribonucleoprotein complex assembly	0.00043209	0.0444189	NCBP1/CDC73/DENR/MRPS7/CELF1/EIF3J/MCTS1/DICER1/STRAP/RPS15/EIF2S3/SNRPN/PTGES3/EIF3E	14	MEturquoise
CC	GO:0005794	Golgi apparatus	3.22641e-08	7.65964e-06	RAB14/TENM2/TRAPPC3/RFNG/COPE/GOLGA7/RABGAP1L/AP3M1/COPB1/SH3GLB1/RAB18/RAB11A/SLC9A8/MOB4/CHP1/PSEN2/PSEN1/PDCD10/RAB33B/YIPF4/SLC30A6/TRAPPC11/LEPROT/WLS/DBI/CHPT1/MPPE1/PDGFRA/SLC30A5/NSG1/TBC1D23/RAB2A/FGFR3/TMEM30A/RP2/ST6GAL2/ITM2B/RER1/SURF4/HS2ST1/UBXN2B/MGAT4A/PI4K2B/SLC35B1/TMEM230/KLHL20/SEC22B/KDELR2/RABGAP1L	49	MEturquoise
CC	GO:0012505	endomembrane system	6.00756e-08	7.65964e-06	RAB14/TENM2/TRAPPC3/RAN/RFNG/TMEM170A/COPE/HSDL1/RAB5C/CCZ1/GOLGA7/ANXA2P2/TMEM38A/PTDSS2/P4HA1/VPS29/RABGAP1L/CNBP/AP3M1/INTS2/TNFAIP1/TMEM41B/COPB1/SH3GL3/WDR48/SH3GLB1/MESDC2/ACAP2/RAB18/RAB11A/CTTN/MAGT1/SLC9A8/NXT2/MOB4/AP2M1/CHP1/APMAP/LCLAT1/VMA21/PSEN2/EIF5A/PSEN1/SEC62/SERPINI1/PDCD10/NRCAM/MSMO1/RAB33B/SLC10A7/VLDLR/YIPF4/UFSP2/SLC30A6/TRAPPC11/SPCS3/LEPROT/WLS/DBI/STAM2/CHPT1/EEF1E1/SL…	109	MEturquoise
CC	GO:0031090	organelle membrane	1.36175e-06	0.000115749	SLC25A46/RAB14/SEPT2L/TRAPPC3/RFNG/TMEM170A/COPE/RAB5C/RHOT1/CCZ1/GOLGA7/ANXA2P2/TMEM38A/PTDSS2/VPS29/AP3M1/INTS2/SLC25A36/FAR1/HCCS/TMEM41B/COPB1/SH3GL3/SH3GLB1/ABCC1/APOOL/ACAP2/COQ5/ACBD5/RAB11A/MAGT1/SDHD/SLC9A8/MOB4/AP2M1/CHP1/SHOC2/LCLAT1/VMA21/PSEN2/EIF5A/PSEN1/SEC62/PDCD10/NRCAM/MSMO1/RAB33B/SLC10A7/SPCS3/LEPROT/WLS/STAM2/CRY1/CHPT1/SLC37A3/CYB5A/MPPE1/NSG1/TMEM2/TMEM175/RAB2A/CHMP2B/UFL1…	89	MEturquoise
CC	GO:0005829	cytosol	2.42499e-06	0.000154593	OAZ1/RAB14/CAPZA1/HIKESHI/NCBP1/TRAPPC3/ENO1/CCT6A/CDC73/RAN/AACS/RPL7A/PMS2/ANXA2P2/PRKAR1A/TBCA/VPS29/WIPI2/RPS4Y1/COPS3/URM1/USP47/GID8/COPB1/SMAD5/UBE2I/SKP1/DNAJB6/USP7/PGK2/NXT2/EIF3J/MCTS1/EEF1B2/PDCD4/DCUN1D1/MDH1/LCLAT1/PDGFC/ASNS/RAP1B/THADA/BRE/PRDX1/AKR1A1/PPP2R2D/FAM126A/CYCS/NGLY1/CRY1/EEF1E1/STRAP/CYB5A/ING4/GHR/YES1/HMGCS1/FYN/CARNMT1/RPS15/TBC1D23/CHMP2B/TXN/LTN1/CCT8/SOD1/EIF2S3…	90	MEturquoise
CC	GO:0098588	bounding membrane of organelle	4.12966e-06	0.000210613	SLC25A46/RAB14/SEPT2L/TRAPPC3/RFNG/COPE/RAB5C/RHOT1/CCZ1/GOLGA7/ANXA2P2/TMEM38A/VPS29/FAR1/COPB1/SH3GL3/SH3GLB1/ABCC1/ACAP2/ACBD5/RAB11A/SLC9A8/MOB4/AP2M1/CHP1/SHOC2/VMA21/PSEN2/PSEN1/PDCD10/RAB33B/LEPROT/WLS/STAM2/CRY1/CHPT1/MPPE1/NSG1/TMEM2/TMEM175/RAB2A/CHMP2B/TMEM30A/LMBRD1/ST6GAL2/ITM2B/PGRMC1/RER1/ARF6/FUNDC1/SURF4/HS2ST1/MGAT4A/MARCH5/SLC35B1/SEC22B/BORCS5/KDELR2	58	MEturquoise
CC	GO:0000139	Golgi membrane	8.25277e-06	0.000350743	RAB14/RFNG/COPE/GOLGA7/COPB1/SH3GLB1/SLC9A8/MOB4/CHP1/PSEN2/PSEN1/PDCD10/RAB33B/LEPROT/WLS/CHPT1/NSG1/RAB2A/ST6GAL2/ITM2B/RER1/SURF4/HS2ST1/MGAT4A/SLC35B1/SEC22B/KDELR2	27	MEturquoise
CC	GO:1902494	catalytic complex	1.54725e-05	0.00056364	MEAF6/ENO1/CDC73/WDR61/GOLGA7/PRKAR1A/POLR3A/PRPSAP2/GID8/TNFAIP1/DCAF12L2/DR1/UBE2I/SKP1/CCND1/MAGT1/SDHD/GNAI1/SHOC2/DCUN1D1/BRE/BRMS1L/PPP1R12A/PPP2R2D/SPCS3/DICER1/DYNC1LI1/ERCC3/POLE2/NAA35/RPRD1A/MAEA/TEX10/GTF2H5/TBPL1/ING4/HDAC2/GLDC/SUPT20H/CCND2/UQCRFS1/WDR82/PCNA/PSMA7/GCSH/SNRPN/KLHL20/TMEM258/ANP32E/ACTR6	50	MEturquoise
CC	GO:1990234	transferase complex	4.60065e-05	0.00146646	MEAF6/CDC73/WDR61/GOLGA7/PRKAR1A/POLR3A/PRPSAP2/GID8/TNFAIP1/DCAF12L2/DR1/UBE2I/SKP1/CCND1/MAGT1/DCUN1D1/BRE/ERCC3/POLE2/NAA35/RPRD1A/MAEA/TEX10/GTF2H5/TBPL1/ING4/HDAC2/SUPT20H/CCND2/WDR82/PCNA/SNRPN/KLHL20/TMEM258	34	MEturquoise
CC	GO:0005783	endoplasmic reticulum	0.000158855	0.0045009	TENM2/TRAPPC3/HSDL1/TMEM38A/P4HA1/CNBP/MESDC2/RAB18/CTTN/MAGT1/CHP1/APMAP/LCLAT1/PSEN1/SEC62/YIPF4/UFSP2/DBI/MPPE1/NSG1/UFL1/FGFR3/TMEM30A/LDAH/DNAJC3/UFM1/INSIG1/PGRMC1/RER1/ERP29/UBXN2B/MARCH5/HSP90B1/TMEM230/TMEM258/SEC22B/KDELR2	37	MEturquoise
CC	GO:0005793	endoplasmic reticulum-Golgi intermediate compartment	0.000384024	0.00979262	CHP1/VMA21/MPPE1/RAB2A/TRAPPC2/RER1/SURF4/SEC22B	8	MEturquoise
CC	GO:0005789	endoplasmic reticulum membrane	0.000449938	0.0104304	TMEM170A/TMEM38A/PTDSS2/TMEM41B/MAGT1/LCLAT1/VMA21/PSEN2/EIF5A/PSEN1/SEC62/NRCAM/MSMO1/RAB33B/SLC10A7/SPCS3/CHPT1/SLC37A3/CYB5A/RAB2A/UFL1/UBAC2/INSIG1/PGRMC1/SURF4/PTDSS1/MARCH5/SLC35B1/TMEM258/ARL6IP5/SEC22B/KDELR2/TMEM208	33	MEturquoise
CC	GO:0042175	nuclear outer membrane-endoplasmic reticulum membrane network	0.000552183	0.0117339	TMEM170A/TMEM38A/PTDSS2/TMEM41B/MAGT1/LCLAT1/VMA21/PSEN2/EIF5A/PSEN1/SEC62/NRCAM/MSMO1/RAB33B/SLC10A7/SPCS3/CHPT1/SLC37A3/CYB5A/RAB2A/UFL1/UBAC2/INSIG1/PGRMC1/SURF4/PTDSS1/MARCH5/SLC35B1/TMEM258/ARL6IP5/SEC22B/KDELR2/TMEM208	33	MEturquoise
CC	GO:0000428	DNA-directed RNA polymerase complex	0.00138322	0.0235147	CDC73/WDR61/POLR3A/ERCC3/RPRD1A/GTF2H5/TBPL1	7	MEturquoise
CC	GO:0030880	RNA polymerase complex	0.00138322	0.0235147	CDC73/WDR61/POLR3A/ERCC3/RPRD1A/GTF2H5/TBPL1	7	MEturquoise
CC	GO:0055029	nuclear DNA-directed RNA polymerase complex	0.00138322	0.0235147	CDC73/WDR61/POLR3A/ERCC3/RPRD1A/GTF2H5/TBPL1	7	MEturquoise
KEGG	gga00190	Oxidative phosphorylation	4.68858e-05	0.00717353	770135/419992/419866/395473/424032/415826/416013/416571/417249/771947/419793/417753/416753/424142/423280/424575/422539/420624/418162/426199/418477/772260/769770/415752/374122/404751/100858216/395497/420259/420243/426488/374159/421392/100859320/417112/431564	36	MEturquoise

## Sheet: b
Table S10b Significantly enriched GO terms and KEGG pathways for the the trait-related modules genes in the liver
Category	Category_ID	Description	P value	Adjusted P value	Gene ID	Count	Module
BP	GO:0006334	nucleosome assembly	7.22234e-07	0.000955516	HIST1H110/HIST1H46/HIST1H4D/HIST1H4D/HIST1H2B8/HIST1H4D/HIST1H2B7/HIST1H2B5/HIST2H4B/HIST1H4D	10	MEbrown
BP	GO:0031497	chromatin assembly	5.59722e-06	0.00246838	HIST1H110/HIST1H46/HIST1H4D/HIST1H4D/HIST1H2B8/HIST1H4D/HIST1H2B7/HIST1H2B5/HIST2H4B/HIST1H4D	10	MEbrown
BP	GO:0034728	nucleosome organization	5.59722e-06	0.00246838	HIST1H110/HIST1H46/HIST1H4D/HIST1H4D/HIST1H2B8/HIST1H4D/HIST1H2B7/HIST1H2B5/HIST2H4B/HIST1H4D	10	MEbrown
BP	GO:0006333	chromatin assembly or disassembly	1.52775e-05	0.00505304	HIST1H110/HIST1H46/HIST1H4D/HIST1H4D/HIST1H2B8/HIST1H4D/HIST1H2B7/HIST1H2B5/HIST2H4B/HIST1H4D	10	MEbrown
BP	GO:0006323	DNA packaging	2.781e-05	0.00735852	HIST1H110/HIST1H46/HIST1H4D/HIST1H4D/HIST1H2B8/HIST1H4D/HIST1H2B7/HIST1H2B5/HIST2H4B/HIST1H4D	10	MEbrown
BP	GO:0006352	DNA-templated transcription, initiation	6.4512e-05	0.0142249	CEBPB/HIST1H46/HIST1H4D/HIST1H4D/HIST1H4D/HIST2H4B/HIST1H4D	7	MEbrown
BP	GO:0065004	protein-DNA complex assembly	0.000247634	0.0468029	HIST1H110/HIST1H46/HIST1H4D/HIST1H4D/HIST1H2B8/HIST1H4D/HIST1H2B7/HIST1H2B5/HIST2H4B/HIST1H4D	10	MEbrown
CC	GO:0000786	nucleosome	2.88493e-10	2.78396e-08	HIST1H110/HIST1H2A4/HIST1H46/HIST1H4D/HIST1H4D/HIST1H2A4/HIST1H2B8/H2AFJ/HIST1H4D/HIST1H2B7/HIST1H2B5/HIST2H4B/HIST1H4D	13	MEbrown
CC	GO:0044815	DNA packaging complex	2.88493e-10	2.78396e-08	HIST1H110/HIST1H2A4/HIST1H46/HIST1H4D/HIST1H4D/HIST1H2A4/HIST1H2B8/H2AFJ/HIST1H4D/HIST1H2B7/HIST1H2B5/HIST2H4B/HIST1H4D	13	MEbrown
CC	GO:0032993	protein-DNA complex	6.80691e-08	4.37911e-06	HIST1H110/MAX/HIST1H2A4/HIST1H46/HIST1H4D/HIST1H4D/HIST1H2A4/HIST1H2B8/H2AFJ/HIST1H4D/HIST1H2B7/HIST1H2B5/HIST2H4B/HIST1H4D	14	MEbrown
CC	GO:0070469	respirasome	2.5576e-06	0.000123404	ND3/CYTB/COX3/ND4/ND6/ND4L/ND1	7	MEbrown
CC	GO:0098800	inner mitochondrial membrane protein complex	5.24195e-06	0.000202339	ND3/CYTB/ATP8/ND4/ATP6/ND4L/ND1	7	MEbrown
CC	GO:0000785	chromatin	6.32114e-06	0.00020333	SAP130/CEBPB/JUN/HMGN2P46/HIST1H110/MAX/HIST1H2A4/HIST1H46/JUND/HIST1H4D/HIST1H4D/HIST1H2A4/HIST1H2B8/H2AFJ/HIST1H4D/HIST1H2B7/HIST1H2B5/HIST2H4B/HIST1H4D	19	MEbrown
CC	GO:0098803	respiratory chain complex	1.15289e-05	0.000317869	ND3/CYTB/COX3/ND4/ND4L/ND1	6	MEbrown
CC	GO:1990904	ribonucleoprotein complex	0.000125285	0.0030225	RPL36/RPL22/PRKRIP1/SNRPC/RPL27/YBX1/RPS13/RPL39L/MAGOH/HNRNPDL/BUD13/EIF1/RPL30/CSNK1E/NCL/RPL35	16	MEbrown
CC	GO:0022625	cytosolic large ribosomal subunit	0.000209044	0.00448283	RPL36/RPL22/RPL27/RPL39L/RPL30/RPL35	6	MEbrown
CC	GO:0019866	organelle inner membrane	0.000238727	0.00460742	PHB2/SIGMAR1/ND3/CYTB/ATP8/COX3/ND4/ATP6/ND4L/ND1	10	MEbrown
CC	GO:0005743	mitochondrial inner membrane	0.000264998	0.00464951	PHB2/ND3/CYTB/ATP8/COX3/ND4/ATP6/ND4L/ND1	9	MEbrown
CC	GO:0098798	mitochondrial protein complex	0.000316418	0.00495926	ND3/CYTB/ATP8/ND4/ATP6/ND4L/ND1	7	MEbrown
CC	GO:0005840	ribosome	0.000334043	0.00495926	RPL36/RPL22/RPL27/RPS13/RPL39L/SMARCAL1/RPL30/RPL35/UBA52	9	MEbrown
CC	GO:1990204	oxidoreductase complex	0.000364494	0.00502481	ND3/CYTB/ND4/ND4L/ND1	5	MEbrown
CC	GO:0031967	organelle envelope	0.000894945	0.0100831	PRNP/CHMP4B/PRELID1/PHB2/GATA6/SIGMAR1/ND3/CYTB/ATP8/COX3/ND4/ND6/ATP6/TUBB/ND4L/ND1	16	MEbrown
CC	GO:0031975	envelope	0.000894945	0.0100831	PRNP/CHMP4B/PRELID1/PHB2/GATA6/SIGMAR1/ND3/CYTB/ATP8/COX3/ND4/ND6/ATP6/TUBB/ND4L/ND1	16	MEbrown
CC	GO:0015934	large ribosomal subunit	0.00091141	0.0100831	RPL36/RPL22/RPL27/RPL39L/RPL30/RPL35	6	MEbrown
CC	GO:0022626	cytosolic ribosome	0.000978765	0.0100831	RPL36/RPL22/RPL27/RPS13/RPL39L/RPL30/RPL35	7	MEbrown
CC	GO:0005694	chromosome	0.000992635	0.0100831	SAP130/TADA2A/BCL6/CEBPB/JUN/HMGN2P46/HIST1H110/MAX/HIST1H2A4/LOC420362/HIST1H46/JUND/HIST1H4D/HIST1H4D/HIST1H2A4/HIST1H2B8/H2AFJ/HIST1H4D/HIST1H2B7/HIST1H2B5/HIST2H4B/HIST1H4D	22	MEbrown
CC	GO:0005740	mitochondrial envelope	0.00147825	0.0142652	PRELID1/PHB2/ND3/CYTB/ATP8/COX3/ND4/ND6/ATP6/ND4L/ND1	11	MEbrown
CC	GO:0031966	mitochondrial membrane	0.00262643	0.0241381	PHB2/ND3/CYTB/ATP8/COX3/ND4/ND6/ATP6/ND4L/ND1	10	MEbrown
CC	GO:0044391	ribosomal subunit	0.00360121	0.0315925	RPL36/RPL22/RPL27/RPS13/RPL39L/RPL30/RPL35	7	MEbrown
MF	GO:0016651	oxidoreductase activity, acting on NAD(P)H	1.74097e-06	0.000386495	PCK1/ND3/ND4/ND6/ND4L/ND1/PCK2	7	MEbrown
MF	GO:0046982	protein heterodimerization activity	1.40848e-05	0.00156342	LIMK1/CEBPB/TPM2/HIST1H2A4/MYL6/HIST1H46/HIST1H4D/HIST1H4D/HIST1H2A4/HIST1H2B8/H2AFJ/HIST1H4D/HIST1H2B7/HIST1H2B5/HIST2H4B/HIST1H4D	16	MEbrown
MF	GO:0003735	structural constituent of ribosome	6.36344e-05	0.00470895	RPL36/RPL22/RPL27/RPS13/RPL39L/SMARCAL1/RPL30/RPL35/UBA52	9	MEbrown
MF	GO:0003676	nucleic acid binding	0.000245168	0.0136068	RPL22/PRKRIP1/SNRPC/NME2/MAFB/YBX1/TADA2A/RPS13/NR2F2/BCL6/PCK1/EGR1/CEBPB/DTD2/MAGOH/SSBP3/JUN/NFIA/CL2/NFE2L1/TST/GATA6/HMGN2P46/HNRNPDL/MAF/EIF1/RPL30/HHEX/HIST1H110/MAX/HIST1H2A4/NCL/MYC/RPL35/LOC420362/HIST1H46/NUDT16L1/THRA/NFIC/GLI1/JUND/HIST1H4D/HIST1H4D/HIST1H2A4/HIST1H2B8/H2AFJ/HIST1H4D/HIST1H2B7/PCK2/HIST1H2B5/HIST2H4B/HIST1H4D	52	MEbrown
MF	GO:0046983	protein dimerization activity	0.000541019	0.0240212	CDH1/LIMK1/TNNC1/CHMP4B/NR2F2/LDB1/CEBPB/TPM2/MAX/HIST1H2A4/MYC/MYL6/LOC420362/HIST1H46/HIST1H4D/HIST1H4D/HIST1H2A4/HIST1H2B8/H2AFJ/HIST1H4D/HIST1H2B7/HIST1H2B5/HIST2H4B/HIST1H4D	24	MEbrown
MF	GO:0003677	DNA binding	0.000869309	0.0321644	NME2/MAFB/YBX1/TADA2A/NR2F2/BCL6/PCK1/EGR1/CEBPB/SSBP3/JUN/NFIA/NFE2L1/GATA6/HMGN2P46/HNRNPDL/MAF/HHEX/HIST1H110/MAX/HIST1H2A4/NCL/MYC/LOC420362/HIST1H46/THRA/NFIC/GLI1/JUND/HIST1H4D/HIST1H4D/HIST1H2A4/HIST1H2B8/H2AFJ/HIST1H4D/HIST1H2B7/HIST1H2B5/HIST2H4B/HIST1H4D	39	MEbrown
KEGG	gga00190	Oxidative phosphorylation	1.957e-28	2.58324e-26	420065/419866/416391/771510/416543/423763/416571/101749042/416978/771947/770937/424978/770724/417907/420976/769735/770190/769146/418477/772260/771939/420060/418541/769954/431629/416336/423415/420236/39116938/39116918/39116937/418118/416495/107049545/427897/39116913/420243/39116916/39116944/107050898/769492/768860/39116912/418508/420337/39116939/39116926/768660/100859641	49	MEbrown
KEGG	gga03010	Ribosome	5.94463e-18	3.92346e-16	373936/373937/771528/420001/396280/417574/423726/100859914/414782/415498/424924/421256/374132/417264/100858296/421443/421585/776054/430990/418401/427323/422914/417140/770249/418933/416122/425416/374133/426941/107055140/395958/107050719/770472/112533598/100858402/769031/100857770/768930/769996	39	MEbrown
KEGG	gga04260	Cardiac muscle contraction	8.05501e-06	0.000354421	396472/396032/416978/771947/770937/769735/772260/771939/396430/431629/416336/420236/39116918/107049545/39116913/420243	16	MEbrown
KEGG	gga03040	Spliceosome	0.000131901	0.00435274	768611/419901/416492/769169/374226/417916/426042/426061/112533523/420077/769794/414144/107050968/420811/424136/112531646/112531610/107049207/112532220	19	MEbrown
KEGG	gga00430	Taurine and hypotaurine metabolism	0.00145528	0.0384193	100857694/100857724/424393/395267/769879	5	MEbrown
KEGG	gga00020	Citrate cycle (TCA cycle)	0.00177008	0.0389417	417517/395373/396458/423357/426429/396457/100859641	7	MEbrown
KEGG	gga04141	Protein processing in endoplasmic reticulum	8.78896e-06	0.0012744	427410/417414/423742/416918/416023/416934/424868/428251/101751309/396414/424115/422496/423391/424293/427454/420871/421774/395528/421940/418787/418917/423463/430766/374163/426849/422523/421509/426918/426353/420785	30	MEblue
KEGG	gga04216	Ferroptosis	0.000316097	0.022917	428135/395970/396287/418293/421894/374006/771940/429550/419142/423984	10	MEblue
KEGG	gga03013	Nucleocytoplasmic transport	0.000564248	0.027272	427379/420119/427443/419212/423046/374123/770125/422346/417824/421484/417997/100859886/772284/101748079/417501/418783/426504/430616	18	MEblue
KEGG	gga00860	Porphyrin metabolism	0.000909814	0.0329808	424028/416663/421348/422660/396287/418377/771940/422168	8	MEblue
BP	GO:0046907	intracellular transport	1.23943e-08	1.74933e-05	ZC3H11B/STRADA/OAZ1/NDEL1/RAB14/HIKESHI/XPO7/TRAPPC3/RAN/YWHAE/BECN1/COPE/KHDRBS1/RHOT1/GOLGA7/YWHAB/VPS29/RABGAP1L/PTPN11/PAFAH1B1/RAB18/VAMP7/FYTTD1/RAB11A/CTTN/HSPD1/CHP1/LAMP2/SEC62/VPS50/SPAST/SCP2/LEPROT/STAM2/DTNBP1/PCM1/KPNA1/PEX5/TBC1D23/RAB2A/CHMP2B/TXN/MYO6/TRAPPC2/UBAC2/XPO4/CPSF6/TMEM167A/THOC5/AKTIP/KLHL20/YOD1/ATP5B/SEC22B/SEC31A/CHMP1B/KDELR2/VPS53/RABGAP1L/CHMP2A	60	MEturquoise
BP	GO:0051649	establishment of localization in cell	2.07883e-08	1.74933e-05	ZC3H11B/STRADA/OAZ1/NDEL1/RAB14/HIKESHI/XPO7/TRAPPC3/RAN/YWHAE/BECN1/COPE/KHDRBS1/RHOT1/GOLGA7/YWHAB/PDZD11/VPS29/RABGAP1L/PTPN11/RAF1/PAFAH1B1/RAB18/VAMP7/FYTTD1/RAB11A/CTTN/HSPD1/CHP1/LAMP2/SEC62/VPS50/RAP1B/SELENOT/SPAST/SCP2/LEPROT/ACTR3/LIN7C/STAM2/DTNBP1/BRAF/CHRM2/PCM1/KPNA1/PEX5/TBC1D23/RAB2A/CHMP2B/TXN/LETM1/MYO6/TRAPPC2/CENPQ/UBAC2/XPO4/CPSF6/TMEM167A/THOC5/AKTIP/TMEM230/KLHL20/YOD1/ATP…	71	MEturquoise
BP	GO:0015031	protein transport	1.04606e-07	5.59469e-05	ZC3H11B/STRADA/OAZ1/NDEL1/RAB14/HIKESHI/XPO7/RAN/YWHAE/BECN1/COPE/GOLGA7/YWHAB/VPS29/RABGAP1L/PTPN11/P3H1/ATG7/RAF1/PAFAH1B1/RBP4A/RAB18/VAMP7/TFRC/FYTTD1/RAB11A/CTTN/HSPD1/CHP1/LAMP2/EIF5A/SEC62/VPS50/SELENOT/TGFBR2/ANXA5/LIN7C/STAM2/IGF1/PCM1/KPNA1/PEX5/RAB2A/GPR89A/CHMP2B/TXN/MYO6/UBAC2/XPO4/ERP29/TMEM167A/THOC5/AKTIP/KLHL20/ENSA/YOD1/SEC22B/SEC31A/CHMP1B/KDELR2/VPS53/HMGB1/RABGAP1L/CHMP2A	64	MEturquoise
BP	GO:0045184	establishment of protein localization	1.32969e-07	5.59469e-05	ZC3H11B/STRADA/OAZ1/NDEL1/RAB14/HIKESHI/XPO7/RAN/YWHAE/BECN1/COPE/GOLGA7/YWHAB/VPS29/RABGAP1L/PTPN11/P3H1/ATG7/RAF1/PAFAH1B1/RBP4A/RAB18/VAMP7/TFRC/FYTTD1/RAB11A/CTTN/HSPD1/CHP1/LAMP2/EIF5A/SEC62/VPS50/SELENOT/TGFBR2/ANXA5/LIN7C/STAM2/IGF1/PCM1/KPNA1/PEX5/RAB2A/GPR89A/CHMP2B/TXN/MYO6/UBAC2/XPO4/ERP29/TMEM167A/THOC5/AKTIP/KLHL20/ENSA/YOD1/LAMP1/SEC22B/SEC31A/CHMP1B/KDELR2/VPS53/HMGB1/RABGAP1L/CHMP…	65	MEturquoise
BP	GO:0033036	macromolecule localization	3.26798e-07	0.00011	LAMTOR3/ZC3H11B/STRADA/OAZ1/NDEL1/EPB41/RAB14/HIKESHI/XPO7/VTG2/RAN/YWHAE/BECN1/COPE/TMEM231/KHDRBS1/GOLGA7/YWHAB/PDZD11/VPS29/RABGAP1L/CDC42/PTPN11/P3H1/ATG7/RAF1/C8H1orf27/LOC422214/PAFAH1B1/ABHD17C/RBP4A/TOLLIP/RAB18/VAMP7/TFRC/FYTTD1/RAB11A/CTTN/HSPD1/CHP1/LAMP2/EIF5A/SEC62/VPS50/SELENOT/SCP2/FAM126A/LEPROT/TGFBR2/ANXA5/LIN7C/STAM2/IGF1/PCM1/KPNA1/TAPT1/PEX5/RAB2A/GPR89A/CHMP2B/TXN/MYO6/TMEM3…	92	MEturquoise
BP	GO:0015833	peptide transport	4.46793e-07	0.000125325	ZC3H11B/STRADA/OAZ1/NDEL1/RAB14/HIKESHI/XPO7/RAN/YWHAE/BECN1/COPE/GOLGA7/YWHAB/VPS29/RABGAP1L/PTPN11/P3H1/ATG7/RAF1/PAFAH1B1/RBP4A/RAB18/VAMP7/TFRC/FYTTD1/RAB11A/CTTN/HSPD1/CHP1/LAMP2/EIF5A/SEC62/VPS50/SELENOT/TGFBR2/ANXA5/LIN7C/STAM2/IGF1/PCM1/KPNA1/PEX5/RAB2A/GPR89A/CHMP2B/TXN/MYO6/UBAC2/XPO4/ERP29/TMEM167A/THOC5/AKTIP/KLHL20/ENSA/YOD1/SEC22B/SEC31A/CHMP1B/KDELR2/VPS53/HMGB1/RABGAP1L/CHMP2A	64	MEturquoise
BP	GO:0042886	amide transport	5.89246e-07	0.000131421	ZC3H11B/STRADA/OAZ1/NDEL1/RAB14/HIKESHI/XPO7/RAN/YWHAE/BECN1/COPE/GOLGA7/YWHAB/VPS29/RABGAP1L/PTPN11/P3H1/ATG7/RAF1/PAFAH1B1/RBP4A/RAB18/VAMP7/TFRC/FYTTD1/RAB11A/CTTN/HSPD1/CHP1/LAMP2/EIF5A/SEC62/VPS50/SELENOT/TGFBR2/ANXA5/LIN7C/STAM2/IGF1/PCM1/KPNA1/PEX5/RAB2A/GPR89A/CHMP2B/TXN/MYO6/UBAC2/XPO4/ERP29/TMEM167A/THOC5/AKTIP/KLHL20/ENSA/YOD1/SEC22B/SEC31A/CHMP1B/KDELR2/VPS53/HMGB1/RABGAP1L/CHMP2A	64	MEturquoise
BP	GO:0071702	organic substance transport	6.24698e-07	0.000131421	ZC3H11B/STRADA/OAZ1/NDEL1/RAB14/HIKESHI/XPO7/VTG2/RAN/YWHAE/BECN1/COPE/KHDRBS1/GOLGA7/YWHAB/VPS29/RABGAP1L/PTPN11/P3H1/ATG7/RAF1/LOC422214/PAFAH1B1/RBP4A/RAB18/VAMP7/TFRC/FYTTD1/RAB11A/CTTN/HSPD1/CHP1/LAMP2/GPR50/EIF5A/SEC62/VPS50/RBP/SELENOT/SCP2/TGFBR2/ANXA5/LIN7C/STAM2/IGF1/SLC37A3/PCM1/SLC7A2/KPNA1/PEX5/RAB2A/GPR89A/CHMP2B/TXN/MYO6/TMEM30A/APOB/UBAC2/XPO4/FZD4/CPSF6/ERP29/TMEM167A/THOC5/AKTIP…	81	MEturquoise
BP	GO:0051641	cellular localization	9.17333e-07	0.000161861	LAMTOR3/ZC3H11B/STRADA/OAZ1/NDEL1/EPB41/RAB14/HIKESHI/XPO7/TRAPPC3/RAN/YWHAE/BECN1/COPE/KHDRBS1/RHOT1/GOLGA7/YWHAB/PDZD11/VPS29/RABGAP1L/PTPN11/RAF1/PAFAH1B1/ABHD17C/TF/TOLLIP/RAB18/VAMP7/FYTTD1/RAB11A/CTTN/HSPD1/CHP1/LAMP2/SEC62/VPS50/RAP1B/SELENOT/SPAST/SCP2/FAM126A/LEPROT/ANXA5/ACTR3/LIN7C/STAM2/DTNBP1/BRAF/CHRM2/PCM1/KPNA1/TAPT1/PEX5/TBC1D23/RAB2A/CHMP2B/TXN/LETM1/MYO6/TRAPPC2/CENPQ/UBAC2/XPO…	84	MEturquoise
BP	GO:0071705	nitrogen compound transport	9.61741e-07	0.000161861	ZC3H11B/STRADA/OAZ1/NDEL1/RAB14/HIKESHI/XPO7/RAN/YWHAE/BECN1/COPE/KHDRBS1/GOLGA7/YWHAB/VPS29/RABGAP1L/PTPN11/P3H1/ATG7/RAF1/LOC422214/PAFAH1B1/RBP4A/RAB18/VAMP7/TFRC/FYTTD1/RAB11A/CTTN/HSPD1/CHP1/LAMP2/EIF5A/SEC62/VPS50/RBP/SELENOT/TGFBR2/ANXA5/LIN7C/STAM2/IGF1/PCM1/SLC7A2/KPNA1/PEX5/RAB2A/GPR89A/CHMP2B/TXN/MYO6/UBAC2/XPO4/CPSF6/ERP29/TMEM167A/THOC5/AKTIP/SLC35B1/KLHL20/ENSA/YOD1/ARL6IP5/SEC22B/S…	71	MEturquoise
BP	GO:0008104	protein localization	1.23307e-06	0.000188659	LAMTOR3/ZC3H11B/STRADA/OAZ1/NDEL1/EPB41/RAB14/HIKESHI/XPO7/RAN/YWHAE/BECN1/COPE/TMEM231/GOLGA7/YWHAB/PDZD11/VPS29/RABGAP1L/CDC42/PTPN11/P3H1/ATG7/RAF1/C8H1orf27/PAFAH1B1/ABHD17C/RBP4A/TOLLIP/RAB18/VAMP7/TFRC/FYTTD1/RAB11A/CTTN/HSPD1/CHP1/LAMP2/EIF5A/SEC62/VPS50/SELENOT/FAM126A/LEPROT/TGFBR2/ANXA5/LIN7C/STAM2/IGF1/PCM1/KPNA1/TAPT1/PEX5/RAB2A/GPR89A/CHMP2B/TXN/MYO6/CENPQ/UBAC2/XPO4/RER1/ERP29/TMEM1…	81	MEturquoise
BP	GO:0006886	intracellular protein transport	1.47832e-06	0.000207335	ZC3H11B/STRADA/OAZ1/NDEL1/RAB14/HIKESHI/XPO7/RAN/YWHAE/BECN1/GOLGA7/YWHAB/VPS29/RABGAP1L/PTPN11/RAB18/VAMP7/FYTTD1/RAB11A/CTTN/HSPD1/CHP1/LAMP2/SEC62/STAM2/PCM1/KPNA1/PEX5/RAB2A/TXN/MYO6/UBAC2/XPO4/THOC5/YOD1/SEC31A/RABGAP1L	37	MEturquoise
BP	GO:0070647	protein modification by small protein conjugation or removal	1.86013e-05	0.00240816	CDC73/UBE2F/ANAPC5/ATG7/USP10/TNFAIP1/DCAF12L2/RPL5/SKP1/RNF5/USP7/UBE2V1/FBXO18/SUMO1/CHP1/RNF13/DESI2/KLHL7/WDSUB1/CRY1/MAEA/HACE1/UFL1/TMEM129/LTN1/UFM1/BIRC3/RNF141/USP48/MARCH5/PRPF19/RPS27A/KLHL20/YOD1/NAE1/OTUD6A/DDB1/KLHL15	38	MEturquoise
BP	GO:0043603	cellular amide metabolic process	2.95527e-05	0.00355266	PM20D1/MOV10/RARS/RPS17/PAIP2B/KHDRBS1/YARS/SGMS1/DENR/RPS4Y1/CNBP/FAR1/LOC422214/RPL5/FTCD/RPL13/CARS/MRPS7/CYR61/PSEN2/EIF5A/PSEN1/DEGS1/IARS2/HPGDS/RPL15/NAGA/EIF3M/IGF1/CNOT7/CARNMT1/LTN1/EEF1A1/LOC396380/GSTA2/DHFR/RPLP1/GSTM2/EEF2/RPSAP58/IREB2/RPS27A/EIF3E/AGO4/EIF3H/MRPL15/ZNF706/ASNSD1/PUM1/AGO3	50	MEturquoise
BP	GO:0032446	protein modification by small protein conjugation	4.09996e-05	0.00460016	CDC73/UBE2F/ANAPC5/ATG7/TNFAIP1/DCAF12L2/RPL5/SKP1/RNF5/UBE2V1/FBXO18/SUMO1/CHP1/RNF13/KLHL7/WDSUB1/CRY1/MAEA/HACE1/UFL1/TMEM129/LTN1/UFM1/BIRC3/RNF141/MARCH5/PRPF19/RPS27A/KLHL20/NAE1/DDB1/KLHL15	32	MEturquoise
BP	GO:0034613	cellular protein localization	4.82886e-05	0.00478057	LAMTOR3/ZC3H11B/STRADA/OAZ1/NDEL1/EPB41/RAB14/HIKESHI/XPO7/RAN/YWHAE/BECN1/GOLGA7/YWHAB/PDZD11/VPS29/RABGAP1L/PTPN11/ABHD17C/TOLLIP/RAB18/VAMP7/FYTTD1/RAB11A/CTTN/HSPD1/CHP1/LAMP2/SEC62/FAM126A/LEPROT/LIN7C/STAM2/PCM1/KPNA1/TAPT1/PEX5/RAB2A/TXN/MYO6/CENPQ/UBAC2/XPO4/RER1/THOC5/MYO5A/MARCH5/YOD1/LAMP1/SEC31A/KDELR2/C26H6orf106/RABGAP1L	53	MEturquoise
BP	GO:0070727	cellular macromolecule localization	4.82886e-05	0.00478057	LAMTOR3/ZC3H11B/STRADA/OAZ1/NDEL1/EPB41/RAB14/HIKESHI/XPO7/RAN/YWHAE/BECN1/GOLGA7/YWHAB/PDZD11/VPS29/RABGAP1L/PTPN11/ABHD17C/TOLLIP/RAB18/VAMP7/FYTTD1/RAB11A/CTTN/HSPD1/CHP1/LAMP2/SEC62/FAM126A/LEPROT/LIN7C/STAM2/PCM1/KPNA1/TAPT1/PEX5/RAB2A/TXN/MYO6/CENPQ/UBAC2/XPO4/RER1/THOC5/MYO5A/MARCH5/YOD1/LAMP1/SEC31A/KDELR2/C26H6orf106/RABGAP1L	53	MEturquoise
BP	GO:0006611	protein export from nucleus	6.0331e-05	0.00564095	ZC3H11B/STRADA/XPO7/RAN/YWHAE/PTPN11/FYTTD1/CHP1/TXN/XPO4/THOC5	11	MEturquoise
BP	GO:0044265	cellular macromolecule catabolic process	7.5569e-05	0.00669382	MOV10/TARDBP/PSME3/PNRC2/ANAPC5/USP10/TNFAIP1/LOC422214/RPL5/PSMA1/SKP1/TOLLIP/RNF5/USP7/PSMD1/XRN2/LAMP2/PPP2CB/RNF13/ZC3H14/DICER1/NGLY1/MAEA/CNOT7/ITGA1/HACE1/UFL1/LTN1/UBAC2/CTSB/PSMA7/USP48/RPS27A/KLHL20/YOD1/AGO4/EDC3/DDB1/PUM1/AGO3	40	MEturquoise
BP	GO:0051168	nuclear export	8.83539e-05	0.00743498	ZC3H11B/STRADA/XPO7/RAN/YWHAE/KHDRBS1/PTPN11/FYTTD1/CHP1/TXN/XPO4/CPSF6/THOC5	13	MEturquoise
BP	GO:0016567	protein ubiquitination	0.000120444	0.0096527	CDC73/ANAPC5/TNFAIP1/DCAF12L2/RPL5/SKP1/RNF5/UBE2V1/FBXO18/CHP1/RNF13/KLHL7/WDSUB1/CRY1/MAEA/HACE1/TMEM129/LTN1/BIRC3/RNF141/MARCH5/PRPF19/RPS27A/KLHL20/DDB1/KLHL15	26	MEturquoise
BP	GO:0009057	macromolecule catabolic process	0.000136299	0.0104268	OAZ1/MOV10/TARDBP/PSME3/PNRC2/ANAPC5/ATG7/USP10/TNFAIP1/LOC422214/RPL5/PSMA1/ABHD17C/SKP1/TOLLIP/RNF5/USP7/PSMD1/XRN2/LAMP2/PPP2CB/RNF13/ZC3H14/DICER1/NGLY1/IGF1/MAEA/CNOT7/ITGA1/HACE1/UFL1/LTN1/ABHD13/UBAC2/CTSB/PSMA7/USP48/RPS27A/KLHL20/YOD1/SEC22B/AGO4/EDC3/DDB1/PUM1/AGO3	46	MEturquoise
BP	GO:0051234	establishment of localization	0.00024601	0.0180015	ZC3H11B/STRADA/PM20D1/OAZ1/NDEL1/RAB14/HIKESHI/XPO7/VTG2/SDF4/TRAPPC3/RAN/YWHAE/ATP1B3/BECN1/COPE/ATP6V0A1/KHDRBS1/RHOT1/CCZ1/GOLGA7/YWHAB/PDZD11/VPS29/RABGAP1L/CDC42/PTPN11/P3H1/ATG7/RAF1/LOC422214/PAFAH1B1/TF/RBP4A/RAB18/VAMP7/TFRC/FYTTD1/RAB11A/CTTN/MAGT1/PTPN1/SLC9A8/HSPD1/SLC39A13/CHP1/LAMP2/GPR50/PSEN2/EIF5A/SEC62/VPS50/MFSD1/RAP1B/SLC10A7/RBP/SELENOT/SPAST/SCP2/TRAPPC11/LEPROT/TGFBR2/ANXA5…	127	MEturquoise
BP	GO:0006810	transport	0.000264218	0.0185283	ZC3H11B/STRADA/PM20D1/OAZ1/NDEL1/RAB14/HIKESHI/XPO7/VTG2/SDF4/TRAPPC3/RAN/YWHAE/ATP1B3/BECN1/COPE/ATP6V0A1/KHDRBS1/RHOT1/CCZ1/GOLGA7/YWHAB/PDZD11/VPS29/RABGAP1L/CDC42/PTPN11/P3H1/ATG7/RAF1/LOC422214/PAFAH1B1/TF/RBP4A/RAB18/VAMP7/TFRC/FYTTD1/RAB11A/CTTN/MAGT1/PTPN1/SLC9A8/HSPD1/SLC39A13/CHP1/LAMP2/GPR50/PSEN2/EIF5A/SEC62/VPS50/MFSD1/RAP1B/SLC10A7/RBP/SELENOT/SPAST/SCP2/TRAPPC11/LEPROT/TGFBR2/ANXA5…	124	MEturquoise
BP	GO:0006518	peptide metabolic process	0.000323996	0.020402	MOV10/RARS/RPS17/PAIP2B/KHDRBS1/YARS/DENR/RPS4Y1/CNBP/LOC422214/RPL5/RPL13/CARS/MRPS7/PSEN2/EIF5A/PSEN1/IARS2/HPGDS/RPL15/EIF3M/IGF1/CNOT7/CARNMT1/LTN1/EEF1A1/LOC396380/GSTA2/RPLP1/GSTM2/EEF2/RPSAP58/IREB2/RPS27A/EIF3E/AGO4/EIF3H/MRPL15/ZNF706/PUM1/AGO3	41	MEturquoise
BP	GO:0044257	cellular protein catabolic process	0.000335861	0.020402	PSME3/ANAPC5/USP10/TNFAIP1/RPL5/PSMA1/SKP1/TOLLIP/RNF5/USP7/PSMD1/LAMP2/PPP2CB/RNF13/NGLY1/MAEA/HACE1/UFL1/LTN1/UBAC2/CTSB/PSMA7/USP48/RPS27A/KLHL20/YOD1/DDB1	27	MEturquoise
BP	GO:0051603	proteolysis involved in cellular protein catabolic process	0.000344493	0.020402	PSME3/ANAPC5/USP10/TNFAIP1/RPL5/PSMA1/SKP1/TOLLIP/RNF5/USP7/PSMD1/PPP2CB/RNF13/NGLY1/MAEA/HACE1/UFL1/LTN1/UBAC2/CTSB/PSMA7/USP48/RPS27A/KLHL20/YOD1/DDB1	26	MEturquoise
BP	GO:0044248	cellular catabolic process	0.000346474	0.020402	PM20D1/MOV10/TARDBP/PSME3/BECN1/PNRC2/ANAPC5/BLMH/ATG7/HAGH/USP10/TNFAIP1/LOC422214/CYP2C23b/RPL5/PSMA1/FTCD/SKP1/TOLLIP/RNF5/USP7/ACBD5/MTMR8/PSMD1/XRN2/LAMP2/PRDX1/AKR1A1/PPP2CB/RNF13/ZC3H14/DICER1/DCN/NGLY1/NAGA/IGF1/MAEA/CNOT7/TPI1/ITGA1/HACE1/UFL1/LTN1/UBAC2/CTSB/PSMA7/USP48/SORD/GCSH/GSTM2/RPS27A/KLHL20/YOD1/SEC22B/AGO4/EDC3/TMEM208/C26H6orf106/DDB1/PUM1/HMGB1/HIBCH/AGO3/CYP2C23a	64	MEturquoise
BP	GO:0046364	monosaccharide biosynthetic process	0.000351549	0.020402	ENO1/HAGH/RBP4A/GOT1/PGAM1/PGK2/AKR1A1/CRY1/MAEA/TPI1/ARPP19/SORD/PFKFB4	13	MEturquoise
BP	GO:0044281	small molecule metabolic process	0.000486546	0.0259229	PM20D1/RARS/ENO1/RAN/HSDL1/UBIAD1/YARS/NADSYN1/BLMH/PLOD1/FAR1/HAGH/ST6GAL1/CYP2C23b/FTCD/LDHA/CARS/RBP4A/OPA1/TK1/HACD3/GOT1/PGAM1/PGK2/LCLAT1/GPR50/LBR/DEGS1/IARS2/AKR1A1/HPGDS/MMADHC/CRY1/IGF1/CECR1/SDHA/MAEA/PAICS/PPAT/TPI1/TTR/ALDH1A1/CARNMT1/TXN/APOB/ARPP19/ADI1/FDX1/DHFR/INSIG2/HS2ST1/SORD/AGMAT/PFKFB4/GCSH/GLUD2/IGF2/IREB2/GART/ATP5B/ASNSD1/UGDH/HIBCH/CYP2C23a	64	MEturquoise
BP	GO:0006470	protein dephosphorylation	0.000493711	0.0259229	YWHAE/UBLCP1/YWHAB/RCAN3/PTPN11/CTDSPL/PTPRJ/PPP6R3/MTMR8/PPP4R2/PTPN1/SHOC2/PPP1CB/PPP2CB/PPP2R2D/RPRD1A/ITGA1/ACP1/ARPP19/ENSA	20	MEturquoise
BP	GO:0019941	modification-dependent protein catabolic process	0.000508293	0.0259229	ANAPC5/USP10/TNFAIP1/RPL5/PSMA1/SKP1/TOLLIP/RNF5/USP7/PSMD1/PPP2CB/RNF13/MAEA/HACE1/UFL1/LTN1/PSMA7/USP48/RPS27A/KLHL20/YOD1/DDB1	22	MEturquoise
BP	GO:0043632	modification-dependent macromolecule catabolic process	0.000508293	0.0259229	ANAPC5/USP10/TNFAIP1/RPL5/PSMA1/SKP1/TOLLIP/RNF5/USP7/PSMD1/PPP2CB/RNF13/MAEA/HACE1/UFL1/LTN1/PSMA7/USP48/RPS27A/KLHL20/YOD1/DDB1	22	MEturquoise
BP	GO:0005996	monosaccharide metabolic process	0.000527498	0.0261111	ENO1/HAGH/RBP4A/GOT1/PGAM1/PGK2/AKR1A1/CRY1/IGF1/MAEA/TPI1/ARPP19/SORD/PFKFB4/IGF2	15	MEturquoise
BP	GO:0009056	catabolic process	0.000573374	0.027266	PM20D1/OAZ1/MOV10/ENO1/TARDBP/PSME3/BECN1/PNRC2/ANAPC5/BLMH/ATG7/HAGH/USP10/TNFAIP1/LOC422214/CYP2C23b/RPL5/PSMA1/FTCD/ABHD17C/SKP1/TOLLIP/RNF5/USP7/ACBD5/MTMR8/PGAM1/PSMD1/PGK2/XRN2/LAMP2/GPR50/PRDX1/AKR1A1/PPP2CB/RNF13/ZC3H14/DICER1/DCN/NGLY1/NAGA/IGF1/MAEA/CNOT7/TPI1/ITGA1/HACE1/UFL1/LTN1/ABHD13/UBAC2/CTSB/PSMA7/USP48/SORD/PFKFB4/GCSH/GSTM2/RPS27A/KLHL20/YOD1/SEC22B/AGO4/EDC3/TMEM208/C26H6orf1…	72	MEturquoise
BP	GO:0030163	protein catabolic process	0.000583229	0.027266	OAZ1/PSME3/ANAPC5/ATG7/USP10/TNFAIP1/RPL5/PSMA1/ABHD17C/SKP1/TOLLIP/RNF5/USP7/PSMD1/LAMP2/PPP2CB/RNF13/NGLY1/IGF1/MAEA/HACE1/UFL1/LTN1/ABHD13/UBAC2/CTSB/PSMA7/USP48/RPS27A/KLHL20/YOD1/SEC22B/DDB1	33	MEturquoise
BP	GO:0055114	oxidation-reduction process	0.000638629	0.029049	CYP1A1/FAM213A/HSDL1/KIAA1191/PLOD1/P3H1/FAR1/CYP2C23b/LDHA/SDHD/PDIA3/LBR/DEGS1/PPP1CB/PRDX1/AKR1A1/SELENOT/CYCS/IGF1/SDHA/CYB5A/ALDH1A1/TXN/KDM3A/SOD1/ADI1/DIO2/FDX1/DHFR/SORD/CYB5R2/SURF1/GLUD2/IGF2/IREB2/ACAD11/GLYR1/KDM5B/UGDH/HIBCH/CYP2C23a	41	MEturquoise
BP	GO:0033157	regulation of intracellular protein transport	0.000691915	0.0306446	OAZ1/NDEL1/RAN/YWHAE/PTPN11/VAMP7/CHP1/PCM1/TXN/UBAC2/YOD1	11	MEturquoise
BP	GO:0043604	amide biosynthetic process	0.000754906	0.0325771	PM20D1/MOV10/RARS/RPS17/PAIP2B/KHDRBS1/YARS/SGMS1/DENR/RPS4Y1/CNBP/LOC422214/RPL5/RPL13/CARS/MRPS7/CYR61/EIF5A/DEGS1/IARS2/RPL15/EIF3M/CNOT7/LTN1/EEF1A1/DHFR/RPLP1/EEF2/RPSAP58/IREB2/RPS27A/EIF3E/AGO4/EIF3H/MRPL15/ZNF706/ASNSD1/PUM1/AGO3	39	MEturquoise
BP	GO:0043436	oxoacid metabolic process	0.000939427	0.0395264	PM20D1/RARS/ENO1/HSDL1/YARS/BLMH/PLOD1/HAGH/ST6GAL1/CYP2C23b/FTCD/LDHA/CARS/HACD3/GOT1/PGAM1/PGK2/GPR50/DEGS1/IARS2/AKR1A1/HPGDS/IGF1/SDHA/PPAT/TPI1/CARNMT1/ADI1/DHFR/HS2ST1/AGMAT/PFKFB4/GCSH/GLUD2/IREB2/ASNSD1/UGDH/HIBCH/CYP2C23a	39	MEturquoise
BP	GO:1901575	organic substance catabolic process	0.000999352	0.0402289	OAZ1/MOV10/ENO1/TARDBP/PSME3/PNRC2/ANAPC5/BLMH/ATG7/HAGH/USP10/TNFAIP1/LOC422214/RPL5/PSMA1/FTCD/ABHD17C/SKP1/TOLLIP/RNF5/USP7/PGAM1/PSMD1/PGK2/XRN2/LAMP2/GPR50/AKR1A1/PPP2CB/RNF13/ZC3H14/DICER1/NGLY1/NAGA/IGF1/MAEA/CNOT7/TPI1/ITGA1/HACE1/UFL1/LTN1/ABHD13/UBAC2/CTSB/PSMA7/USP48/SORD/PFKFB4/GCSH/RPS27A/KLHL20/YOD1/SEC22B/AGO4/EDC3/DDB1/PUM1/HIBCH/AGO3	60	MEturquoise
BP	GO:0016192	vesicle-mediated transport	0.00100393	0.0402289	RAB14/SDF4/TRAPPC3/BECN1/COPE/CCZ1/GOLGA7/VPS29/RABGAP1L/CDC42/VAMP7/TFRC/RAB11A/CTTN/PTPN1/VPS50/RAP1B/SPAST/TRAPPC11/LEPROT/LIN7C/BRAF/CHRM2/PACSIN2/GHR/TBC1D23/RAB2A/CHMP2B/MYO6/TRAPPC2/RP2/RER1/CSNK1G1/MYO5A/AKTIP/KLHL20/SEC22B/SEC31A/CHMP1B/KDELR2/VPS53/RABGAP1L/CHMP2A	43	MEturquoise
BP	GO:0006511	ubiquitin-dependent protein catabolic process	0.00103192	0.0403889	ANAPC5/USP10/TNFAIP1/RPL5/PSMA1/SKP1/TOLLIP/RNF5/USP7/PSMD1/PPP2CB/RNF13/MAEA/HACE1/UFL1/LTN1/PSMA7/USP48/KLHL20/YOD1/DDB1	21	MEturquoise
BP	GO:0006464	cellular protein modification process	0.00115442	0.0425354	LAMTOR3/STRADA/MAP2K2/CCNL2/MEAF6/PPIB/CDC73/HDAC3/YWHAE/RFNG/WDR61/CHUK/GOLGA7/UBLCP1/UBE2F/RPN2/STK4/YWHAB/ANAPC5/PRKAR1A/RCAN3/PLOD1/CDC42/PTPN11/P3H1/ATG7/RAF1/ST6GAL1/HCCS/USP10/CTDSPL/TNFAIP1/DCAF12L2/PAFAH1B1/RPN1/RPL5/SMAD5/PTPRJ/ABHD17C/SKP1/LIMK2/RNF5/PPP6R3/USP7/HACD3/MTMR8/PPP4R2/MAGT1/PTPN1/UBE2V1/FBXO18/SUMO1/CHP1/AXL/CYR61/SHOC2/FGFR2/C1GALT1/PPP1CB/DDOST/PPP2CB/RNF13/PPP2R2D/DESI2…	124	MEturquoise
BP	GO:0036211	protein modification process	0.00115442	0.0425354	LAMTOR3/STRADA/MAP2K2/CCNL2/MEAF6/PPIB/CDC73/HDAC3/YWHAE/RFNG/WDR61/CHUK/GOLGA7/UBLCP1/UBE2F/RPN2/STK4/YWHAB/ANAPC5/PRKAR1A/RCAN3/PLOD1/CDC42/PTPN11/P3H1/ATG7/RAF1/ST6GAL1/HCCS/USP10/CTDSPL/TNFAIP1/DCAF12L2/PAFAH1B1/RPN1/RPL5/SMAD5/PTPRJ/ABHD17C/SKP1/LIMK2/RNF5/PPP6R3/USP7/HACD3/MTMR8/PPP4R2/MAGT1/PTPN1/UBE2V1/FBXO18/SUMO1/CHP1/AXL/CYR61/SHOC2/FGFR2/C1GALT1/PPP1CB/DDOST/PPP2CB/RNF13/PPP2R2D/DESI2…	124	MEturquoise
BP	GO:0006082	organic acid metabolic process	0.00116258	0.0425354	PM20D1/RARS/ENO1/HSDL1/YARS/BLMH/PLOD1/HAGH/ST6GAL1/CYP2C23b/FTCD/LDHA/CARS/HACD3/GOT1/PGAM1/PGK2/GPR50/DEGS1/IARS2/AKR1A1/HPGDS/IGF1/SDHA/PPAT/TPI1/CARNMT1/ADI1/DHFR/HS2ST1/AGMAT/PFKFB4/GCSH/GLUD2/IREB2/ASNSD1/UGDH/HIBCH/CYP2C23a	39	MEturquoise
BP	GO:0019752	carboxylic acid metabolic process	0.00126692	0.0453664	PM20D1/RARS/ENO1/HSDL1/YARS/BLMH/PLOD1/HAGH/ST6GAL1/CYP2C23b/FTCD/LDHA/CARS/HACD3/GOT1/PGAM1/PGK2/GPR50/DEGS1/IARS2/AKR1A1/HPGDS/IGF1/SDHA/PPAT/TPI1/CARNMT1/ADI1/DHFR/AGMAT/PFKFB4/GCSH/GLUD2/IREB2/ASNSD1/UGDH/HIBCH/CYP2C23a	38	MEturquoise
BP	GO:0019319	hexose biosynthetic process	0.0012985	0.0455287	ENO1/RBP4A/GOT1/PGAM1/PGK2/CRY1/MAEA/TPI1/ARPP19/SORD/PFKFB4	11	MEturquoise
BP	GO:0006913	nucleocytoplasmic transport	0.00135295	0.0455403	ZC3H11B/STRADA/HIKESHI/XPO7/RAN/YWHAE/KHDRBS1/PTPN11/FYTTD1/CHP1/KPNA1/TXN/XPO4/CPSF6/THOC5	15	MEturquoise
BP	GO:0051169	nuclear transport	0.00135295	0.0455403	ZC3H11B/STRADA/HIKESHI/XPO7/RAN/YWHAE/KHDRBS1/PTPN11/FYTTD1/CHP1/KPNA1/TXN/XPO4/CPSF6/THOC5	15	MEturquoise
BP	GO:0016051	carbohydrate biosynthetic process	0.00142818	0.04713	ENO1/HAGH/RBP4A/GOT1/PGAM1/PGK2/AKR1A1/CRY1/IGF1/MAEA/TPI1/ARPP19/HS2ST1/SORD/PFKFB4/IGF2	16	MEturquoise
CC	GO:0012505	endomembrane system	1.30464e-12	3.33989e-10	LAMTOR3/SPPL2C/LMNA/NDEL1/CYP1A1/RAB14/XPO7/SDF4/PLEKHB2/PPIB/NOC4L/TRAPPC3/RAN/RFNG/BECN1/COPE/HSDL1/UBIAD1/CCZ1/GOLGA7/SGMS1/RPN2/PTDSS2/VPS29/PLOD1/RABGAP1L/P3H1/RAF1/CNBP/ST6GAL1/DENND6A/USP10/TNFAIP1/CYP2C23b/PAFAH1B1/RPN1/RPL5/FTCD/RPL13/SH3GLB1/MESDC2/ABHD17C/LIMK2/RNF5/BRINP1/RAB18/VAMP7/HACD3/MTMR8/RAB11A/CTTN/MAGT1/PTPN1/SLC9A8/HSPD1/SLC39A13/MOB4/PDIA3/CHP1/LAMP2/APMAP/LCLAT1/VMA21/PSE…	143	MEturquoise
CC	GO:0031090	organelle membrane	2.80781e-09	3.594e-07	LAMTOR3/SPPL2C/LMNA/CYP1A1/RAB14/SEPT2L/PLEKHB2/NOC4L/TRAPPC3/RFNG/BECN1/COPE/TMEM231/ATP6V0A1/UBIAD1/RHOT1/CCZ1/GOLGA7/SGMS1/RPN2/PTDSS2/VPS29/PLOD1/FAR1/ST6GAL1/HCCS/CYP2C23b/RPN1/SH3GLB1/ABHD17C/RNF5/APOOL/OPA1/VAMP7/HACD3/ACBD5/RAB11A/MAGT1/SDHD/PTPN1/SLC9A8/SLC39A13/MOB4/PDIA3/CHP1/LAMP2/SHOC2/LCLAT1/VMA21/PSEN2/LBR/EIF5A/PSEN1/DEGS1/SEC62/PDCD10/SLC10A7/DDOST/SELENOT/RNF13/SPAST/ALG6/LEPROT…	114	MEturquoise
CC	GO:0005789	endoplasmic reticulum membrane	1.46e-08	1.11994e-06	SPPL2C/CYP1A1/BECN1/UBIAD1/SGMS1/RPN2/PTDSS2/PLOD1/CYP2C23b/RPN1/RNF5/VAMP7/HACD3/MAGT1/PTPN1/PDIA3/LCLAT1/VMA21/PSEN2/LBR/EIF5A/PSEN1/DEGS1/SEC62/SLC10A7/DDOST/SELENOT/ALG6/DTNBP1/SLC37A3/CYB5A/TAPT1/RAB2A/UFL1/UBAC2/PGRMC1/TRIM59/INSIG2/PTDSS1/MARCH5/ATP2A2/SLC35B1/TMEM258/ARL6IP5/SEC22B/SEC31A/KDELR2/TMEM208/CYP2C23a	49	MEturquoise
CC	GO:0005794	Golgi apparatus	1.74991e-08	1.11994e-06	SPPL2C/RAB14/SDF4/TRAPPC3/RFNG/BECN1/COPE/UBIAD1/GOLGA7/SGMS1/RABGAP1L/RAF1/ST6GAL1/FTCD/SH3GLB1/LIMK2/RAB18/VAMP7/RAB11A/SLC9A8/SLC39A13/MOB4/CHP1/PSEN2/PSEN1/PDCD10/FGFR2/PREPL/YIPF4/TRAPPC11/LEPROT/DBI/TBC1D23/HACE1/RAB2A/GPR89A/MYO6/TMEM30A/RP2/ITM2B/SLC30A7/RER1/NRAS/TMEM167A/HS2ST1/PI4K2B/MYO5A/COLEC10/SLC35B1/TMEM230/KLHL20/FGFRL1/SEC22B/SEC31A/KDELR2/VPS53/RABGAP1L	57	MEturquoise
CC	GO:0042175	nuclear outer membrane-endoplasmic reticulum membrane network	2.2169e-08	1.13505e-06	SPPL2C/CYP1A1/BECN1/UBIAD1/SGMS1/RPN2/PTDSS2/PLOD1/CYP2C23b/RPN1/RNF5/VAMP7/HACD3/MAGT1/PTPN1/PDIA3/LCLAT1/VMA21/PSEN2/LBR/EIF5A/PSEN1/DEGS1/SEC62/SLC10A7/DDOST/SELENOT/ALG6/DTNBP1/SLC37A3/CYB5A/TAPT1/RAB2A/UFL1/UBAC2/PGRMC1/TRIM59/INSIG2/PTDSS1/MARCH5/ATP2A2/SLC35B1/TMEM258/ARL6IP5/SEC22B/SEC31A/KDELR2/TMEM208/CYP2C23a	49	MEturquoise
CC	GO:0098588	bounding membrane of organelle	8.74231e-07	3.73005e-05	LAMTOR3/SPPL2C/RAB14/SEPT2L/PLEKHB2/TRAPPC3/RFNG/BECN1/COPE/TMEM231/ATP6V0A1/UBIAD1/RHOT1/CCZ1/GOLGA7/SGMS1/VPS29/PLOD1/FAR1/ST6GAL1/SH3GLB1/ABHD17C/RNF5/VAMP7/ACBD5/RAB11A/SLC9A8/SLC39A13/MOB4/CHP1/LAMP2/SHOC2/VMA21/PSEN2/PSEN1/PDCD10/RNF13/LEPROT/STAM2/CRY1/DTNBP1/BID/PACSIN2/PEX5/ATP6V1A/TMEM2/HACE1/RAB2A/GPR89A/CHMP2B/MYO6/TMEM30A/LMBRD1/ITM2B/PGRMC1/RER1/NRAS/TMEM167A/HS2ST1/MYO5A/MARCH5/ATP…	70	MEturquoise
CC	GO:0005783	endoplasmic reticulum	1.61606e-05	0.000591016	SDF4/PPIB/TRAPPC3/HSDL1/UBIAD1/PLOD1/P3H1/CNBP/RPL5/RPL13/MESDC2/BRINP1/RAB18/HACD3/CTTN/MAGT1/PDIA3/CHP1/APMAP/LCLAT1/PSEN1/SEC62/DDOST/SELENOT/YIPF4/SPAST/DBI/TAPT1/HACE1/UFL1/TMEM129/TMEM30A/LDAH/UFM1/PGRMC1/RER1/ERP29/TRIM59/MARCH5/ATP2A2/TMEM230/P4HB/TMEM258/SEC22B/SEC31A/KDELR2	46	MEturquoise
CC	GO:0000139	Golgi membrane	2.23492e-05	0.000715174	SPPL2C/RAB14/RFNG/COPE/UBIAD1/GOLGA7/SGMS1/ST6GAL1/SH3GLB1/SLC9A8/SLC39A13/MOB4/CHP1/PSEN2/PSEN1/PDCD10/LEPROT/HACE1/RAB2A/GPR89A/ITM2B/RER1/NRAS/TMEM167A/HS2ST1/MYO5A/SLC35B1/SEC22B/SEC31A/KDELR2	30	MEturquoise
CC	GO:0005829	cytosol	0.000250995	0.00713942	OAZ1/RAB14/MOV10/HIKESHI/RARS/RPS17/TRAPPC3/NUBP2/ENO1/CDC73/RAN/BECN1/RPL7A/CHUK/ALAS1/CAPZB/YWHAB/PDZD11/PRKAR1A/VPS29/RPS4Y1/RAF1/RPL5/RPL13/LDHA/SMAD5/SKP1/SH2D6/USP7/HACD3/GOT1/PGAM1/PSMD1/PGK2/HSPD1/LCLAT1/VPS50/RAP1B/PREPL/PPP1CB/BRE/PRDX1/AKR1A1/RNF13/PPP2R2D/SPAST/FAM126A/CYCS/RPL15/NGLY1/CRY1/DTNBP1/EEF1E1/BRAF/BID/STRAP/CYB5A/PAICS/PPAT/PACSIN2/KPNA1/TPI1/PEX5/GHR/ALDH1A1/CARNMT1/TBC1D…	99	MEturquoise
CC	GO:0005768	endosome	0.000427004	0.0103871	LAMTOR3/SPPL2C/RAB14/SDF4/PLEKHB2/RAN/BECN1/CCZ1/VPS29/RABGAP1L/DENND6A/USP10/TNFAIP1/ABHD17C/VAMP7/RAB11A/PTPN1/HSPD1/LAMP2/VPS50/RNF13/SPAST/LEPROT/STAM2/DTNBP1/PACSIN2/TMEM2/CHMP2B/ITM2B/PI4K2B/TMEM230/LAMP1/CHMP1B/VPS53/RABGAP1L/CHMP2A	36	MEturquoise
CC	GO:1902494	catalytic complex	0.000446321	0.0103871	MEAF6/ENO1/CDC73/HDAC3/PSME3/BECN1/WDR61/CHUK/GOLGA7/ANAPC5/PRKAR1A/RBM22/TFIP11/TNFAIP1/DCAF12L2/PSMA1/SKP1/PSMD1/PPP4R2/MAGT1/SDHD/FBXO18/SHOC2/PPP1CB/BRE/DDOST/PPP2CB/PPP2R2D/KLHL7/DICER1/DYNC1LI1/POLE2/ACVR2A/RPRD1A/SDHA/MAEA/GTF2H5/HDAC2/MYO6/CCND2/PAAF1/WDR82/PCNA/PSMA7/PFKFB4/GCSH/SNRPN/GNAI2/KLHL20/TMEM258/KDM5B/ANP32E/DDB1/KLHL15	54	MEturquoise
CC	GO:0000932	P-body	0.000790599	0.0168661	MOV10/PNRC2/CNOT7/DDX6/AGO4/EDC3/PUM1/AGO3	8	MEturquoise
CC	GO:0031300	intrinsic component of organelle membrane	0.00101324	0.0199531	SPPL2C/RFNG/UBIAD1/RHOT1/GOLGA7/SGMS1/FAR1/APOOL/PDIA3/LAMP2/SEC62/SLC37A3/TAPT1/RER1/TMEM70/SLC35B1	16	MEturquoise
CC	GO:0031301	integral component of organelle membrane	0.00145778	0.0249841	SPPL2C/RFNG/UBIAD1/RHOT1/SGMS1/FAR1/APOOL/PDIA3/LAMP2/SEC62/SLC37A3/TAPT1/RER1/TMEM70/SLC35B1	15	MEturquoise
CC	GO:0031982	vesicle	0.00146391	0.0249841	LAMTOR3/SPPL2C/NDEL1/RAB14/SDF4/PLEKHB2/PPIB/RAN/BECN1/COPE/ATP6V0A1/CCZ1/VPS29/RABGAP1L/DENND6A/USP10/TNFAIP1/ABHD17C/RBP4A/TOLLIP/ITGB1/VAMP7/TFRC/RAB11A/PTPN1/HSPD1/PDIA3/CHP1/LAMP2/VMA21/FGFR2/VPS50/RNF13/SPAST/LEPROT/ANXA5/STAM2/DTNBP1/EEF1E1/PACSIN2/TMEM2/TTR/GPR89A/CHMP2B/MYO6/TMEM30A/RP2/ITM2B/FZD4/SORD/PI4K2B/MYO5A/TMEM230/FGFRL1/LAMP1/SEC22B/ANP32E/SEC31A/CHMP1B/KDELR2/VPS53/RABGAP1L/CH…	63	MEturquoise
CC	GO:0031410	cytoplasmic vesicle	0.0021273	0.0320347	LAMTOR3/SPPL2C/NDEL1/RAB14/SDF4/PLEKHB2/PPIB/RAN/BECN1/COPE/ATP6V0A1/CCZ1/VPS29/RABGAP1L/DENND6A/USP10/TNFAIP1/ABHD17C/RBP4A/ITGB1/VAMP7/TFRC/RAB11A/PTPN1/HSPD1/PDIA3/CHP1/LAMP2/VMA21/FGFR2/VPS50/RNF13/SPAST/LEPROT/STAM2/DTNBP1/EEF1E1/PACSIN2/TMEM2/TTR/GPR89A/CHMP2B/MYO6/TMEM30A/RP2/ITM2B/PI4K2B/MYO5A/TMEM230/FGFRL1/LAMP1/SEC22B/ANP32E/SEC31A/CHMP1B/KDELR2/VPS53/RABGAP1L/CHMP2A	59	MEturquoise
CC	GO:0097708	intracellular vesicle	0.0021273	0.0320347	LAMTOR3/SPPL2C/NDEL1/RAB14/SDF4/PLEKHB2/PPIB/RAN/BECN1/COPE/ATP6V0A1/CCZ1/VPS29/RABGAP1L/DENND6A/USP10/TNFAIP1/ABHD17C/RBP4A/ITGB1/VAMP7/TFRC/RAB11A/PTPN1/HSPD1/PDIA3/CHP1/LAMP2/VMA21/FGFR2/VPS50/RNF13/SPAST/LEPROT/STAM2/DTNBP1/EEF1E1/PACSIN2/TMEM2/TTR/GPR89A/CHMP2B/MYO6/TMEM30A/RP2/ITM2B/PI4K2B/MYO5A/TMEM230/FGFRL1/LAMP1/SEC22B/ANP32E/SEC31A/CHMP1B/KDELR2/VPS53/RABGAP1L/CHMP2A	59	MEturquoise
CC	GO:0030135	coated vesicle	0.00276142	0.0392735	COPE/RBP4A/HSPD1/VMA21/TTR/MYO6/SEC22B/SEC31A/KDELR2	9	MEturquoise
CC	GO:0005739	mitochondrion	0.00320575	0.0431933	BECN1/HSDL1/UBIAD1/RHOT1/ALAS1/RAF1/HAGH/HCCS/NTHL1/SH3GLB1/RNF5/APOOL/OPA1/HACD3/SDHD/MRPS7/HSPD1/PSEN1/DEGS1/IARS2/SCP2/CYCS/MMADHC/ISCA1/BRAF/BID/SDHA/FAM210A/GJA1/MRPL50/LETM1/SOD1/ARGLU1/FDX1/DHFR/SORD/AGMAT/MARCH5/GCSH/TMEM70/SURF1/GLUD2/IREB2/ATP5B/MRPL15/HIBCH	46	MEturquoise
MF	GO:0140096	catalytic activity, acting on a protein	3.29238e-05	0.00931743	SPPL2C/STRADA/PM20D1/MAP2K2/PPIB/HDAC3/CHUK/GOLGA7/UBLCP1/UBE2F/STK4/ANAPC5/BLMH/PLOD1/PTPN11/P3H1/RAF1/USP10/CTDSPL/TNFAIP1/PSMA1/PTPRJ/ABHD17C/SKP1/LIMK2/RNF5/NRP1/USP7/MTMR8/PSMD1/PTPN1/UBE2V1/PDIA3/AXL/SHOC2/PSEN2/PSEN1/FGFR2/C1GALT1/PREPL/PPP1CB/PPP2CB/RNF13/PPP2R2D/SPAST/DESI2/TGFBR2/METAP1/PCMT1/ACVR2A/WDSUB1/BRAF/MAEA/HDAC2/JAK2/TMEM2/HACE1/UFL1/TMEM129/KDM3A/LTN1/ACP1/ABHD13/BIRC3/CCND2/…	85	MEturquoise
MF	GO:0019787	ubiquitin-like protein transferase activity	8.94728e-05	0.0126604	UBE2F/ANAPC5/TNFAIP1/SKP1/RNF5/UBE2V1/RNF13/WDSUB1/MAEA/HACE1/UFL1/TMEM129/LTN1/BIRC3/RNF141/MARCH5/PRPF19/KLHL20	18	MEturquoise
MF	GO:0004842	ubiquitin-protein transferase activity	0.00018713	0.0134419	ANAPC5/TNFAIP1/SKP1/RNF5/UBE2V1/RNF13/WDSUB1/MAEA/HACE1/TMEM129/LTN1/BIRC3/RNF141/MARCH5/PRPF19/KLHL20	16	MEturquoise
MF	GO:0003723	RNA binding	0.000189991	0.0134419	ZC3H11B/ADAT1/MOV10/RAN/TARDBP/RPL7A/KHDRBS1/DDX55/ESRP2/YARS/DENR/RBM22/RPS4Y1/CNBP/SRSF1/LOC422214/HDLBP/RPL5/CARS/FYTTD1/MRPS7/HSPD1/CELF1/HMGB3/EIF5A/IARS2/ZC3H14/DICER1/RPL15/ZRANB2/EIF3M/CNOT7/EEF1A1/PSPC1/CPSF6/DHFR/MBNL1/THOC5/STRBP/DDX6/EEF2/RPL7/SNRPN/IREB2/SMAD3/EIF3E/AGO4/KIAA0430/HNRNPKL/EDC3/EIF3H/PUM1/AGO3	53	MEturquoise
KEGG	gga04146	Peroxisome	2.01533e-06	0.00017873	419396/395785/419153/427429/423028/424487/770094/415486/416068/421197/420533/416728/420554/423349/424598/422547/396550/421548/420638/424224/421669/418299/418302/418311/768471/422869/395938/100857465/100858352/423600/431056/426354/420192/417195/101751055/101747962	36	MEturquoise
KEGG	gga04140	Autophagy - animal	2.30619e-06	0.00017873	419091/417472/396349/373953/427390/423656/420018/770240/100857587/415961/396245/417635/417637/416552/423778/424522/416588/416318/424920/415549/423163/417015/423194/414800/424971/396021/423971/424190/395928/374177/769118/418369/421116/421784/421808/419885/424542/396329/418207/419605/100857877/396220/395983/420434/416766/396405/422354/422311/423441/395724/420357/427559	52	MEturquoise
KEGG	gga04142	Lysosome	7.54699e-06	0.000340873	415880/427385/427389/427823/395473/395474/416226/419681/420149/395602/422188/416591/419311/422121/428864/414800/427854/422392/417829/417848/424575/422490/422558/423418/422638/395817/396547/422712/418096/421668/421717/427284/427294/421863/421959/418621/419014/422727/396329/396044/100858592/396220/426790/420720/416765/768530/395380/107049249	48	MEturquoise
KEGG	gga00280	Valine, leucine and isoleucine degradation	8.79673e-06	0.000340873	427395/424405/417615/395374/770094/416969/416642/417699/424962/423345/418193/420290/422049/418774/418968/427269/426847/420632/768706/425758/395375/423947/423979	23	MEturquoise
KEGG	gga04120	Ubiquitin mediated proteolysis	0.000158001	0.00489803	419960/770961/416181/424785/423664/415367/424015/416842/415406/429072/416487/415784/424804/424837/420447/416319/423163/427514/417024/395280/395672/395609/422514/421463/421577/422655/422713/776286/428787/418682/418744/418969/374012/424781/416117/419758/420252/100857678/418686/430767/416769/395796/420783/416137/420185/419145/374050/415356	48	MEturquoise
KEGG	gga00640	Propanoate metabolism	0.000616774	0.0159333	395374/396221/416969/416642/416087/417699/423345/417875/422869/422932/422049/418774/768706/395375/423979	15	MEturquoise
KEGG	gga01200	Carbon metabolism	0.00271196	0.0498867	396017/415991/416969/396261/428969/416087/419793/417699/395833/416728/423345/374009/422705/427453/395218/395758/396435/418311/422869/422931/422932/422049/418774/418856/418968/416066/423600/415803/426573/431056/423612/423019/768706/423979	34	MEturquoise
KEGG	gga00380	Tryptophan metabolism	0.00285494	0.0498867	769005/424405/426076/417202/417615/424517/424041/417699/421396/424288/424302/420947/421695/420290/418968/423600	16	MEturquoise
KEGG	gga04910	Insulin signaling pathway	0.00316823	0.0498867	396349/419399/373953/417361/417543/415741/417438/416872/396245/417637/416552/423778/420435/416939/416588/416986/415549/395688/424971/424991/395855/396019/424568/395928/395218/396239/418201/418612/374231/396523/419885/424542/418207/417579/426792/423749/395983/420434/100858156/422703	40	MEturquoise
KEGG	gga05132	Salmonella infection	0.0032185	0.0498867	396349/373953/417361/424000/423669/395442/416246/416861/770269/395917/422187/396245/415793/422207/378913/416574/423778/423070/416319/416051/416626/420472/419307/423146/415549/423163/417706/423862/416109/693266/416700/423901/424971/423230/425012/424151/395476/420624/420649/423461/420668/395928/423543/423549/374197/426978/420889/421654/418271/421808/396437/395487/418580/418635/418870/374012/429075/…	69	MEturquoise

## Sheet: c
Table S10c Significantly enriched GO terms and KEGG pathways for the the trait-related modules genes in the duodenum mucosa
Category	Category_ID	Description	P value	Adjusted P value	Gene ID	Count	Module
BP	GO:0046034	ATP metabolic process	6.47348e-07	0.000449907	ALDOC/CYTB/ATP8/COX3/ND4/ATP6/ND4L	7	MEpink
BP	GO:0045333	cellular respiration	1.35191e-06	0.000469789	CYTB/COX3/ND4/ND4L/ND1	5	MEpink
BP	GO:0015980	energy derivation by oxidation of organic compounds	9.78202e-06	0.00192854	CYTB/COX3/ND4/ND4L/ND1	5	MEpink
BP	GO:0000122	negative regulation of transcription by RNA polymerase II	1.10995e-05	0.00192854	MAFK/BCL6/LDB1/NFIA/MAF/MAX/TBX3/LOC420362/NFIC	9	MEpink
BP	GO:0006119	oxidative phosphorylation	1.6305e-05	0.00226639	CYTB/COX3/ND4/ND4L	4	MEpink
BP	GO:0006091	generation of precursor metabolites and energy	4.05699e-05	0.00469934	ALDOC/CYTB/COX3/ND4/ND4L/ND1	6	MEpink
BP	GO:0022900	electron transport chain	4.78177e-05	0.00474761	CYTB/COX3/ND4/ND4L	4	MEpink
BP	GO:1902600	proton transmembrane transport	0.000139747	0.0121406	ATP8/COX3/ND4/ATP6	4	MEpink
BP	GO:0006357	regulation of transcription by RNA polymerase II	0.000274671	0.0184034	MAFK/GATA5/HNF1A/BCL6/LDB1/NFIA/MAF/FOS/MAX/TBX3/LOC420362/NFIC	12	MEpink
BP	GO:0045892	negative regulation of transcription, DNA-templated	0.00028	0.0184034	MAFK/BCL6/LDB1/NFIA/MAF/MAX/TBX3/LOC420362/NFIC	9	MEpink
BP	GO:1902679	negative regulation of RNA biosynthetic process	0.000327534	0.0184034	MAFK/BCL6/LDB1/NFIA/MAF/MAX/TBX3/LOC420362/NFIC	9	MEpink
BP	GO:1903507	negative regulation of nucleic acid-templated transcription	0.000327534	0.0184034	MAFK/BCL6/LDB1/NFIA/MAF/MAX/TBX3/LOC420362/NFIC	9	MEpink
BP	GO:0006366	transcription by RNA polymerase II	0.000344237	0.0184034	MAFK/GATA5/HNF1A/BCL6/LDB1/NFIA/MAF/FOS/MAX/TBX3/LOC420362/NFIC	12	MEpink
BP	GO:0009060	aerobic respiration	0.000558323	0.026104	COX3/ND4/ND1	3	MEpink
BP	GO:0051253	negative regulation of RNA metabolic process	0.000563396	0.026104	MAFK/BCL6/LDB1/NFIA/MAF/MAX/TBX3/LOC420362/NFIC	9	MEpink
BP	GO:0009798	axis specification	0.00073637	0.0319861	SHH/LDB1/TBX3	3	MEpink
BP	GO:0045893	positive regulation of transcription, DNA-templated	0.000856117	0.0350001	GATA5/HNF1A/LDB1/NFIA/MAF/FOS/MAX/TBX3/LOC420362/NFIC	10	MEpink
BP	GO:0045934	negative regulation of nucleobase-containing compound metabolic process	0.000966368	0.0353487	MAFK/BCL6/LDB1/NFIA/MAF/MAX/TBX3/LOC420362/NFIC	9	MEpink
BP	GO:2000113	negative regulation of cellular macromolecule biosynthetic process	0.000966368	0.0353487	MAFK/BCL6/LDB1/NFIA/MAF/MAX/TBX3/LOC420362/NFIC	9	MEpink
BP	GO:0010558	negative regulation of macromolecule biosynthetic process	0.00119282	0.040006	MAFK/BCL6/LDB1/NFIA/MAF/MAX/TBX3/LOC420362/NFIC	9	MEpink
BP	GO:1902680	positive regulation of RNA biosynthetic process	0.00129652	0.040006	GATA5/HNF1A/LDB1/NFIA/MAF/FOS/MAX/TBX3/LOC420362/NFIC	10	MEpink
BP	GO:1903508	positive regulation of nucleic acid-templated transcription	0.00129652	0.040006	GATA5/HNF1A/LDB1/NFIA/MAF/FOS/MAX/TBX3/LOC420362/NFIC	10	MEpink
BP	GO:0055114	oxidation-reduction process	0.00132394	0.040006	ND3/CYTB/COX3/ND4/ND6/ND4L/ND1	7	MEpink
BP	GO:0031327	negative regulation of cellular biosynthetic process	0.00146105	0.0422615	MAFK/BCL6/LDB1/NFIA/MAF/MAX/TBX3/LOC420362/NFIC	9	MEpink
BP	GO:0009890	negative regulation of biosynthetic process	0.0015202	0.0422615	MAFK/BCL6/LDB1/NFIA/MAF/MAX/TBX3/LOC420362/NFIC	9	MEpink
BP	GO:0010628	positive regulation of gene expression	0.00167056	0.0446554	GATA5/SHH/HNF1A/LDB1/NFIA/MAF/FOS/MAX/TBX3/LOC420362/NFIC	11	MEpink
BP	GO:0051254	positive regulation of RNA metabolic process	0.00178361	0.0459116	GATA5/HNF1A/LDB1/NFIA/MAF/FOS/MAX/TBX3/LOC420362/NFIC	10	MEpink
CC	GO:0070469	respirasome	1.46709e-10	1.40841e-08	ND3/CYTB/COX3/ND4/ND6/ND4L/ND1	7	MEpink
CC	GO:0098800	inner mitochondrial membrane protein complex	3.14127e-10	1.50781e-08	ND3/CYTB/ATP8/ND4/ATP6/ND4L/ND1	7	MEpink
CC	GO:0098803	respiratory chain complex	2.82686e-09	9.04596e-08	ND3/CYTB/COX3/ND4/ND4L/ND1	6	MEpink
CC	GO:0031966	mitochondrial membrane	9.15813e-09	2.19795e-07	BCL2L1/ND3/CYTB/ATP8/COX3/ND4/ND6/ATP6/ND4L/ND1	10	MEpink
CC	GO:0005740	mitochondrial envelope	2.19335e-08	4.21124e-07	BCL2L1/ND3/CYTB/ATP8/COX3/ND4/ND6/ATP6/ND4L/ND1	10	MEpink
CC	GO:0098798	mitochondrial protein complex	2.80588e-08	4.48941e-07	ND3/CYTB/ATP8/ND4/ATP6/ND4L/ND1	7	MEpink
CC	GO:0005743	mitochondrial inner membrane	4.54124e-08	6.22799e-07	ND3/CYTB/ATP8/COX3/ND4/ATP6/ND4L/ND1	8	MEpink
CC	GO:0019866	organelle inner membrane	2.09841e-07	2.51809e-06	ND3/CYTB/ATP8/COX3/ND4/ATP6/ND4L/ND1	8	MEpink
CC	GO:1990204	oxidoreductase complex	4.21818e-07	4.04437e-06	ND3/CYTB/ND4/ND4L/ND1	5	MEpink
CC	GO:0031967	organelle envelope	4.63417e-07	4.04437e-06	SHISA5/BCL2L1/ND3/CYTB/ATP8/COX3/ND4/ND6/ATP6/ND4L/ND1	11	MEpink
CC	GO:0031975	envelope	4.63417e-07	4.04437e-06	SHISA5/BCL2L1/ND3/CYTB/ATP8/COX3/ND4/ND6/ATP6/ND4L/ND1	11	MEpink
CC	GO:0005739	mitochondrion	4.14386e-05	0.000331508	BCL2L1/ND3/CYTB/ATP8/COX3/ND4/ND6/ATP6/ND4L/ND1	10	MEpink
CC	GO:0098796	membrane protein complex	0.000137746	0.0010172	CISH/ND3/CYTB/ATP8/COX3/ND4/ATP6/ND4L/ND1	9	MEpink
CC	GO:0031090	organelle membrane	0.00252205	0.0172941	SHISA5/BCL2L1/KTN1/ND3/CYTB/ATP8/COX3/ND4/ND6/ATP6/ND4L/ND1	12	MEpink
MF	GO:0016651	oxidoreductase activity, acting on NAD(P)H	3.36085e-07	3.5625e-05	ND3/ND4/ND6/ND4L/ND1	5	MEpink
MF	GO:0003700	DNA-binding transcription factor activity	2.55541e-05	0.0011457	MAFK/GATA5/HNF1A/BCL6/NFIA/MAF/FOS/MAX/TBX3/LOC420362/NFIC	11	MEpink
MF	GO:0140110	transcription regulator activity	3.24254e-05	0.0011457	MAFK/GATA5/HNF1A/BCL6/LDB1/NFIA/MAF/FOS/MAX/TBX3/LOC420362/NFIC	12	MEpink
MF	GO:1990837	sequence-specific double-stranded DNA binding	0.000116916	0.00309829	MAFK/GATA5/BCL6/HNRNPDL/MAF/FOS/MAX/TBX3/LOC420362	9	MEpink
MF	GO:0000981	DNA-binding transcription factor activity, RNA polymerase II-specific	0.000230203	0.00488031	GATA5/BCL6/NFIA/MAF/FOS/MAX/TBX3/NFIC	8	MEpink
MF	GO:0000977	RNA polymerase II transcription regulatory region sequence-specific DNA binding	0.000314533	0.00515568	MAFK/GATA5/BCL6/MAF/FOS/MAX/TBX3/LOC420362	8	MEpink
MF	GO:0003690	double-stranded DNA binding	0.000340469	0.00515568	MAFK/GATA5/BCL6/HNRNPDL/MAF/FOS/MAX/TBX3/LOC420362	9	MEpink
MF	GO:0000976	transcription regulatory region sequence-specific DNA binding	0.000530054	0.00624286	MAFK/GATA5/BCL6/MAF/FOS/MAX/TBX3/LOC420362	8	MEpink
MF	GO:0001067	regulatory region nucleic acid binding	0.000530054	0.00624286	MAFK/GATA5/BCL6/MAF/FOS/MAX/TBX3/LOC420362	8	MEpink
MF	GO:0001102	RNA polymerase II activating transcription factor binding	0.000759441	0.00805007	LDB1/FOS/TBX3	3	MEpink
MF	GO:0016491	oxidoreductase activity	0.000877521	0.00845611	ND3/CYTB/COX3/ND4/ND6/ND4L/ND1	7	MEpink
MF	GO:0015078	proton transmembrane transporter activity	0.00122931	0.00971863	ATP8/COX3/ATP6	3	MEpink
MF	GO:0000978	RNA polymerase II cis-regulatory region sequence-specific DNA binding	0.00128359	0.00971863	MAFK/GATA5/MAF/FOS/MAX/LOC420362	6	MEpink
MF	GO:0000987	cis-regulatory region sequence-specific DNA binding	0.00128359	0.00971863	MAFK/GATA5/MAF/FOS/MAX/LOC420362	6	MEpink
MF	GO:0043565	sequence-specific DNA binding	0.00215581	0.0152344	MAFK/GATA5/BCL6/HNRNPDL/MAF/FOS/MAX/TBX3/LOC420362	9	MEpink
MF	GO:0033613	activating transcription factor binding	0.0030984	0.0205269	LDB1/FOS/TBX3	3	MEpink
KEGG	gga00190	Oxidative phosphorylation	1.11594e-05	0.000770001	39116938/39116918/39116937/39116913/39116916/39116944/39116912/39116939/39116926	9	MEpink
BP	GO:0006334	nucleosome assembly	3.86374e-13	1.07412e-10	HIST1H111L/HIST1H110/HIST1H46/HIST1H4D/HIST1H4D/HIST1H4D/HIST1H2B8/HIST1H4D/HIST1H2B5/HIST2H4B	10	MEmagenta
BP	GO:0031497	chromatin assembly	3.75106e-12	3.47599e-10	HIST1H111L/HIST1H110/HIST1H46/HIST1H4D/HIST1H4D/HIST1H4D/HIST1H2B8/HIST1H4D/HIST1H2B5/HIST2H4B	10	MEmagenta
BP	GO:0034728	nucleosome organization	3.75106e-12	3.47599e-10	HIST1H111L/HIST1H110/HIST1H46/HIST1H4D/HIST1H4D/HIST1H4D/HIST1H2B8/HIST1H4D/HIST1H2B5/HIST2H4B	10	MEmagenta
BP	GO:0006333	chromatin assembly or disassembly	1.17191e-11	8.1448e-10	HIST1H111L/HIST1H110/HIST1H46/HIST1H4D/HIST1H4D/HIST1H4D/HIST1H2B8/HIST1H4D/HIST1H2B5/HIST2H4B	10	MEmagenta
BP	GO:0006323	DNA packaging	2.33415e-11	1.29778e-09	HIST1H111L/HIST1H110/HIST1H46/HIST1H4D/HIST1H4D/HIST1H4D/HIST1H2B8/HIST1H4D/HIST1H2B5/HIST2H4B	10	MEmagenta
BP	GO:0065004	protein-DNA complex assembly	3.11423e-10	1.44293e-08	HIST1H111L/HIST1H110/HIST1H46/HIST1H4D/HIST1H4D/HIST1H4D/HIST1H2B8/HIST1H4D/HIST1H2B5/HIST2H4B	10	MEmagenta
BP	GO:0071824	protein-DNA complex subunit organization	1.00953e-09	4.0093e-08	HIST1H111L/HIST1H110/HIST1H46/HIST1H4D/HIST1H4D/HIST1H4D/HIST1H2B8/HIST1H4D/HIST1H2B5/HIST2H4B	10	MEmagenta
BP	GO:0071103	DNA conformation change	1.02917e-08	3.57636e-07	HIST1H111L/HIST1H110/HIST1H46/HIST1H4D/HIST1H4D/HIST1H4D/HIST1H2B8/HIST1H4D/HIST1H2B5/HIST2H4B	10	MEmagenta
BP	GO:0006325	chromatin organization	4.49948e-08	1.38984e-06	HIST1H111L/HIST1H110/HIST1H2A4/HIST1H46/HIST1H4D/HIST1H4D/HIST1H4D/HIST1H2A4/HIST1H2B8/HIST1H4D/HIST1H2B5/HIST2H4B	12	MEmagenta
BP	GO:0006352	DNA-templated transcription, initiation	1.63692e-07	4.55064e-06	HIST1H46/HIST1H4D/HIST1H4D/HIST1H4D/HIST1H4D/HIST2H4B	6	MEmagenta
BP	GO:0034622	cellular protein-containing complex assembly	3.7842e-06	9.5637e-05	SNRPC/HIST1H111L/HIST1H110/HIST1H46/HIST1H4D/HIST1H4D/HIST1H4D/HIST1H2B8/HIST1H4D/HIST1H2B5/HIST2H4B	11	MEmagenta
BP	GO:0006412	translation	4.88693e-06	0.000113214	RPL36/RPL22/RPL27/RPS13/RPL39L/SMARCAL1/RPLP1/RPL35/UBA52	9	MEmagenta
BP	GO:0043043	peptide biosynthetic process	5.37881e-06	0.000115024	RPL36/RPL22/RPL27/RPS13/RPL39L/SMARCAL1/RPLP1/RPL35/UBA52	9	MEmagenta
BP	GO:0051276	chromosome organization	9.19082e-06	0.000182503	HIST1H111L/HIST1H110/HIST1H2A4/HIST1H46/HIST1H4D/HIST1H4D/HIST1H4D/HIST1H2A4/HIST1H2B8/HIST1H4D/HIST1H2B5/HIST2H4B	12	MEmagenta
BP	GO:0043604	amide biosynthetic process	1.97915e-05	0.000366803	RPL36/RPL22/RPL27/RPS13/RPL39L/SMARCAL1/RPLP1/RPL35/UBA52	9	MEmagenta
BP	GO:0006518	peptide metabolic process	2.50069e-05	0.000434494	RPL36/RPL22/RPL27/RPS13/RPL39L/SMARCAL1/RPLP1/RPL35/UBA52	9	MEmagenta
BP	GO:0065003	protein-containing complex assembly	8.56744e-05	0.00140103	SNRPC/HIST1H111L/HIST1H110/HIST1H46/HIST1H4D/HIST1H4D/HIST1H4D/HIST1H2B8/HIST1H4D/HIST1H2B5/HIST2H4B	11	MEmagenta
BP	GO:0043603	cellular amide metabolic process	9.9575e-05	0.00153788	RPL36/RPL22/RPL27/RPS13/RPL39L/SMARCAL1/RPLP1/RPL35/UBA52	9	MEmagenta
BP	GO:0043933	protein-containing complex subunit organization	0.000225975	0.00330637	SNRPC/HIST1H111L/HIST1H110/HIST1H46/HIST1H4D/HIST1H4D/HIST1H4D/HIST1H2B8/HIST1H4D/HIST1H2B5/HIST2H4B	11	MEmagenta
BP	GO:1901566	organonitrogen compound biosynthetic process	0.00144481	0.0200829	RPL36/RPL22/RPL27/NME2/RPS13/RPL39L/SMARCAL1/RPLP1/RPL35/UBA52	10	MEmagenta
BP	GO:0051053	negative regulation of DNA metabolic process	0.00179459	0.0237569	HIST1H111L/HIST1H110/NUDT16L1	3	MEmagenta
CC	GO:0000786	nucleosome	3.9035e-17	1.19057e-15	HIST1H111L/HIST1H110/HIST1H2A4/HIST1H46/HIST1H4D/HIST1H4D/HIST1H4D/HIST1H2A4/HIST1H2B8/HIST1H4D/HIST1H2B5/HIST2H4B	12	MEmagenta
CC	GO:0044815	DNA packaging complex	3.9035e-17	1.19057e-15	HIST1H111L/HIST1H110/HIST1H2A4/HIST1H46/HIST1H4D/HIST1H4D/HIST1H4D/HIST1H2A4/HIST1H2B8/HIST1H4D/HIST1H2B5/HIST2H4B	12	MEmagenta
CC	GO:0032993	protein-DNA complex	6.98392e-14	1.42006e-12	HIST1H111L/HIST1H110/HIST1H2A4/HIST1H46/HIST1H4D/HIST1H4D/HIST1H4D/HIST1H2A4/HIST1H2B8/HIST1H4D/HIST1H2B5/HIST2H4B	12	MEmagenta
CC	GO:0005840	ribosome	2.97076e-11	4.53041e-10	RPL36/RPL22/RPL27/RPS13/RPL39L/SMARCAL1/RPL30/RPLP1/RPL35/UBA52	10	MEmagenta
CC	GO:0022625	cytosolic large ribosomal subunit	5.8171e-10	7.09686e-09	RPL36/RPL22/RPL27/RPL39L/RPL30/RPLP1/RPL35	7	MEmagenta
CC	GO:0022626	cytosolic ribosome	1.53164e-09	1.55717e-08	RPL36/RPL22/RPL27/RPS13/RPL39L/RPL30/RPLP1/RPL35	8	MEmagenta
CC	GO:0015934	large ribosomal subunit	4.36616e-09	3.57234e-08	RPL36/RPL22/RPL27/RPL39L/RPL30/RPLP1/RPL35	7	MEmagenta
CC	GO:0000785	chromatin	4.68503e-09	3.57234e-08	HIST1H111L/HIST1H110/HIST1H2A4/HIST1H46/HIST1H4D/HIST1H4D/HIST1H4D/HIST1H2A4/HIST1H2B8/HIST1H4D/HIST1H2B5/HIST2H4B	12	MEmagenta
CC	GO:0044391	ribosomal subunit	9.69039e-09	6.56793e-08	RPL36/RPL22/RPL27/RPS13/RPL39L/RPL30/RPLP1/RPL35	8	MEmagenta
CC	GO:1990904	ribonucleoprotein complex	2.78238e-08	1.69725e-07	RPL36/RPL22/SNRPC/RPL27/YBX1/RPS13/RPL39L/MAGOH/RPL30/RPLP1/RPL35	11	MEmagenta
CC	GO:0005694	chromosome	3.06681e-06	1.70068e-05	HIST1H111L/HIST1H110/HIST1H2A4/HIST1H46/HIST1H4D/HIST1H4D/HIST1H4D/HIST1H2A4/HIST1H2B8/HIST1H4D/HIST1H2B5/HIST2H4B	12	MEmagenta
MF	GO:0003735	structural constituent of ribosome	7.53954e-12	5.42847e-10	RPL36/RPL22/RPL27/RPS13/RPL39L/SMARCAL1/RPL30/RPLP1/RPL35/UBA52	10	MEmagenta
MF	GO:0046982	protein heterodimerization activity	1.61339e-07	4.52642e-06	HIST1H2A4/HIST1H46/HIST1H4D/HIST1H4D/HIST1H4D/HIST1H2A4/HIST1H2B8/HIST1H4D/HIST1H2B5/HIST2H4B	10	MEmagenta
MF	GO:0003676	nucleic acid binding	1.88601e-07	4.52642e-06	RPL22/SNRPC/NME2/YBX1/RPS13/DTD2/MAGOH/HIST1H111L/RPL30/HIST1H110/HIST1H2A4/ALB/RPL35/HIST1H46/NUDT16L1/HIST1H4D/HIST1H4D/HIST1H4D/HIST1H2A4/HIST1H2B8/HIST1H4D/HIST1H2B5/HIST2H4B	23	MEmagenta
MF	GO:0005198	structural molecule activity	6.19077e-06	0.000111434	RPL36/RPL22/RPL27/RPS13/RPL39L/SMARCAL1/RPL30/RPLP1/RPL35/UBA52	10	MEmagenta
MF	GO:0003677	DNA binding	0.000394264	0.0056774	NME2/YBX1/HIST1H111L/HIST1H110/HIST1H2A4/ALB/HIST1H46/HIST1H4D/HIST1H4D/HIST1H4D/HIST1H2A4/HIST1H2B8/HIST1H4D/HIST1H2B5/HIST2H4B	15	MEmagenta
MF	GO:0046983	protein dimerization activity	0.000552455	0.00662946	HIST1H2A4/HIST1H46/HIST1H4D/HIST1H4D/HIST1H4D/HIST1H2A4/HIST1H2B8/HIST1H4D/HIST1H2B5/HIST2H4B	10	MEmagenta
MF	GO:0003723	RNA binding	0.000708387	0.00728627	RPL22/SNRPC/YBX1/RPS13/DTD2/MAGOH/RPL30/RPL35/NUDT16L1	9	MEmagenta
KEGG	gga03010	Ribosome	6.78894e-35	3.25869e-33	373936/373937/771528/420001/396280/417574/423726/100859914/414782/424924/421256/374132/100858296/421585/776054/430990/418401/427323/419049/422914/770813/770249/418933/416122/425416/396262/426492/374133/395958/107050719/770472/112533598/100858402/100857770	34	MEmagenta
KEGG	gga00190	Oxidative phosphorylation	3.60345e-18	8.64828e-17	420065/769424/416543/423763/101749042/770937/424978/770724/420976/769735/770190/769146/418477/771939/769954/431629/416336/416495/427897/769492/418508/420337	22	MEmagenta
KEGG	gga03040	Spliceosome	1.49199e-05	0.000238719	419901/416492/769169/374226/417916/112533523/424136/112531646/112531610/112532220	10	MEmagenta
KEGG	gga04140	Autophagy - animal	6.55535e-05	0.00622758	100857587/417635/424826/396090/423163/422347/423192/424971/416519/770805/419142/101749060	12	MEred
KEGG	gga00562	Inositol phosphate metabolism	0.000252512	0.0119943	428180/101751177/424826/420416/424971/423932/421656/418938	8	MEred
KEGG	gga05168	Herpes simplex virus 1 infection	0.00103134	0.0305749	414830/395360/424826/423163/424971/395147/422720/374012/424185/425389/417067	11	MEred
KEGG	gga04070	Phosphatidylinositol signaling system	0.00128736	0.0305749	101751177/424826/416010/420416/424971/423932/421656/418938	8	MEred
KEGG	gga05164	Influenza A	0.00182967	0.0347638	424826/416633/424971/378894/395147/422720/395313/418528/428650/424185	10	MEred
CC	GO:0098805	whole membrane	6.31725e-05	0.00428453	ATP6V0A1/SEC16B/EPHA4/ATF2/WDR91/DTNBP1/PLEKHF2/MVB12A/CHMP2A	9	MEblue
CC	GO:0098588	bounding membrane of organelle	0.000104108	0.00428453	MGAT4C/ATP6V0A1/SEC16B/EPHA4/ATF2/WDR91/DTNBP1/PLEKHF2/MVB12A/CHMP2A	10	MEblue
CC	GO:0010008	endosome membrane	0.000112751	0.00428453	EPHA4/WDR91/DTNBP1/PLEKHF2/MVB12A/CHMP2A	6	MEblue
CC	GO:0005768	endosome	0.000211157	0.00601798	EPHA4/WDR91/TOM1/DTNBP1/PLEKHF2/MVB12A/CHMP2A	7	MEblue
CC	GO:0031410	cytoplasmic vesicle	0.000596188	0.0113276	ATP6V0A1/SEC16B/EPHA4/WDR91/TOM1/DTNBP1/PLEKHF2/MVB12A/CHMP2A	9	MEblue
CC	GO:0097708	intracellular vesicle	0.000596188	0.0113276	ATP6V0A1/SEC16B/EPHA4/WDR91/TOM1/DTNBP1/PLEKHF2/MVB12A/CHMP2A	9	MEblue
CC	GO:0031982	vesicle	0.000964389	0.0157058	ATP6V0A1/SEC16B/EPHA4/WDR91/TOM1/DTNBP1/PLEKHF2/MVB12A/CHMP2A	9	MEblue
CC	GO:0005769	early endosome	0.00147796	0.0200844	EPHA4/WDR91/TOM1/PLEKHF2	4	MEblue
CC	GO:0031902	late endosome membrane	0.00158561	0.0200844	WDR91/MVB12A/CHMP2A	3	MEblue
CC	GO:0031901	early endosome membrane	0.00188434	0.0213619	EPHA4/WDR91/PLEKHF2	3	MEblue
CC	GO:0031090	organelle membrane	0.00206123	0.0213619	MGAT4C/ATP6V0A1/SEC16B/EPHA4/LRRC59/ATF2/WDR91/DTNBP1/PLEKHF2/MVB12A/CHMP2A	11	MEblue
CC	GO:0005770	late endosome	0.00496264	0.0471451	WDR91/MVB12A/CHMP2A	3	MEblue
MF	GO:0004674	protein serine/threonine kinase activity	4.70368e-07	4.93887e-05	STK4/CSNK2A1/DYRK2/CSNK1G1/STK40/STK11/PRKDC	7	MEblue
MF	GO:0004672	protein kinase activity	5.60325e-06	0.000294171	STK4/EPHA4/CSNK2A1/DYRK2/CSNK1G1/STK40/STK11/PRKDC	8	MEblue
MF	GO:0016773	phosphotransferase activity, alcohol group as acceptor	1.30683e-05	0.000457391	STK4/EPHA4/CSNK2A1/DYRK2/CSNK1G1/STK40/STK11/PRKDC	8	MEblue
MF	GO:0016301	kinase activity	2.96918e-05	0.00077941	STK4/EPHA4/CSNK2A1/DYRK2/CSNK1G1/STK40/STK11/PRKDC	8	MEblue
MF	GO:0016772	transferase activity, transferring phosphorus-containing groups	9.37737e-05	0.00196925	STK4/EPHA4/CSNK2A1/DYRK2/CSNK1G1/STK40/STK11/PRKDC	8	MEblue
MF	GO:0016740	transferase activity	0.000273378	0.00478412	MGAT4C/STK4/EPHA4/CSNK2A1/ATF2/DPF3/DYRK2/CSNK1G1/STK40/STK11/PRKDC	11	MEblue
MF	GO:0140096	catalytic activity, acting on a protein	0.000607083	0.00910625	MGAT4C/STK4/HDAC4/EPHA4/CSNK2A1/DYRK2/CSNK1G1/STK40/STK11/PRKDC	10	MEblue
MF	GO:0005524	ATP binding	0.0032428	0.0425618	STK4/EPHA4/CSNK2A1/DYRK2/CSNK1G1/STK40/STK11/PRKDC	8	MEblue
MF	GO:0030554	adenyl nucleotide binding	0.00412363	0.0432981	STK4/EPHA4/CSNK2A1/DYRK2/CSNK1G1/STK40/STK11/PRKDC	8	MEblue
MF	GO:0032559	adenyl ribonucleotide binding	0.00412363	0.0432981	STK4/EPHA4/CSNK2A1/DYRK2/CSNK1G1/STK40/STK11/PRKDC	8	MEblue
KEGG	gga04530	Tight junction	0.000406711	0.0325369	427017/416460/420435/421455/424682/421564/395751/374182/101751943/420105	10	MEblue
BP	GO:0051649	establishment of localization in cell	1.40036e-05	0.0195491	CHMP7/PLEKHJ1/NCBP1/TRAPPC3/RHOT1/STX10/YWHAB/RABGAP1L/RAF1/COPB1/ARCN1/VAMP7/CTTN/NXT2/RAP1B/SELENOT/HOOK1/LEPROT/ACTR3/LIN7C/STAM2/KPNA1/PHAX/LETM1/FAM53A/MYO6/RAB10/TRAPPC2/XPO4/LOC776816/MYO1A/AKTIP/BORCS5/SEC31A/RABGAP1L	35	MEbrown
KEGG	gga03015	mRNA surveillance pathway	2.33202e-08	3.14823e-06	419523/419410/427379/416182/420119/416872/422214/416605/424889/419331/422346/421372/396019/423324/423970/423416/423512/421694/415942/423460/395878/419100/768522/424733	24	MEbrown
KEGG	gga03013	Nucleocytoplasmic transport	2.01881e-06	0.00013627	427379/420119/419656/422214/423046/424889/419324/770125/422346/425012/417824/421484/418240/418271/427124/421738/427218/428081/421192/418783/419100/416410/430616/776067	24	MEbrown
KEGG	gga04120	Ubiquitin mediated proteolysis	3.27521e-06	0.000147385	419960/770961/419421/424785/374076/424804/424837/420467/395280/395672/421463/422655/776286/418406/395528/418744/424781/423641/771726/422461/420252/418686/430767/420783/416137/416383/420185/419145/420212/101750090	30	MEbrown
KEGG	gga04144	Endocytosis	2.53368e-05	0.000855118	419535/416226/396418/424024/395917/415976/395272/769725/419241/415451/423772/424522/423102/420468/420472/419318/419352/396147/421306/423924/424991/396259/424633/374197/424317/420901/422732/421674/427243/418406/421994/418883/418902/429075/420147/420170/395132/416524/419145/395889/420212	41	MEbrown
KEGG	gga04910	Insulin signaling pathway	3.26416e-05	0.000881323	396349/107054794/419455/429269/415741/417438/416872/396245/417637/416588/386572/424991/396019/423973/378909/427185/418406/396523/419885/424542/418207/426792/431192/420133/396061/422703	26	MEbrown
KEGG	gga04141	Protein processing in endoplasmic reticulum	0.000143436	0.00322732	770961/374186/419421/427410/424757/415744/417456/424450/423742/424837/416918/416313/101751309/416110/424115/378424/428444/424293/431623/395528/423641/426849/420783/417296/416137/421509/422597/378918/417498	29	MEbrown
KEGG	gga04114	Oocyte meiosis	0.000268434	0.00517694	419960/415732/419190/416872/378890/421372/396019/423512/422832/418605/427820/378804/396523/424542/422461/423460/771145/425619/420783/395889/421183	21	MEbrown
KEGG	gga01250	Biosynthesis of nucleotide sugars	0.00141824	0.0239327	415783/427679/423588/427285/421841/420292/420890/417295/419514/426435	10	MEbrown
KEGG	gga05132	Salmonella infection	0.00243578	0.0365367	396349/424000/423669/419457/395917/396245/415793/422207/378913/420420/420472/423146/417706/416109/416700/396147/425012/424151/429163/423549/374197/420889/418271/421808/395487/429075/776816/771145/396044/426792/420765/417312/426571/395587/421183	35	MEbrown
KEGG	gga04068	FoxO signaling pathway	0.00341611	0.0425052	396349/423669/396245/417669/416588/395126/386572/423971/395133/769118/427185/421769/419885/418207/771145/426792/395132/431192/395889/420133/421183	21	MEbrown
KEGG	gga03018	RNA degradation	0.00351027	0.0425052	100858397/424778/416423/415359/416255/769850/421236/417851/422508/422733/100858560/415733/415811/416293	14	MEbrown
KEGG	gga04140	Autophagy - animal	0.00377824	0.0425052	417472/396349/424746/416800/419455/396245/417637/423062/424522/416588/424080/423971/769118/427185/418369/421784/421808/419885/424542/418207/395889/423441	22	MEbrown
KEGG	gga03050	Proteasome	0.00434065	0.045076	420017/415357/395365/425294/424926/395804/417425/426133/422990	9	MEbrown
BP	GO:0006629	lipid metabolic process	2.17303e-09	2.3658e-06	CEPT1/PM20D1/AACS/PRDX6/SGMS1/HMGCL/PSAP/PTPN11/DHRS11/BCO1/PGP/APOA1/HACD3/PCK1/ABHD12/MSMO1/FAM126A/GPAT3/NAGA/HMGCS1/ALDH1A1/LPL/APOB/PLA2G7/INSIG1/INSIG2/FDPS/ADH1C/PI4K2B/CYB5R2/SCT/CYP2C23a/ELOVL6	33	MEturquoise
BP	GO:0055114	oxidation-reduction process	3.69367e-09	2.3658e-06	CYP1A2/CYP1A1/JMJD6/ACO1/DCXR/PRDX6/KIAA1191/PLOD1/DHRS11/BCO1/LDHA/APOA1/FTH1/PCK1/MSMO1/PRDX1/HMOX1/SDHA/CYB5A/GAPDH/GLDC/ALDH1A1/TXN/SOD1/ME1/GLRX/ADH1C/CYB5R2/GLUD2/ACAD11/MTFR1/UGDH/CYP2C23a	33	MEturquoise
BP	GO:0044281	small molecule metabolic process	1.44183e-08	6.1566e-06	PM20D1/ACO1/DCXR/AACS/NT5C3B/HMGCL/PLOD1/HAGH/BCO1/PGP/LDHA/APOA1/HACD3/PCK1/ADCY9/ENTPD5/GPAT3/CKB/ADSL/MMADHC/TST/CRY1/SDHA/GAPDH/TPI1/HMGCS1/GLDC/ALDH1A1/LPL/TXN/APOB/ARPP19/INSIG1/INSIG2/FDPS/ADH1C/APIP/NT5C3A/GLUD2/ITPK1/PARK7/ASNSD1/UGDH/CYP2C23a/ELOVL6	45	MEturquoise
BP	GO:0009056	catabolic process	7.6798e-08	2.45946e-05	PM20D1/OAZ1/PRDX6/GET4/HMGCL/ANAPC5/WIPI2/COPS3/ATG7/HAGH/BCO1/TMEM41B/ATG4B/SKP1/HSPA8/TOLLIP/RNF5/APOA1/ACBD5/PCK1/ABHD12/LAMP2/RAB33B/ENTPD5/PRDX1/PPP2CB/RNF13/NGLY1/NAGA/HMOX1/GAPDH/TPI1/GLDC/LPL/UFL1/SAT1/PLA2G7/UBAC2/RNF152/RAB8A/CTSB/PSMA7/GSTM2/PARK7/SCT/SEC22B/TMEM208/CYP2C23a	48	MEturquoise
BP	GO:0044248	cellular catabolic process	9.94832e-08	2.54876e-05	PM20D1/PRDX6/GET4/HMGCL/ANAPC5/WIPI2/COPS3/ATG7/HAGH/BCO1/TMEM41B/ATG4B/SKP1/HSPA8/TOLLIP/RNF5/APOA1/ACBD5/PCK1/ABHD12/LAMP2/RAB33B/ENTPD5/PRDX1/PPP2CB/RNF13/NGLY1/NAGA/HMOX1/TPI1/GLDC/LPL/UFL1/UBAC2/RNF152/RAB8A/CTSB/PSMA7/GSTM2/PARK7/SEC22B/TMEM208/CYP2C23a	43	MEturquoise
BP	GO:0044255	cellular lipid metabolic process	4.84122e-07	0.00010336	CEPT1/PM20D1/AACS/SGMS1/PSAP/PTPN11/BCO1/PGP/APOA1/HACD3/PCK1/ABHD12/FAM126A/GPAT3/NAGA/HMGCS1/ALDH1A1/LPL/INSIG1/FDPS/ADH1C/PI4K2B/CYP2C23a/ELOVL6	24	MEturquoise
BP	GO:0045184	establishment of protein localization	3.60046e-06	0.000583746	OAZ1/RAB14/RAB5C/GOLGA7/GET4/PTPN11/ATG7/AP3M1/PAFAH1B1/ATG4B/HSPA8/APOA1/RAB18/RAB11A/AP2M1/CHP1/LAMP2/VPS50/RAB33B/GAPDH/PEX5/LPL/RAB2A/GPR89A/CHMP2B/TXN/UBAC2/INSIG1/TMEM167A/RAB8A/PARK7/LAMP1/SEC22B/CHMP1B/KDELR2	35	MEturquoise
BP	GO:0008104	protein localization	3.64556e-06	0.000583746	LAMTOR3/OAZ1/RAB14/PLS1/RAB5C/GOLGA7/GET4/WIPI2/PTPN11/ATG7/AP3M1/PAFAH1B1/ATG4B/HSPA8/TOLLIP/APOA1/RAB18/RAB11A/AP2M1/CHP1/LAMP2/VPS50/RAB33B/FAM126A/GAPDH/TAPT1/PEX5/LPL/RAB2A/GPR89A/CHMP2B/TXN/UBAC2/INSIG1/RER1/TMEM167A/RAB8A/MYO5A/MARCH5/PARK7/LAMP1/SEC22B/CHMP1B/KDELR2	44	MEturquoise
BP	GO:0006914	autophagy	8.65053e-06	0.00103103	WIPI2/ATG7/TMEM41B/ATG4B/HSPA8/TOLLIP/RNF5/ACBD5/LAMP2/RAB33B/RNF152/RAB8A/PARK7/SEC22B/TMEM208	15	MEturquoise
BP	GO:0061919	process utilizing autophagic mechanism	8.65053e-06	0.00103103	WIPI2/ATG7/TMEM41B/ATG4B/HSPA8/TOLLIP/RNF5/ACBD5/LAMP2/RAB33B/RNF152/RAB8A/PARK7/SEC22B/TMEM208	15	MEturquoise
BP	GO:0006638	neutral lipid metabolic process	1.10629e-05	0.00103103	PTPN11/APOA1/PCK1/ABHD12/GPAT3/LPL/INSIG1	7	MEturquoise
BP	GO:0006639	acylglycerol metabolic process	1.10629e-05	0.00103103	PTPN11/APOA1/PCK1/ABHD12/GPAT3/LPL/INSIG1	7	MEturquoise
BP	GO:0015833	peptide transport	1.17428e-05	0.00103103	OAZ1/RAB14/RAB5C/GOLGA7/PTPN11/ATG7/AP3M1/PAFAH1B1/ATG4B/HSPA8/APOA1/RAB18/RAB11A/AP2M1/CHP1/LAMP2/VPS50/RAB33B/GAPDH/PEX5/LPL/RAB2A/GPR89A/CHMP2B/TXN/UBAC2/INSIG1/TMEM167A/RAB8A/CA2/PARK7/SEC22B/CHMP1B/KDELR2	34	MEturquoise
BP	GO:0033036	macromolecule localization	1.28226e-05	0.00103103	LAMTOR3/OAZ1/RAB14/PLS1/RAB5C/GOLGA7/GET4/WIPI2/PTPN11/ATG7/AP3M1/PAFAH1B1/ATG4B/HSPA8/TOLLIP/APOA1/RAB18/RAB11A/AP2M1/CHP1/LAMP2/VPS50/RAB33B/SCP2/FAM126A/TST/GAPDH/TAPT1/PEX5/LPL/RAB2A/GPR89A/CHMP2B/TXN/APOB/UBAC2/INSIG1/RER1/TMEM167A/RAB8A/MYO5A/MARCH5/PARK7/LAMP1/SEC22B/CHMP1B/KDELR2	47	MEturquoise
BP	GO:1901615	organic hydroxy compound metabolic process	1.35893e-05	0.00103103	HAGH/BCO1/PGP/DDTL/APOA1/PCK1/MSMO1/TPI1/HMGCS1/ALDH1A1/APOB/INSIG1/INSIG2/FDPS/ADH1C/CYB5R2/ITPK1/PARK7	18	MEturquoise
BP	GO:0042886	amide transport	1.36111e-05	0.00103103	OAZ1/RAB14/RAB5C/GOLGA7/PTPN11/ATG7/AP3M1/PAFAH1B1/ATG4B/HSPA8/APOA1/RAB18/RAB11A/AP2M1/CHP1/LAMP2/VPS50/RAB33B/GAPDH/PEX5/LPL/RAB2A/GPR89A/CHMP2B/TXN/UBAC2/INSIG1/TMEM167A/RAB8A/CA2/PARK7/SEC22B/CHMP1B/KDELR2	34	MEturquoise
BP	GO:0015031	protein transport	1.52297e-05	0.00103103	OAZ1/RAB14/RAB5C/GOLGA7/PTPN11/ATG7/AP3M1/PAFAH1B1/ATG4B/HSPA8/APOA1/RAB18/RAB11A/AP2M1/CHP1/LAMP2/VPS50/RAB33B/GAPDH/PEX5/LPL/RAB2A/GPR89A/CHMP2B/TXN/UBAC2/INSIG1/TMEM167A/RAB8A/PARK7/SEC22B/CHMP1B/KDELR2	33	MEturquoise
BP	GO:0071702	organic substance transport	1.54479e-05	0.00103103	OAZ1/RAB14/PLS1/SLC16A9/RAB5C/GOLGA7/PTPN11/ATG7/AP3M1/PAFAH1B1/ATG4B/HSPA8/APOA1/RAB18/RAB11A/PCK1/AP2M1/CHP1/LAMP2/VPS50/RAB33B/SCP2/TST/SLC37A3/GAPDH/PEX5/LPL/RAB2A/GPR89A/CHMP2B/TXN/APOB/UBAC2/INSIG1/TMEM167A/RAB8A/CA2/SLC35B1/PARK7/SEC22B/CHMP1B/KDELR2	42	MEturquoise
BP	GO:0034613	cellular protein localization	1.60973e-05	0.00103103	LAMTOR3/OAZ1/RAB14/PLS1/RAB5C/GOLGA7/GET4/WIPI2/PTPN11/AP3M1/HSPA8/TOLLIP/RAB18/RAB11A/AP2M1/CHP1/LAMP2/RAB33B/FAM126A/TAPT1/PEX5/RAB2A/TXN/UBAC2/INSIG1/RER1/RAB8A/MYO5A/MARCH5/LAMP1/KDELR2	31	MEturquoise
BP	GO:0070727	cellular macromolecule localization	1.60973e-05	0.00103103	LAMTOR3/OAZ1/RAB14/PLS1/RAB5C/GOLGA7/GET4/WIPI2/PTPN11/AP3M1/HSPA8/TOLLIP/RAB18/RAB11A/AP2M1/CHP1/LAMP2/RAB33B/FAM126A/TAPT1/PEX5/RAB2A/TXN/UBAC2/INSIG1/RER1/RAB8A/MYO5A/MARCH5/LAMP1/KDELR2	31	MEturquoise
BP	GO:0019752	carboxylic acid metabolic process	2.53585e-05	0.00154687	PM20D1/ACO1/AACS/HMGCL/PLOD1/HAGH/LDHA/HACD3/PCK1/ENTPD5/TST/SDHA/GAPDH/TPI1/GLDC/LPL/INSIG1/ADH1C/APIP/GLUD2/PARK7/ASNSD1/UGDH/CYP2C23a/ELOVL6	25	MEturquoise
BP	GO:0043436	oxoacid metabolic process	3.61809e-05	0.00210671	PM20D1/ACO1/AACS/HMGCL/PLOD1/HAGH/LDHA/HACD3/PCK1/ENTPD5/TST/SDHA/GAPDH/TPI1/GLDC/LPL/INSIG1/ADH1C/APIP/GLUD2/PARK7/ASNSD1/UGDH/CYP2C23a/ELOVL6	25	MEturquoise
BP	GO:0006082	organic acid metabolic process	4.30242e-05	0.00228245	PM20D1/ACO1/AACS/HMGCL/PLOD1/HAGH/LDHA/HACD3/PCK1/ENTPD5/TST/SDHA/GAPDH/TPI1/GLDC/LPL/INSIG1/ADH1C/APIP/GLUD2/PARK7/ASNSD1/UGDH/CYP2C23a/ELOVL6	25	MEturquoise
BP	GO:0006066	alcohol metabolic process	4.31015e-05	0.00228245	BCO1/PGP/APOA1/PCK1/TPI1/HMGCS1/ALDH1A1/APOB/INSIG1/INSIG2/FDPS/ADH1C/ITPK1/PARK7	14	MEturquoise
BP	GO:0016042	lipid catabolic process	4.45444e-05	0.00228245	PRDX6/BCO1/APOA1/PCK1/ABHD12/NAGA/LPL/PLA2G7/SCT	9	MEturquoise
BP	GO:0046907	intracellular transport	4.92484e-05	0.00242643	OAZ1/RAB14/RAB5C/GOLGA7/PTPN11/AP3M1/PAFAH1B1/HSPA8/RAB18/RAB11A/AP2M1/CHP1/LAMP2/VPS50/RAB33B/SPAST/SCP2/PEX5/TBC1D23/RAB2A/CHMP2B/TXN/UBAC2/INSIG1/TMEM167A/RAB8A/SEC22B/CHMP1B/KDELR2	29	MEturquoise
BP	GO:0071705	nitrogen compound transport	6.04593e-05	0.00275972	OAZ1/RAB14/RAB5C/GOLGA7/PTPN11/ATG7/AP3M1/PAFAH1B1/ATG4B/HSPA8/APOA1/RAB18/RAB11A/AP2M1/CHP1/LAMP2/VPS50/RAB33B/TST/GAPDH/PEX5/LPL/RAB2A/GPR89A/CHMP2B/TXN/UBAC2/INSIG1/TMEM167A/RAB8A/CA2/SLC35B1/PARK7/SEC22B/CHMP1B/KDELR2	36	MEturquoise
BP	GO:0032482	Rab protein signal transduction	6.0721e-05	0.00275972	RAB14/RAB5C/RAB18/RAB11A/RAB33B/RAB2A/RAB8A	7	MEturquoise
BP	GO:0051641	cellular localization	6.24762e-05	0.00275972	LAMTOR3/OAZ1/RAB14/PLS1/RAB5C/GOLGA7/GET4/WIPI2/PTPN11/AP3M1/PAFAH1B1/HSPA8/TOLLIP/FTH1/RAB18/RAB11A/AP2M1/CHP1/LAMP2/VPS50/RAB33B/SPAST/SCP2/FAM126A/TAPT1/PEX5/TBC1D23/RAB2A/CHMP2B/TXN/UBAC2/INSIG1/RER1/TMEM167A/RAB8A/MYO5A/MARCH5/PARK7/LAMP1/SEC22B/CHMP1B/KDELR2	42	MEturquoise
BP	GO:1901575	organic substance catabolic process	8.89654e-05	0.00379882	OAZ1/PRDX6/GET4/HMGCL/ANAPC5/COPS3/ATG7/HAGH/BCO1/SKP1/HSPA8/TOLLIP/RNF5/APOA1/PCK1/ABHD12/LAMP2/ENTPD5/PPP2CB/RNF13/NGLY1/NAGA/HMOX1/GAPDH/TPI1/GLDC/LPL/UFL1/SAT1/PLA2G7/UBAC2/CTSB/PSMA7/SCT/SEC22B	35	MEturquoise
BP	GO:0044283	small molecule biosynthetic process	9.20315e-05	0.00380298	HMGCL/PLOD1/HAGH/PGP/APOA1/HACD3/PCK1/CRY1/GAPDH/TPI1/HMGCS1/LPL/ARPP19/INSIG1/FDPS/APIP/PARK7/ASNSD1/UGDH/ELOVL6	20	MEturquoise
BP	GO:0008610	lipid biosynthetic process	0.000133447	0.00527504	CEPT1/SGMS1/DHRS11/APOA1/HACD3/PCK1/MSMO1/GPAT3/HMGCS1/LPL/INSIG1/FDPS/CYB5R2/ELOVL6	14	MEturquoise
BP	GO:0017144	drug metabolic process	0.000135891	0.00527504	CYP1A2/CYP1A1/ACO1/PRDX6/HMGCL/PCK1/PRDX1/CKB/ADSL/MMADHC/SDHA/GLDC/ADH1C/APIP/HSP90AA1/PARK7/CYP2C23a	17	MEturquoise
BP	GO:0046486	glycerolipid metabolic process	0.000156111	0.00588172	CEPT1/PTPN11/PGP/APOA1/PCK1/ABHD12/FAM126A/GPAT3/LPL/INSIG1/PI4K2B	11	MEturquoise
BP	GO:1901565	organonitrogen compound catabolic process	0.000171117	0.0062629	OAZ1/GET4/HMGCL/ANAPC5/COPS3/ATG7/SKP1/HSPA8/TOLLIP/RNF5/ABHD12/LAMP2/PPP2CB/RNF13/NGLY1/NAGA/HMOX1/GLDC/UFL1/SAT1/UBAC2/CTSB/PSMA7/SEC22B	24	MEturquoise
BP	GO:0032787	monocarboxylic acid metabolic process	0.00019113	0.00680104	AACS/HAGH/LDHA/HACD3/PCK1/ENTPD5/GAPDH/TPI1/LPL/INSIG1/ADH1C/PARK7/ASNSD1/CYP2C23a/ELOVL6	15	MEturquoise
BP	GO:0006886	intracellular protein transport	0.000201335	0.00697055	OAZ1/RAB14/RAB5C/GOLGA7/PTPN11/AP3M1/HSPA8/RAB18/RAB11A/AP2M1/CHP1/LAMP2/RAB33B/PEX5/RAB2A/TXN/UBAC2/INSIG1/RAB8A	19	MEturquoise
BP	GO:0051186	cofactor metabolic process	0.000251764	0.00848711	HSPA9/PRDX6/ALAS1/HAGH/GSTT1/PRDX1/MMADHC/HMOX1/ISCA1/HMGCS1/APIP/GSTM2/ELOVL6	13	MEturquoise
BP	GO:0033365	protein localization to organelle	0.000308192	0.0101229	GET4/HSPA8/TOLLIP/RAB11A/AP2M1/CHP1/LAMP2/RAB33B/TAPT1/PEX5/TXN/UBAC2/INSIG1/RER1/MARCH5/LAMP1/KDELR2	17	MEturquoise
BP	GO:0016192	vesicle-mediated transport	0.000320729	0.0101601	RAB14/SDF4/RAB5C/GOLGA7/AP3M1/HSPA8/APOA1/RAB11A/AP2M1/VPS50/RAB33B/SPAST/TRAPPC11/TBC1D23/TMEM175/RAB2A/CHMP2B/RP2/INSIG1/RER1/RAB8A/MYO5A/SEC22B/CHMP1B/KDELR2	25	MEturquoise
BP	GO:0007033	vacuole organization	0.000333117	0.0101601	RAB14/WIPI2/ATG7/TMEM41B/ATG4B/RAB33B/TMEM175/SEC22B	8	MEturquoise
BP	GO:0016125	sterol metabolic process	0.000333117	0.0101601	APOA1/MSMO1/HMGCS1/APOB/INSIG1/INSIG2/FDPS/CYB5R2	8	MEturquoise
BP	GO:0019637	organophosphate metabolic process	0.000378648	0.0112802	CEPT1/NT5C3B/SGMS1/PGP/APOA1/PCK1/ADCY9/ABHD12/ENTPD5/FAM126A/GPAT3/CKB/ADSL/GAPDH/TPI1/HMGCS1/FDPS/NT5C3A/PI4K2B/ITPK1/PARK7/ELOVL6	22	MEturquoise
BP	GO:0051235	maintenance of location	0.000411176	0.0119708	GET4/PAFAH1B1/APOA1/FTH1/TAPT1/LPL/TXN/INSIG1/RER1/KDELR2	10	MEturquoise
BP	GO:0048878	chemical homeostasis	0.000483054	0.0137509	ACO1/PTPN11/APOA1/FTH1/HACD3/PCK1/CHP1/PSEN1/HMOX1/ATP6V1A/TMEM175/LPL/GPR89A/LPAR6/INSIG1/ATP2B1/CA2/ATP1A1/CALB1/PARK7/SCT	21	MEturquoise
BP	GO:1901617	organic hydroxy compound biosynthetic process	0.000561402	0.0150928	PGP/DDTL/APOA1/PCK1/MSMO1/HMGCS1/INSIG1/FDPS/CYB5R2/PARK7	10	MEturquoise
BP	GO:0006790	sulfur compound metabolic process	0.000561646	0.0150928	HSPA9/GSTT1/TST/ISCA1/HMGCS1/APIP/GSTM2/UGDH/ELOVL6	9	MEturquoise
BP	GO:0030163	protein catabolic process	0.000569788	0.0150928	OAZ1/GET4/ANAPC5/COPS3/ATG7/SKP1/HSPA8/TOLLIP/RNF5/ABHD12/LAMP2/PPP2CB/RNF13/NGLY1/UFL1/UBAC2/CTSB/PSMA7/SEC22B	19	MEturquoise
BP	GO:0051234	establishment of localization	0.000577321	0.0150928	PM20D1/OAZ1/RAB14/SDF4/PLS1/SLC16A9/RAB5C/GOLGA7/GET4/PTPN11/ATG7/AP3M1/PAFAH1B1/ATG4B/HSPA8/APOA1/FTH1/RAB18/RAB11A/PCK1/MAGT1/AP2M1/CHP1/LAMP2/SLC39A9/VPS50/RAB33B/SPAST/SCP2/TRAPPC11/TST/SLC37A3/GAPDH/PEX5/SLC30A5/ATP6V1A/TBC1D23/TMEM175/LPL/RAB2A/GPR89A/CHMP2B/TXN/APOB/RP2/UBAC2/SLC46A3/INSIG1/SLC30A7/RER1/TMEM167A/RAB8A/ATP2B1/CA2/MYO5A/ATP1A1/CALB1/SLC35B1/PARK7/LAMP1/SEC22B/CHMP1B/KDELR2	63	MEturquoise
BP	GO:0006694	steroid biosynthetic process	0.00060746	0.0155631	DHRS11/APOA1/MSMO1/HMGCS1/INSIG1/FDPS/CYB5R2	7	MEturquoise
BP	GO:0051224	negative regulation of protein transport	0.000642969	0.0155972	PTPN11/APOA1/CHP1/TXN/UBAC2/INSIG1	6	MEturquoise
BP	GO:1904950	negative regulation of establishment of protein localization	0.000642969	0.0155972	PTPN11/APOA1/CHP1/TXN/UBAC2/INSIG1	6	MEturquoise
BP	GO:0032446	protein modification by small protein conjugation	0.000645319	0.0155972	UBE2F/ANAPC5/ATG7/DCAF12L2/SKP1/RNF5/UBE2V1/SUMO1/CHP1/DCUN1D1/RNF13/CRY1/UFL1/TMEM129/RNF152/RNF141/MARCH5	17	MEturquoise
BP	GO:0006810	transport	0.00086346	0.0204832	PM20D1/OAZ1/RAB14/SDF4/PLS1/SLC16A9/RAB5C/GOLGA7/PTPN11/ATG7/AP3M1/PAFAH1B1/ATG4B/HSPA8/APOA1/FTH1/RAB18/RAB11A/PCK1/MAGT1/AP2M1/CHP1/LAMP2/SLC39A9/VPS50/RAB33B/SPAST/SCP2/TRAPPC11/TST/SLC37A3/GAPDH/PEX5/SLC30A5/ATP6V1A/TBC1D23/TMEM175/LPL/RAB2A/GPR89A/CHMP2B/TXN/APOB/RP2/UBAC2/SLC46A3/INSIG1/SLC30A7/RER1/TMEM167A/RAB8A/ATP2B1/CA2/MYO5A/ATP1A1/CALB1/SLC35B1/PARK7/SEC22B/CHMP1B/KDELR2	61	MEturquoise
BP	GO:0019725	cellular homeostasis	0.000912679	0.0212571	ACO1/PRDX6/FTH1/PCK1/CHP1/PSEN1/PRDX1/ATP6V1A/TMEM175/GPR89A/TXN/LPAR6/GLRX/ATP2B1/CA2/ATP1A1/CALB1/SCT/P4HB	19	MEturquoise
BP	GO:0048193	Golgi vesicle transport	0.000998945	0.0228509	RAB14/GOLGA7/RAB33B/SPAST/RP2/INSIG1/RER1/RAB8A/SEC22B/KDELR2	10	MEturquoise
BP	GO:0044242	cellular lipid catabolic process	0.00109123	0.0241011	BCO1/APOA1/PCK1/ABHD12/NAGA/LPL	6	MEturquoise
BP	GO:0045185	maintenance of protein location	0.00109123	0.0241011	GET4/TAPT1/TXN/INSIG1/RER1/KDELR2	6	MEturquoise
BP	GO:0008202	steroid metabolic process	0.0014353	0.0311631	DHRS11/APOA1/MSMO1/HMGCS1/APOB/INSIG1/INSIG2/FDPS/CYB5R2	9	MEturquoise
BP	GO:0051649	establishment of localization in cell	0.00167182	0.0356933	OAZ1/RAB14/RAB5C/GOLGA7/PTPN11/AP3M1/PAFAH1B1/HSPA8/RAB18/RAB11A/AP2M1/CHP1/LAMP2/VPS50/RAB33B/SPAST/SCP2/PEX5/TBC1D23/RAB2A/CHMP2B/TXN/UBAC2/INSIG1/TMEM167A/RAB8A/PARK7/SEC22B/CHMP1B/KDELR2	30	MEturquoise
BP	GO:0000045	autophagosome assembly	0.00174546	0.0360635	WIPI2/ATG7/TMEM41B/ATG4B/RAB33B/SEC22B	6	MEturquoise
BP	GO:1905037	autophagosome organization	0.00174546	0.0360635	WIPI2/ATG7/TMEM41B/ATG4B/RAB33B/SEC22B	6	MEturquoise
BP	GO:0042157	lipoprotein metabolic process	0.00190477	0.0375385	GOLGA7/WIPI2/ATG7/APOA1/ABHD12	5	MEturquoise
BP	GO:0045454	cell redox homeostasis	0.00190477	0.0375385	PRDX6/PRDX1/TXN/GLRX/P4HB	5	MEturquoise
BP	GO:0070972	protein localization to endoplasmic reticulum	0.00190477	0.0375385	TAPT1/UBAC2/INSIG1/RER1/KDELR2	5	MEturquoise
CC	GO:0012505	endomembrane system	5.76315e-11	1.14687e-08	LAMTOR3/CEPT1/CYP1A2/CYP1A1/RAB14/SDF4/RAB5C/GOLGA7/SGMS1/RPN2/PLOD1/CNBP/AP3M1/TMEM41B/PAFAH1B1/RNF5/RAB18/HACD3/RAB11A/MAGT1/AP2M1/ABHD12/CHP1/LAMP2/APMAP/VMA21/PSEN1/PDCD10/VPS50/MSMO1/RAB33B/ENTPD5/RNF13/YIPF4/SPAST/TRAPPC11/GPAT3/HMOX1/EEF1E1/SLC37A3/CYB5A/GAPDH/TAPT1/SLC30A5/TMEM2/TBC1D23/TMEM175/RAB2A/GPR89A/CHMP2B/UFL1/TMEM129/LDAH/RP2/UBAC2/ITM2B/INSIG1/PGRMC1/SLC30A7/RER1/TMEM167A/INSIG…	78	MEturquoise
CC	GO:0005789	endoplasmic reticulum membrane	5.15034e-10	4.60566e-08	CEPT1/CYP1A2/CYP1A1/SGMS1/RPN2/PLOD1/TMEM41B/RNF5/HACD3/MAGT1/ABHD12/VMA21/PSEN1/MSMO1/RAB33B/GPAT3/SLC37A3/CYB5A/TAPT1/RAB2A/UFL1/UBAC2/INSIG1/PGRMC1/INSIG2/SURF4/MARCH5/SLC35B1/SEC22B/KDELR2/TMEM208/CYP2C23a/ELOVL6	33	MEturquoise
CC	GO:0042175	nuclear outer membrane-endoplasmic reticulum membrane network	6.94321e-10	4.60566e-08	CEPT1/CYP1A2/CYP1A1/SGMS1/RPN2/PLOD1/TMEM41B/RNF5/HACD3/MAGT1/ABHD12/VMA21/PSEN1/MSMO1/RAB33B/GPAT3/SLC37A3/CYB5A/TAPT1/RAB2A/UFL1/UBAC2/INSIG1/PGRMC1/INSIG2/SURF4/MARCH5/SLC35B1/SEC22B/KDELR2/TMEM208/CYP2C23a/ELOVL6	33	MEturquoise
CC	GO:0031090	organelle membrane	1.72187e-09	8.5663e-08	LAMTOR3/CEPT1/CYP1A2/CYP1A1/RAB14/RAB5C/GOLGA7/SGMS1/RPN2/PLOD1/AP3M1/TMEM41B/RNF5/HACD3/ACBD5/RAB11A/MAGT1/AP2M1/ABHD12/CHP1/LAMP2/VMA21/PSEN1/PDCD10/MSMO1/RAB33B/RNF13/SPAST/GPAT3/CRY1/SLC37A3/SDHA/CYB5A/GAPDH/TAPT1/PEX5/ATP6V1A/TMEM2/TMEM175/RAB2A/GPR89A/CHMP2B/UFL1/LMBRD1/UBAC2/ITM2B/INSIG1/PGRMC1/RER1/TMEM167A/INSIG2/SURF4/RNF152/RAB8A/MYO5A/MARCH5/CALB1/SLC35B1/LAMP1/SEC22B/CHMP1B/KDELR2/TM…	65	MEturquoise
CC	GO:0098588	bounding membrane of organelle	1.39646e-06	5.5579e-05	LAMTOR3/RAB14/RAB5C/GOLGA7/SGMS1/PLOD1/RNF5/ACBD5/RAB11A/AP2M1/CHP1/LAMP2/VMA21/PSEN1/PDCD10/RAB33B/RNF13/CRY1/PEX5/ATP6V1A/TMEM2/TMEM175/RAB2A/GPR89A/CHMP2B/LMBRD1/ITM2B/PGRMC1/RER1/TMEM167A/SURF4/RNF152/RAB8A/MYO5A/MARCH5/SLC35B1/LAMP1/SEC22B/CHMP1B/KDELR2	40	MEturquoise
CC	GO:0005794	Golgi apparatus	7.2837e-06	0.000241576	CEPT1/RAB14/SDF4/GOLGA7/SGMS1/AP3M1/RAB18/RAB11A/CHP1/PSEN1/PDCD10/RAB33B/YIPF4/TRAPPC11/SLC30A5/TBC1D23/RAB2A/GPR89A/RP2/ITM2B/SLC30A7/RER1/TMEM167A/SURF4/PI4K2B/MYO5A/SLC35B1/SEC22B/KDELR2/YIPF3	30	MEturquoise
CC	GO:0005783	endoplasmic reticulum	1.97066e-05	0.00056023	SDF4/PLOD1/CNBP/RAB18/HACD3/MAGT1/CHP1/APMAP/PSEN1/ENTPD5/YIPF4/SPAST/GPAT3/HMOX1/TAPT1/UFL1/TMEM129/LDAH/INSIG1/PGRMC1/RER1/NT5C3A/MARCH5/P4HB/SEC22B/KDELR2/ELOVL6	27	MEturquoise
CC	GO:0000139	Golgi membrane	0.000196417	0.00488588	RAB14/GOLGA7/SGMS1/CHP1/PSEN1/PDCD10/RAB33B/RAB2A/GPR89A/ITM2B/RER1/TMEM167A/SURF4/MYO5A/SLC35B1/SEC22B/KDELR2	17	MEturquoise
CC	GO:0005773	vacuole	0.000266201	0.00588599	PRDX6/WIPI2/PSAP/HSPA8/LAMP2/VMA21/RNF13/NAGA/ATP6V1A/TMEM175/LMBRD1/RNF152/CTSB/LAMP1/TMEM208	15	MEturquoise
CC	GO:0098805	whole membrane	0.000614258	0.0122237	LAMTOR3/RAB14/RAB5C/WIPI2/RNF5/ACBD5/RAB11A/AP2M1/LAMP2/VMA21/RNF13/PEX5/ATP6V1A/TMEM2/TMEM175/GPR89A/CHMP2B/LMBRD1/ITM2B/RNF152/RAB8A/MARCH5/PARK7/LAMP1/SEC22B/CHMP1B/KDELR2	27	MEturquoise
CC	GO:0005793	endoplasmic reticulum-Golgi intermediate compartment	0.00075228	0.0124753	CHP1/VMA21/RAB2A/RER1/SURF4/SEC22B	6	MEturquoise
CC	GO:0030176	integral component of endoplasmic reticulum membrane	0.00075228	0.0124753	SGMS1/SLC37A3/TAPT1/INSIG1/SLC35B1/ELOVL6	6	MEturquoise
CC	GO:0005829	cytosol	0.00105638	0.0161708	OAZ1/RAB14/ACO1/AACS/PRDX6/GET4/ALAS1/WIPI2/COPS3/LDHA/SKP1/HSPA8/HACD3/PCK1/DCUN1D1/VPS50/PRDX1/RNF13/SPAST/FAM126A/NGLY1/CKB/ADSL/CRY1/EEF1E1/CYB5A/GAPDH/TPI1/PEX5/YES1/HMGCS1/ALDH1A1/TBC1D23/CHMP2B/TXN/SOD1/SAT1/SBDS/ADH1C/CA2/MAPK4/CALB1/GSTM2/HSP90AA1/PARK7/EDF1/MTFR1/CHMP1B/MTPN/UGDH	50	MEturquoise
CC	GO:0031300	intrinsic component of organelle membrane	0.00125521	0.0168903	GOLGA7/SGMS1/LAMP2/SLC37A3/TAPT1/INSIG1/RER1/RNF152/SLC35B1/ELOVL6	10	MEturquoise
CC	GO:0031227	intrinsic component of endoplasmic reticulum membrane	0.00127314	0.0168903	SGMS1/SLC37A3/TAPT1/INSIG1/SLC35B1/ELOVL6	6	MEturquoise
CC	GO:0000323	lytic vacuole	0.00230862	0.0270244	PRDX6/PSAP/HSPA8/LAMP2/RNF13/NAGA/TMEM175/LMBRD1/RNF152/CTSB/LAMP1	11	MEturquoise
CC	GO:0005764	lysosome	0.00230862	0.0270244	PRDX6/PSAP/HSPA8/LAMP2/RNF13/NAGA/TMEM175/LMBRD1/RNF152/CTSB/LAMP1	11	MEturquoise
CC	GO:0031301	integral component of organelle membrane	0.00301969	0.0333844	SGMS1/LAMP2/SLC37A3/TAPT1/INSIG1/RER1/RNF152/SLC35B1/ELOVL6	9	MEturquoise
CC	GO:0005770	late endosome	0.00329052	0.0344638	LAMTOR3/SDF4/RAB11A/LAMP2/RNF13/CHMP2B/LAMP1/CHMP1B	8	MEturquoise
MF	GO:0016491	oxidoreductase activity	5.13456e-08	1.19122e-05	CYP1A2/CYP1A1/JMJD6/DCXR/PRDX6/KIAA1191/PLOD1/DHRS11/BCO1/LDHA/FTH1/PCK1/MSMO1/PRDX1/HMOX1/SDHA/GAPDH/GLDC/ALDH1A1/TXN/SOD1/ME1/GLRX/ADH1C/CYB5R2/GLUD2/ACAD11/UGDH/CYP2C23a	29	MEturquoise
MF	GO:0016829	lyase activity	1.71205e-06	0.000198597	PM20D1/ACO1/HMGCL/DDTL/HACD3/PCK1/ADCY9/APMAP/ADSL/TPI1/GLDC/ME1/CA2/APIP/PARK7	15	MEturquoise
MF	GO:0048037	cofactor binding	4.98864e-05	0.00385788	CYP1A2/CYP1A1/ACO1/ALAS1/PLOD1/ACBD5/HEBP1/HMOX1/ISCA1/SDHA/CYB5A/GAPDH/GLDC/LMBRD1/CYB5R2/GSTM2/ACAD11/CREG1/UGDH/CYP2C23a	20	MEturquoise
MF	GO:0019787	ubiquitin-like protein transferase activity	0.000204243	0.0118461	UBE2F/ANAPC5/SKP1/RNF5/UBE2V1/RNF13/UFL1/TMEM129/RNF152/RNF141/MARCH5	11	MEturquoise
MF	GO:0016614	oxidoreductase activity, acting on CH-OH group of donors	0.000472495	0.0219237	DCXR/DHRS11/LDHA/PCK1/ME1/ADH1C/UGDH	7	MEturquoise
MF	GO:0016616	oxidoreductase activity, acting on the CH-OH group of donors, NAD or NADP as acceptor	0.00140986	0.0363226	DCXR/DHRS11/LDHA/ME1/ADH1C/UGDH	6	MEturquoise
MF	GO:0052689	carboxylic ester hydrolase activity	0.00140986	0.0363226	PRDX6/ABHD12/APMAP/LPL/PLA2G7/CA2	6	MEturquoise
MF	GO:0004842	ubiquitin-protein transferase activity	0.00141722	0.0363226	ANAPC5/SKP1/RNF5/UBE2V1/RNF13/TMEM129/RNF152/RNF141/MARCH5	9	MEturquoise
MF	GO:0016746	transferase activity, transferring acyl groups	0.00141722	0.0363226	GOLGA7/ALAS1/NAT/PNAT3/SCP2/GPAT3/HMGCS1/SAT1/ELOVL6	9	MEturquoise
MF	GO:0016747	transferase activity, transferring acyl groups other than amino-acyl groups	0.00156563	0.0363226	GOLGA7/ALAS1/NAT/PNAT3/SCP2/GPAT3/SAT1/ELOVL6	8	MEturquoise
MF	GO:0016835	carbon-oxygen lyase activity	0.00215636	0.0384827	ACO1/HACD3/TPI1/CA2/APIP/PARK7	6	MEturquoise
MF	GO:0061630	ubiquitin protein ligase activity	0.00215636	0.0384827	ANAPC5/SKP1/RNF5/RNF13/TMEM129/RNF152	6	MEturquoise
MF	GO:0061659	ubiquitin-like protein ligase activity	0.00215636	0.0384827	ANAPC5/SKP1/RNF5/RNF13/TMEM129/RNF152	6	MEturquoise
KEGG	gga04146	Peroxisome	3.31392e-17	4.87147e-15	419396/417366/395785/100858408/419153/396316/424810/415812/424487/770094/421197/420533/424112/424598/422547/396550/421548/420638/424224/418004/420878/421669/418299/422869/395938/421999/418165/771808/427548/100858352/423600/415800/426354/426601/417195/417694/101751055/420131/424877	39	MEturquoise
KEGG	gga00071	Fatty acid degradation	3.23728e-10	2.3794e-08	417366/424005/424405/417615/424810/770094/416969/422547/424649/421587/422705/420878/422869/420290/422528/771920/426847/416657/424877	19	MEturquoise
KEGG	gga00980	Metabolism of xenobiotics by cytochrome P450	5.42869e-07	2.66006e-05	424404/419471/424028/396322/423881/421321/770916/421447/422660/422705/418178/418512/395612/771920/395976/107050492	16	MEturquoise
KEGG	gga03320	PPAR signaling pathway	2.9361e-06	8.21179e-05	417366/424005/424810/770094/396536/396458/417730/422547/396550/424649/396379/396219/422869/374189/418589/426892/100859721/426354/395221/374120/424877	21	MEturquoise
KEGG	gga00480	Glutathione metabolism	3.11488e-06	8.21179e-05	374056/429062/424404/424492/396322/416945/423881/424112/770916/772208/418178/395612/420676/395976/776932/771783/420253/107050492	18	MEturquoise
KEGG	gga03050	Proteasome	3.35175e-06	8.21179e-05	430115/428274/419997/416853/423182/421218/417716/423326/421551/423542/423586/418925/419630/395318/420772	15	MEturquoise
KEGG	gga00100	Steroid biosynthesis	6.40222e-06	0.000134447	422982/424037/423789/422302/420548/422423/424661/422038/420335/424367	10	MEturquoise
KEGG	gga01200	Carbon metabolism	9.15282e-06	0.000168183	417366/373916/416559/416969/417699/417030/416714/424112/423345/421587/422705/395218/420969/395758/374193/396435/374222/422869/374189/422931/418774/418856/418857/423600/415746/423612/374263	27	MEturquoise
KEGG	gga01212	Fatty acid metabolism	1.12133e-05	0.000171941	417366/395785/424005/419681/424810/770094/416969/415539/422547/396550/424649/421587/424251/422869/420290/426847/424877/428772	18	MEturquoise
KEGG	gga00982	Drug metabolism - cytochrome P450	1.26318e-05	0.000171941	424404/424028/396322/423881/770916/422660/422705/418178/418563/395612/771920/418561/395976/107050492	14	MEturquoise
KEGG	gga00280	Valine, leucine and isoleucine degradation	1.28663e-05	0.000171941	416811/424405/396316/417615/770094/416969/416642/417699/424962/423345/421587/396379/420290/418774/426847/424877	16	MEturquoise
KEGG	gga00650	Butanoate metabolism	2.37746e-05	0.000272527	416811/396316/416969/416642/421587/423573/422715/396379/420290/420818/424877	11	MEturquoise
KEGG	gga00380	Tryptophan metabolism	2.67454e-05	0.000272527	424405/417202/417615/417699/421396/421587/424288/424302/420947/420290/418563/423600/418561/424877	14	MEturquoise
KEGG	gga04142	Lysosome	2.73791e-05	0.000272527	419531/427389/419681/427646/771459/417606/395602/423736/423789/428163/419311/428864/414800/427854/416753/424575/422490/423353/423394/395817/396547/418096/421863/418621/422727/396329/396220/420720/415320/395380	30	MEturquoise
KEGG	gga01240	Biosynthesis of cofactors	2.78088e-05	0.000272527	419133/408253/428227/552895/424028/417615/395346/424492/423792/374144/417699/373900/417273/421396/422660/396540/424302/426534/427199/418377/427292/421130/421797/418549/424160/419480/421144/417989/422792/419701/107052471	31	MEturquoise
KEGG	gga00620	Pyruvate metabolism	3.79817e-05	0.000348957	424405/417615/416537/396221/396458/417699/416714/421587/422705/420969/431627/374189/771920/374263	14	MEturquoise
KEGG	gga00640	Propanoate metabolism	5.33044e-05	0.000460926	417366/415812/396221/416969/416642/417699/416714/423345/422869/418774/418857/424877	12	MEturquoise
KEGG	gga04216	Ferroptosis	0.000219716	0.00179435	423615/374056/415961/424810/424492/395970/422547/396287/418293/374006/423984/427559	12	MEturquoise
KEGG	gga00983	Drug metabolism - other enzymes	0.000254445	0.0019686	424404/771901/424028/396537/415809/396322/771849/423881/770916/422660/418178/395612/395976/420253/107050492/769339/769704	17	MEturquoise
KEGG	gga00040	Pentose and glucuronate interconversions	0.000385299	0.00283195	374066/425137/424028/420432/373900/422660/418170/422792/418171	9	MEturquoise
KEGG	gga00410	beta-Alanine metabolism	0.000473592	0.00331515	417366/424405/417615/415812/416969/416642/423345/422869/421013/424877	10	MEturquoise
KEGG	gga04140	Autophagy - animal	0.000639906	0.00427573	373953/415905/423656/770240/417437/416481/417614/415961/416016/404750/416318/416048/415549/414800/422441/396021/431670/422930/107053109/428352/396329/421273/396220/420434/416766/422311/420357/427559	28	MEturquoise
KEGG	gga00830	Retinol metabolism	0.00149497	0.00934541	424028/414832/395346/422660/422705/395264/421130/419480/771920/772005/100858007/414833	12	MEturquoise
KEGG	gga00010	Glycolysis / Gluconeogenesis	0.00152578	0.00934541	424405/417615/396221/396458/417699/416714/424691/422705/395218/426268/374193/396435/100857298/771920	14	MEturquoise
KEGG	gga04144	Endocytosis	0.00242688	0.01427	420063/415877/395197/427449/395442/423696/415750/419211/770269/417217/426797/420398/423758/416016/415841/423082/395853/415526/416983/415544/770246/417750/771038/420649/395817/424260/418094/420968/418224/421772/418461/422918/768599/428352/420334/420725/420021/374119/420517/422143/420201	41	MEturquoise
KEGG	gga00250	Alanine, aspartate and glutamate metabolism	0.00351772	0.0190799	417609/416642/396540/418386/421868/424043/420818/415746/423612/419467	10	MEturquoise
KEGG	gga00900	Terpenoid backbone biosynthesis	0.00354777	0.0190799	420459/421587/396379/421733/395145/427299/425061	7	MEturquoise
KEGG	gga04130	SNARE interactions in vesicular transport	0.00372947	0.0190799	419368/423235/422848/420563/424827/770513/426930/424377/416766	9	MEturquoise
KEGG	gga00600	Sphingolipid metabolism	0.00376407	0.0190799	378907/423679/395602/423394/423454/420902/427138/422727/423379/426879/420720/415320/424813	13	MEturquoise
KEGG	gga00052	Galactose metabolism	0.00443411	0.0217272	425137/373900/425007/424691/424294/426268/418170/100857298/420720/418171	10	MEturquoise
KEGG	gga02010	ABC transporters	0.00491992	0.0226518	424487/423828/421401/421402/424170/421537/373945/423767/416600/417694/395712	11	MEturquoise
KEGG	gga00340	Histidine metabolism	0.00493101	0.0226518	424405/417609/417615/424298/418563/421013/418561	7	MEturquoise
KEGG	gga00140	Steroid hormone biosynthesis	0.00552859	0.0246273	424028/414832/395172/422660/417981/418107/422750/424367/100858007/414833	10	MEturquoise
KEGG	gga00561	Glycerolipid metabolism	0.00633451	0.0273874	427381/425137/424405/417615/423895/422610/426437/427138/421059/396219/418589/418170/418550/418171	14	MEturquoise
KEGG	gga00860	Porphyrin metabolism	0.0065371	0.0274558	552895/424028/416663/417273/422660/396287/418377/419701	8	MEturquoise
KEGG	gga00020	Citrate cycle (TCA cycle)	0.0105963	0.0409908	373916/396458/417699/424112/420969/395758/418857/374263	8	MEturquoise
KEGG	gga00790	Folate biosynthesis	0.0105963	0.0409908	425137/374144/420964/427199/418512/418170/421144/418171	8	MEturquoise
KEGG	gga04136	Autophagy - other	0.0105963	0.0409908	770240/417437/416481/417614/415961/404750/416318/396021	8	MEturquoise
