# Supplementary material for: The mRNA-lncRNA landscape of multiple tissues uncovers key regulators and molecular pathways that underlie heterosis for feed intake and efficiency in laying chickens
Source: Genet Sel Evol. 2023 Oct 6;55:69. doi: 10.1186/s12711-023-00834-x (PMC10559425; doi:10.1186/s12711-023-00834-x)
Supplement: Supplementary file 12 — Additional file 12: Table S11. Significant module genes that are enriched in the oxidation phosphorylation pathway in the hypothalamus, liver and duodenum mucosa. The data provided oxidation phosphorylation pathway enriched by genes in the WGCNA modules that significantly correlated with daily feed intake and residual feed intake. [file 12711_2023_834_MOESM12_ESM.xlsx]

## Sheet: Table S11
	Table S11 The signigicant module genes that are enriched in the oxidation phosphorylation pathway in the hypothalamus, liver and duodenum mucosa.
Category	Category_ID	Description	Tissue	Module	P value	Adjusted P value	Gene Entrez ID	Count
KEGG	gga00190	Oxidative phosphorylation	Hypothalamus	MEpurple	1.06411e-09	4.15003e-08	416391/416978/770937/770724/769146/420060/418541/431629/418118/107049545/39116944	11
				MEpink	3.16586e-10	1.32966e-08	420065/771510/416543/423763/101749042/772150/769735/770190/769954/416336/771478/416495/427897/418508/420337/768660	16
			Liver	MEbrown	1.957e-28	2.58324e-26	420065/419866/416391/771510/416543/423763/416571/101749042/416978/771947/770937/424978/770724/417907/420976/769735/770190/769146/418477/772260/771939/420060/418541/769954/431629/416336/423415/420236/39116938/39116918/39116937/418118/416495/107049545/427897/39116913/420243/39116916/39116944/107050898/769492/768860/39116912/418508/420337/39116939/39116926/768660/100859641	49
			Duodenum mucosa	MEpink	1.11594e-05	0.000770001	39116938/39116918/39116937/39116913/39116916/39116944/39116912/39116939/39116926	9
				MEmagenta	3.60345e-18	8.64828e-17	420065/769424/416543/423763/101749042/770937/424978/770724/420976/769735/770190/769146/418477/771939/769954/431629/416336/416495/427897/769492/418508/420337	22
