# Supplementary material for: The mRNA-lncRNA landscape of multiple tissues uncovers key regulators and molecular pathways that underlie heterosis for feed intake and efficiency in laying chickens
Source: Genet Sel Evol. 2023 Oct 6;55:69. doi: 10.1186/s12711-023-00834-x (PMC10559425; doi:10.1186/s12711-023-00834-x)
Supplement: Supplementary file 13 — Additional file 13: Table S12. WGCNA hub genes of the OXPHOS-modules for daily feed intake (a) and residual feed intake (b). [file 12711_2023_834_MOESM13_ESM.xlsx]

## Sheet: a
Table S12a The WGCNA hub genes of OXPHOS-modules for the daily feed intake
Tissue	Module	Ensembl id	MM	MM P value	GS weight	GS weight P value	Gene symbol
Hypothalamus	MEpurple	ENSGALG00000002362	0.894486	5.5218e-07	-0.735814	0.00050003	MANF
		ENSGALG00000006841	0.868164	3.00958e-06	-0.835259	1.60442e-05	POLR2L
		ENSGALG00000008066	0.924902	4.01164e-08	-0.720202	0.000749515	UQCR10
		ENSGALG00000012229	0.897188	4.5266e-07	-0.819269	3.19103e-05	RPS29
		ENSGALG00000014616	0.884981	1.06735e-06	-0.754078	0.000300342	MT3
		ENSGALG00000017860	0.918445	7.60116e-08	-0.750602	0.000332018	LOC112532460
		ENSGALG00000017906	0.878465	1.62369e-06	-0.711819	0.000921614	LOC112533524
		ENSGALG00000017907	0.911251	1.46046e-07	-0.712649	0.000903229	LOC112533523
		ENSGALG00000025390	0.93899	7.96232e-09	-0.745758	0.000380809	LOC112531635
		ENSGALG00000025587	0.929103	2.5653e-08	-0.742035	0.000422285	LOC112533526
		ENSGALG00000025648	0.783472	0.000119997	-0.706885	0.00103747	LOC112532844
		ENSGALG00000025672	0.951899	1.23861e-09	-0.744802	0.000391121	LOC112532597
		ENSGALG00000025958	0.945323	3.3812e-09	-0.712778	0.000900389	LOC112530098
		ENSGALG00000026559	0.749036	0.000347181	-0.713137	0.000892566	SNRNP25
		ENSGALG00000028937	0.80016	6.68559e-05	-0.709762	0.000968541	TIMM13
		ENSGALG00000030683	0.928689	2.68416e-08	-0.781857	0.000126647	LOC112530965
		ENSGALG00000031010	0.94074	6.34395e-09	-0.813884	3.9635e-05	OLIG2
		ENSGALG00000031853	0.948099	2.24844e-09	-0.775186	0.000157523	PIGBOS1
		ENSGALG00000032335	0.775469	0.000156094	-0.742667	0.000414989	MARCKSL1
		ENSGALG00000033129	0.921151	5.85356e-08	-0.741298	0.000430924	ZFP36L2
		ENSGALG00000033446	0.933944	1.47971e-08	-0.726642	0.000636321	LOC107049545
		ENSGALG00000033816	0.880922	1.3901e-06	-0.840567	1.25664e-05	KCTD12
		ENSGALG00000034575	0.894502	5.51558e-07	-0.735641	0.000502353	MRI1
		ENSGALG00000036089	0.893818	5.79529e-07	-0.820636	3.01677e-05	NICN1
		ENSGALG00000036955	0.942184	5.23231e-09	-0.713736	0.00087962	NEDD8
		ENSGALG00000037441	0.94537	3.35856e-09	-0.737899	0.000472742	RPS27
		ENSGALG00000037838	0.87456	2.06461e-06	-0.720003	0.000753268	ND6
		ENSGALG00000038969	0.895394	5.16826e-07	-0.731062	0.000567202	HIST2H3A
		ENSGALG00000038969	0.895394	5.16826e-07	-0.731062	0.000567202	LOC769852
		ENSGALG00000038969	0.895394	5.16826e-07	-0.731062	0.000567202	LOC100857439
		ENSGALG00000039228	0.942325	5.13296e-09	-0.707841	0.00101413	ZFP36L1
		ENSGALG00000039474	0.971818	1.83171e-11	-0.79597	7.78154e-05	ID4
		ENSGALG00000042723	0.908969	1.77632e-07	-0.718739	0.000777442	LOC112533096
		ENSGALG00000045574	0.900302	3.57509e-07	-0.780012	0.000134623	CAMK2N2
		ENSGALG00000047594	0.952103	1.19805e-09	-0.784579	0.000115612	LOC112531646
		ENSGALG00000048002	0.819233	3.1957e-05	-0.750231	0.000335554	RBP14L
		ENSGALG00000049063	0.969542	3.38517e-11	-0.774842	0.000159274	INAFM2
		ENSGALG00000049206	0.950026	1.67145e-09	-0.774187	0.000162654	LOC112531610
		ENSGALG00000049538	0.965287	9.50644e-11	-0.796932	7.51752e-05	RPS28
		ENSGALG00000050250	0.753161	0.000308436	-0.759068	0.000259339	HIST1H4D
		ENSGALG00000050250	0.753161	0.000308436	-0.759068	0.000259339	HIST1H4B
		ENSGALG00000050250	0.753161	0.000308436	-0.759068	0.000259339	HIST1H46L6
		ENSGALG00000050725	0.956581	5.5414e-10	-0.743357	0.000407147	SVBP
		ENSGALG00000052326	0.973244	1.21452e-11	-0.799029	6.96776e-05	IRF2BP2
		ENSGALG00000052740	0.964758	1.07106e-10	-0.733196	0.000536162	LOC112532221
		ENSGALG00000052740	0.964758	1.07106e-10	-0.733196	0.000536162	LOC112532222
		ENSGALG00000052740	0.964758	1.07106e-10	-0.733196	0.000536162	LOC112532223
		ENSGALG00000052740	0.964758	1.07106e-10	-0.733196	0.000536162	LOC112532224
		ENSGALG00000052740	0.964758	1.07106e-10	-0.733196	0.000536162	LOC112532225
		ENSGALG00000052740	0.964758	1.07106e-10	-0.733196	0.000536162	LOC112532231
		ENSGALG00000052740	0.964758	1.07106e-10	-0.733196	0.000536162	LOC112532244
		ENSGALG00000053672	0.966046	7.98472e-11	-0.76227	0.000235604	LOC112532220
		ENSGALG00000053672	0.966046	7.98472e-11	-0.76227	0.000235604	LOC112532221
		ENSGALG00000053672	0.966046	7.98472e-11	-0.76227	0.000235604	LOC112532222
		ENSGALG00000053672	0.966046	7.98472e-11	-0.76227	0.000235604	LOC112532223
		ENSGALG00000053672	0.966046	7.98472e-11	-0.76227	0.000235604	LOC112532224
		ENSGALG00000053672	0.966046	7.98472e-11	-0.76227	0.000235604	LOC112532231
		ENSGALG00000053672	0.966046	7.98472e-11	-0.76227	0.000235604	LOC112532244
		ENSGALG00000053991	0.953565	9.39139e-10	-0.806343	5.30915e-05	SERF2
	MEpink	ENSGALG00000002932	0.835418	1.5929e-05	-0.752082	0.000318199	NME2
		ENSGALG00000023542	0.87012	2.68763e-06	-0.740614	0.000439084	ALPL
		ENSGALG00000025653	0.821295	2.9357e-05	-0.73996	0.000446994	LOC112531645
		ENSGALG00000037863	0.710446	0.000952709	-0.701399	0.0011803	SEC61G
Liver	MEbrown	ENSGALG00000000946	0.927886	5.08602e-10	-0.713189	0.000194691	PFDN1
		ENSGALG00000002033	0.938302	1.11667e-10	-0.719145	0.000162259	NDUFB6
		ENSGALG00000002362	0.844916	7.53359e-07	-0.72525	0.000133979	MANF
		ENSGALG00000002688	0.781012	1.78783e-05	-0.713756	0.000191377	NME4
		ENSGALG00000004141	0.760699	3.9597e-05	-0.71696	0.000173567	LBFABP
		ENSGALG00000005465	0.87285	1.16752e-07	-0.794161	1.02104e-05	NDUFB10
		ENSGALG00000005706	0.779321	1.91613e-05	-0.748839	6.08487e-05	HSCB
		ENSGALG00000005830	0.869798	1.4607e-07	-0.72634	0.000129404	MNT
		ENSGALG00000006755	0.871442	1.29556e-07	-0.738634	8.64799e-05	USP2
		ENSGALG00000007205	0.892223	2.4298e-08	-0.730305	0.000113898	COX6A1
		ENSGALG00000011409	0.84176	9.08872e-07	-0.700789	0.000280589	SNRPF
		ENSGALG00000012291	0.840579	9.73956e-07	-0.73761	8.95075e-05	POLR2F
		ENSGALG00000013916	0.838326	1.10966e-06	-0.738297	8.74666e-05	HYPK
		ENSGALG00000017129	0.943938	4.38712e-11	-0.720861	0.000153831	SAP18
		ENSGALG00000022440	0.970272	8.60706e-14	-0.743618	7.29842e-05	EVA1B
		ENSGALG00000025390	0.893922	2.08799e-08	-0.762094	3.75855e-05	LOC112531635
		ENSGALG00000025653	0.738504	8.68586e-05	-0.771542	2.61596e-05	LOC112531645
		ENSGALG00000025695	0.828586	1.90837e-06	-0.723642	0.000140976	LOC112532599
		ENSGALG00000027540	0.906299	6.36608e-09	-0.727786	0.000123551	CSNK1G2
		ENSGALG00000028810	0.884424	4.72544e-08	-0.731153	0.0001108	CHCHD10
		ENSGALG00000029260	0.917	1.98139e-09	-0.75597	4.71302e-05	HRAS
		ENSGALG00000029387	0.88016	6.66547e-08	-0.72742	0.000125012	PURA
		ENSGALG00000029837	0.875747	9.38894e-08	-0.736516	9.28425e-05	OST4
		ENSGALG00000030008	0.890313	2.87284e-08	-0.751756	5.48665e-05	HHEX
		ENSGALG00000033446	0.919599	1.45734e-09	-0.70795	0.000227707	LOC107049545
		ENSGALG00000034575	0.929146	4.28656e-10	-0.720991	0.000153208	MRI1
		ENSGALG00000035086	0.823984	2.43727e-06	-0.729914	0.000115354	MYL6
		ENSGALG00000035751	0.815193	3.81652e-06	-0.762686	3.67589e-05	ONECUT2
		ENSGALG00000041232	0.930233	3.68963e-10	-0.723975	0.000139502	TMEM223
		ENSGALG00000041611	0.826809	2.09915e-06	-0.776959	2.10883e-05	LOC419545
		ENSGALG00000042242	0.938109	1.15116e-10	-0.73428	9.99936e-05	NDUFB9
		ENSGALG00000044278	0.830687	1.70262e-06	-0.735351	9.65109e-05	C3H1ORF131
		ENSGALG00000045753	0.843849	8.03086e-07	-0.738918	8.56565e-05	MRPL12
		ENSGALG00000046992	0.804772	6.30618e-06	-0.833314	1.47305e-06	FAM195A
		ENSGALG00000047713	0.870666	1.37129e-07	-0.714979	0.000184403	QPRT
		ENSGALG00000049538	0.898214	1.40706e-08	-0.706768	0.000235789	RPS28
		ENSGALG00000050725	0.947655	2.24376e-11	-0.720405	0.000156034	SVBP
		ENSGALG00000051301	0.927763	5.17055e-10	-0.775793	2.21003e-05	KHK
		ENSGALG00000052063	0.811796	4.51029e-06	-0.707574	0.000230251	LOC107052889
		ENSGALG00000052284	0.846673	6.77425e-07	-0.719127	0.000162348	HIST1H2A4
		ENSGALG00000052284	0.846673	6.77425e-07	-0.719127	0.000162348	HIST1H2A4L4
		ENSGALG00000054913	0.926656	5.99218e-10	-0.785055	1.51112e-05	LOC107056280
Duodenum mucosa	MEmagenta	ENSGALG00000015372	0.808964	4.80324e-05	-0.715116	0.000850372	ATP5I
		ENSGALG00000017817	0.85375	6.58194e-06	-0.71845	0.000783069	LOC112531619
		ENSGALG00000017818	0.771587	0.000176672	-0.797158	7.45646e-05	LOC112531620
		ENSGALG00000017860	0.870357	2.65056e-06	-0.741761	0.00042548	LOC112532460
		ENSGALG00000017907	0.883181	1.20145e-06	-0.750794	0.000330198	LOC112533523
		ENSGALG00000025390	0.844726	1.03127e-05	-0.734843	0.000513189	LOC112531635
		ENSGALG00000025587	0.8834	1.1844e-06	-0.759235	0.000258055	LOC112533526
		ENSGALG00000025662	0.898151	4.21131e-07	-0.7128	0.000899918	LOC112531637
		ENSGALG00000025695	0.913457	1.20267e-07	-0.700229	0.00121276	LOC112532599
		ENSGALG00000030683	0.897484	4.42755e-07	-0.702441	0.00115198	LOC112530965
		ENSGALG00000039489	0.779557	0.000136655	-0.705814	0.00106417	LOC112533598
		ENSGALG00000039489	0.779557	0.000136655	-0.705814	0.00106417	LOC112533600
		ENSGALG00000042723	0.884415	1.10807e-06	-0.70123	0.00118495	LOC112533096
		ENSGALG00000051846	0.927922	2.91675e-08	-0.730178	0.000580498	LOC112532221
		ENSGALG00000051846	0.927922	2.91675e-08	-0.730178	0.000580498	LOC112532222
		ENSGALG00000051846	0.927922	2.91675e-08	-0.730178	0.000580498	LOC112532223
		ENSGALG00000051846	0.927922	2.91675e-08	-0.730178	0.000580498	LOC112532224
		ENSGALG00000051846	0.927922	2.91675e-08	-0.730178	0.000580498	LOC112532231
		ENSGALG00000051846	0.927922	2.91675e-08	-0.730178	0.000580498	LOC112532242
		ENSGALG00000051846	0.927922	2.91675e-08	-0.730178	0.000580498	LOC112532244
		ENSGALG00000052740	0.90907	1.76108e-07	-0.777216	0.000147519	LOC112532221
		ENSGALG00000052740	0.90907	1.76108e-07	-0.777216	0.000147519	LOC112532222
		ENSGALG00000052740	0.90907	1.76108e-07	-0.777216	0.000147519	LOC112532223
		ENSGALG00000052740	0.90907	1.76108e-07	-0.777216	0.000147519	LOC112532224
		ENSGALG00000052740	0.90907	1.76108e-07	-0.777216	0.000147519	LOC112532225
		ENSGALG00000052740	0.90907	1.76108e-07	-0.777216	0.000147519	LOC112532231
		ENSGALG00000052740	0.90907	1.76108e-07	-0.777216	0.000147519	LOC112532244
		ENSGALG00000052887	0.861275	4.42188e-06	-0.741162	0.000432541	LOC107080643
		ENSGALG00000053672	0.884289	1.11733e-06	-0.752351	0.000315742	LOC112532220
		ENSGALG00000053672	0.884289	1.11733e-06	-0.752351	0.000315742	LOC112532221
		ENSGALG00000053672	0.884289	1.11733e-06	-0.752351	0.000315742	LOC112532222
		ENSGALG00000053672	0.884289	1.11733e-06	-0.752351	0.000315742	LOC112532223
		ENSGALG00000053672	0.884289	1.11733e-06	-0.752351	0.000315742	LOC112532224
		ENSGALG00000053672	0.884289	1.11733e-06	-0.752351	0.000315742	LOC112532231
		ENSGALG00000053672	0.884289	1.11733e-06	-0.752351	0.000315742	LOC112532244
		ENSGALG00000053991	0.850735	7.67209e-06	-0.737566	0.000477005	SERF2
	MEpink	ENSGALG00000035086	0.786657	0.000107744	-0.722697	0.000703803	MYL6

## Sheet: b
Table S12b The WGCNA hub genes of OXPHOS-modules for the residual feed intake
Tissue	Module	Ensembl id	MM	MM P value	GS weight	GS weight P value	Gene symbol
Hypothalamus	MEpink	ENSGALG00000000719	0.8615	4.36817e-06	-0.843581	1.08959e-05	RPL22
		ENSGALG00000000793	0.800781	6.53497e-05	-0.767655	0.00019981	VPS72
		ENSGALG00000001465	0.942873	4.76419e-09	-0.701077	0.00118916	RPL38
		ENSGALG00000001634	0.906647	2.15661e-07	-0.921942	5.41367e-08	RPL23
		ENSGALG00000001833	0.872364	2.35513e-06	-0.727419	0.000623675	PRKRIP1
		ENSGALG00000002015	0.908432	1.85857e-07	-0.742853	0.000412857	SNCG
		ENSGALG00000002830	0.857664	5.36678e-06	-0.799494	6.8506e-05	NUDT3
		ENSGALG00000002837	0.959847	2.99478e-10	-0.937893	9.15127e-09	RPL27
		ENSGALG00000002932	0.835418	1.5929e-05	-0.882189	1.28137e-06	NME2
		ENSGALG00000003625	0.713136	0.000892587	-0.795371	7.95026e-05	NDUFS5
		ENSGALG00000003878	0.817089	3.48664e-05	-0.777141	0.000147877	PIN4
		ENSGALG00000004386	0.73821	0.000468778	-0.778611	0.000140961	SOX9
		ENSGALG00000004845	0.857383	5.44699e-06	-0.860822	4.53196e-06	TIMM10
		ENSGALG00000004848	0.945323	3.38101e-09	-0.863517	3.9104e-06	YBX1
		ENSGALG00000004952	0.896785	4.66448e-07	-0.776394	0.000151503	RPL36A
		ENSGALG00000005000	0.761363	0.000242132	-0.792444	8.81871e-05	COMTD1
		ENSGALG00000005123	0.813479	4.02753e-05	-0.706281	0.00105245	WNT7A
		ENSGALG00000005465	0.908868	1.79153e-07	-0.717586	0.000800061	NDUFB10
		ENSGALG00000005704	0.777095	0.000148101	-0.803342	5.94363e-05	NDUFB8
		ENSGALG00000006899	0.826424	2.36599e-05	-0.754217	0.00029913	ATP5L
		ENSGALG00000007611	0.851487	7.3867e-06	-0.789748	9.68856e-05	RPL35A
		ENSGALG00000008550	0.833722	1.71936e-05	-0.714468	0.000863999	MRPS5
		ENSGALG00000008613	0.91851	7.55441e-08	-0.924117	4.34832e-08	NDUFA1
		ENSGALG00000008620	0.874421	2.08201e-06	-0.84004	1.288e-05	RPL39L
		ENSGALG00000009312	0.849799	8.04042e-06	-0.769969	0.000185903	RPL22L1
		ENSGALG00000011324	0.707498	0.00102245	-0.799636	6.8152e-05	TUBA4B
		ENSGALG00000011469	0.732409	0.000547434	-0.704044	0.00110951	IGFBP2
		ENSGALG00000012291	0.895735	5.04064e-07	-0.84222	1.16249e-05	POLR2F
		ENSGALG00000013883	0.916604	9.03333e-08	-0.867587	3.11062e-06	SNRNP27
		ENSGALG00000014121	0.842014	1.17389e-05	-0.845824	9.77925e-06	COX5A
		ENSGALG00000014381	0.944332	3.89107e-09	-0.814675	3.84089e-05	HNRNPAB
		ENSGALG00000014432	0.839723	1.30719e-05	-0.789068	9.91912e-05	RPS20
		ENSGALG00000015617	0.910974	1.49604e-07	-0.894474	5.5266e-07	RPS23
		ENSGALG00000023542	0.87012	2.68763e-06	-0.823347	2.69511e-05	ALPL
		ENSGALG00000025653	0.821295	2.9357e-05	-0.908452	1.85552e-07	LOC112531645
		ENSGALG00000026978	0.943096	4.62019e-09	-0.790183	9.54348e-05	RPL29
		ENSGALG00000027142	0.871571	2.46829e-06	-0.78878	0.000100183	RPL32
		ENSGALG00000027571	0.964907	1.03591e-10	-0.931302	2.00793e-08	HIST1H2B7L2
		ENSGALG00000027688	0.927241	3.13799e-08	-0.844377	1.04874e-05	NDUFB4
		ENSGALG00000028451	0.771296	0.000178306	-0.840235	1.27632e-05	MT4
		ENSGALG00000028471	0.77546	0.000156139	-0.727825	0.000617157	CNPY3
		ENSGALG00000029260	0.927186	3.15645e-08	-0.823735	2.65163e-05	HRAS
		ENSGALG00000030351	0.873677	2.17745e-06	-0.85634	5.75436e-06	ILF3
		ENSGALG00000030396	0.941595	5.66321e-09	-0.894554	5.49472e-07	HMGA1
		ENSGALG00000030605	0.869717	2.75136e-06	-0.788338	0.000101718	B4GALT3
		ENSGALG00000030991	0.807123	5.15419e-05	-0.748424	0.000353258	IRX1
		ENSGALG00000031874	0.768186	0.000196545	-0.748039	0.000357135	HIST1H101
		ENSGALG00000032847	0.889322	7.95778e-07	-0.865481	3.50476e-06	HDGF
		ENSGALG00000033001	0.816421	3.58177e-05	-0.748434	0.000353158	ATP5J2
		ENSGALG00000033609	0.893194	6.06089e-07	-0.760886	0.000245626	NACA
		ENSGALG00000033926	0.782436	0.000124228	-0.795412	7.93843e-05	CBX1
		ENSGALG00000035086	0.864247	3.75519e-06	-0.760804	0.000246235	MYL6
		ENSGALG00000035184	0.926043	3.56215e-08	-0.842472	1.14868e-05	SDC3
		ENSGALG00000037065	0.855752	5.9337e-06	-0.777041	0.000148358	SC5D
		ENSGALG00000037863	0.710446	0.000952709	-0.793774	8.41453e-05	SEC61G
		ENSGALG00000042011	0.861711	4.31811e-06	-0.904891	2.48912e-07	HNRNPA1
		ENSGALG00000042242	0.828142	2.19761e-05	-0.745198	0.000386816	NDUFB9
		ENSGALG00000042246	0.838485	1.38445e-05	-0.822153	2.83296e-05	BCKDHA
		ENSGALG00000045246	0.879195	1.55098e-06	-0.822386	2.8056e-05	GOLIM4
		ENSGALG00000045846	0.882649	1.24376e-06	-0.840139	1.28204e-05	LOC107050147
		ENSGALG00000046371	0.813051	4.0961e-05	-0.766323	0.0002082	TAF10
		ENSGALG00000047273	0.797512	7.36188e-05	-0.766042	0.000210013	LOC107050177
		ENSGALG00000047833	0.820669	3.01266e-05	-0.72965	0.00058856	MED11
		ENSGALG00000048488	0.823176	2.71453e-05	-0.832134	1.84538e-05	LOC768772
		ENSGALG00000049270	0.872558	2.32806e-06	-0.829378	2.08285e-05	LOC107050883
		ENSGALG00000049408	0.888012	8.70581e-07	-0.870589	2.61488e-06	HIST1H2B8
		ENSGALG00000051251	0.925399	3.80981e-08	-0.71598	0.000832474	HIST1H2B7L4
		ENSGALG00000051266	0.896381	4.80597e-07	-0.725651	0.000652731	ATP5E
		ENSGALG00000053144	0.930781	2.12933e-08	-0.825943	2.41503e-05	LOC112530097
	MEpurple	ENSGALG00000002033	0.920331	6.342e-08	-0.861375	4.39802e-06	NDUFB6
		ENSGALG00000002362	0.894486	5.5218e-07	-0.921774	5.50454e-08	MANF
		ENSGALG00000006792	0.951303	1.36423e-09	-0.936239	1.12326e-08	VSTM2L
		ENSGALG00000006841	0.868164	3.00958e-06	-0.8725	2.33612e-06	POLR2L
		ENSGALG00000007205	0.890701	7.23067e-07	-0.787999	0.00010291	COX6A1
		ENSGALG00000008066	0.924902	4.01164e-08	-0.927681	2.99344e-08	UQCR10
		ENSGALG00000009703	0.856985	5.56268e-06	-0.7771	0.000148075	NDUFS7
		ENSGALG00000011409	0.837177	1.47034e-05	-0.760771	0.000246474	SNRPF
		ENSGALG00000012229	0.897188	4.5266e-07	-0.851122	7.52412e-06	RPS29
		ENSGALG00000012263	0.925546	3.75198e-08	-0.850618	7.71742e-06	NEMF
		ENSGALG00000014616	0.884981	1.06735e-06	-0.889879	7.65679e-07	MT3
		ENSGALG00000015372	0.932348	1.78196e-08	-0.933369	1.58295e-08	ATP5I
		ENSGALG00000017129	0.881788	1.31498e-06	-0.866268	3.35266e-06	SAP18
		ENSGALG00000017819	0.892328	6.44717e-07	-0.793745	8.42328e-05	LOC112533226
		ENSGALG00000017860	0.918445	7.60116e-08	-0.871295	2.50878e-06	LOC112532460
		ENSGALG00000017864	0.791792	9.02268e-05	-0.73988	0.000447976	LOC112532590
		ENSGALG00000017906	0.878465	1.62369e-06	-0.806629	5.25182e-05	LOC112533524
		ENSGALG00000017907	0.911251	1.46046e-07	-0.812725	4.149e-05	LOC112533523
		ENSGALG00000021692	0.83775	1.43217e-05	-0.830551	1.97877e-05	NDUFA11
		ENSGALG00000022813	0.752201	0.000317116	-0.712592	0.000904487	NDUFV3
		ENSGALG00000025390	0.93899	7.96232e-09	-0.945429	3.33036e-09	LOC112531635
		ENSGALG00000025583	0.922387	5.17896e-08	-0.904512	2.5663e-07	LOC112532738
		ENSGALG00000025587	0.929103	2.5653e-08	-0.912959	1.25714e-07	LOC112533526
		ENSGALG00000025648	0.783472	0.000119997	-0.707832	0.00101435	LOC112532844
		ENSGALG00000025662	0.850453	7.78148e-06	-0.807621	5.05703e-05	LOC112531637
		ENSGALG00000025672	0.951899	1.23861e-09	-0.911461	1.43409e-07	LOC112532597
		ENSGALG00000025958	0.945323	3.3812e-09	-0.943729	4.23356e-09	LOC112530098
		ENSGALG00000026559	0.749036	0.000347181	-0.754268	0.000298686	SNRNP25
		ENSGALG00000027907	0.736245	0.000494281	-0.721345	0.000728274	NR2F1
		ENSGALG00000028810	0.831146	1.9277e-05	-0.772897	0.000169486	CHCHD10
		ENSGALG00000028937	0.80016	6.68559e-05	-0.818897	3.23985e-05	TIMM13
		ENSGALG00000029387	0.888985	8.14464e-07	-0.876993	1.77929e-06	PURA
		ENSGALG00000029837	0.946539	2.83549e-09	-0.925904	3.61454e-08	OST4
		ENSGALG00000030683	0.928689	2.68416e-08	-0.893503	5.92801e-07	LOC112530965
		ENSGALG00000030824	0.726281	0.000642263	-0.789202	9.87343e-05	SF3B5
		ENSGALG00000030845	0.808794	4.83473e-05	-0.777008	0.000148519	ENHO
		ENSGALG00000031010	0.94074	6.34395e-09	-0.926265	3.47973e-08	OLIG2
		ENSGALG00000031571	0.816026	3.639e-05	-0.759324	0.000257374	HIST1H2A4
		ENSGALG00000031571	0.816026	3.639e-05	-0.759324	0.000257374	HISTH2A4L1
		ENSGALG00000031853	0.948099	2.24844e-09	-0.878609	1.60921e-06	PIGBOS1
		ENSGALG00000032184	0.805861	5.40714e-05	-0.795332	7.96126e-05	CSPG5
		ENSGALG00000032335	0.775469	0.000156094	-0.803019	6.01559e-05	MARCKSL1
		ENSGALG00000032489	0.85746	5.42505e-06	-0.859432	4.88458e-06	ELOF1
		ENSGALG00000032595	0.878174	1.65357e-06	-0.806355	5.30682e-05	NDUFB2
		ENSGALG00000033129	0.921151	5.85356e-08	-0.884204	1.12355e-06	ZFP36L2
		ENSGALG00000033405	0.763791	0.00022498	-0.762083	0.000236938	DBN1
		ENSGALG00000033446	0.933944	1.47971e-08	-0.912475	1.31213e-07	LOC107049545
		ENSGALG00000033447	0.734007	0.000524737	-0.707009	0.00103443	H2AFV
		ENSGALG00000033816	0.880922	1.3901e-06	-0.851174	7.50426e-06	KCTD12
		ENSGALG00000033932	0.726841	0.000633062	-0.717021	0.00081134	BF1
		ENSGALG00000034352	0.839243	1.33667e-05	-0.753879	0.000302085	MRPL43
		ENSGALG00000034575	0.894502	5.51558e-07	-0.879615	1.51049e-06	MRI1
		ENSGALG00000035412	0.835367	1.59658e-05	-0.714739	0.000858279	LOC112533092
		ENSGALG00000036089	0.893818	5.79529e-07	-0.828897	2.12685e-05	NICN1
		ENSGALG00000036869	0.88347	1.17898e-06	-0.83756	1.44472e-05	NKX2-2
		ENSGALG00000036955	0.942184	5.23231e-09	-0.927077	3.19332e-08	NEDD8
		ENSGALG00000037274	0.872287	2.36593e-06	-0.845563	9.90395e-06	SNPH
		ENSGALG00000037441	0.94537	3.35856e-09	-0.95254	1.11489e-09	RPS27
		ENSGALG00000037838	0.87456	2.06461e-06	-0.895037	5.30468e-07	ND6
		ENSGALG00000038672	0.84911	8.32145e-06	-0.804846	5.61819e-05	ATPIF1
		ENSGALG00000038969	0.895394	5.16826e-07	-0.906279	2.22281e-07	HIST2H3A
		ENSGALG00000038969	0.895394	5.16826e-07	-0.906279	2.22281e-07	LOC769852
		ENSGALG00000038969	0.895394	5.16826e-07	-0.906279	2.22281e-07	LOC100857439
		ENSGALG00000039190	0.834954	1.62671e-05	-0.848901	8.40828e-06	CDK2AP2
		ENSGALG00000039228	0.942325	5.13296e-09	-0.924714	4.09005e-08	ZFP36L1
		ENSGALG00000039474	0.971818	1.83171e-11	-0.948701	2.05182e-09	ID4
		ENSGALG00000040877	0.901883	3.16214e-07	-0.870063	2.6965e-06	UBALD2
		ENSGALG00000041616	0.813908	3.9597e-05	-0.842202	1.16346e-05	C5H14orf4
		ENSGALG00000041907	0.893737	5.82922e-07	-0.854682	6.27292e-06	CDK5R1
		ENSGALG00000042723	0.908969	1.77632e-07	-0.916836	8.84078e-08	LOC112533096
		ENSGALG00000043002	0.775281	0.000157046	-0.71023	0.000957699	TOMM6
		ENSGALG00000043041	0.734322	0.000520368	-0.755911	0.000284689	NRN1
		ENSGALG00000043329	0.938067	8.95263e-09	-0.912685	1.28798e-07	PTMA
		ENSGALG00000043641	0.746532	0.000372625	-0.744984	0.000389138	JUND
		ENSGALG00000045574	0.900302	3.57509e-07	-0.893326	6.00392e-07	CAMK2N2
		ENSGALG00000046795	0.919788	6.68441e-08	-0.834119	1.68898e-05	RN7SL1
		ENSGALG00000047594	0.952103	1.19805e-09	-0.920017	6.53764e-08	LOC112531646
		ENSGALG00000047704	0.740034	0.000446099	-0.737887	0.000472888	BLOC1S1
		ENSGALG00000048002	0.819233	3.1957e-05	-0.818604	3.2788e-05	RBP14L
		ENSGALG00000048788	0.799744	6.78838e-05	-0.765938	0.000210687	LOC112532456
		ENSGALG00000048788	0.799744	6.78838e-05	-0.765938	0.000210687	LOC112532457
		ENSGALG00000049063	0.969542	3.38517e-11	-0.934481	1.38853e-08	INAFM2
		ENSGALG00000049206	0.950026	1.67145e-09	-0.909912	1.63926e-07	LOC112531610
		ENSGALG00000049395	0.830864	1.95178e-05	-0.767164	0.000202866	ARHGDIG
		ENSGALG00000049538	0.965287	9.50644e-11	-0.937274	9.88663e-09	RPS28
		ENSGALG00000050250	0.753161	0.000308436	-0.759241	0.000258011	HIST1H4D
		ENSGALG00000050250	0.753161	0.000308436	-0.759241	0.000258011	HIST1H4B
		ENSGALG00000050250	0.753161	0.000308436	-0.759241	0.000258011	HIST1H46L6
		ENSGALG00000050725	0.956581	5.5414e-10	-0.958468	3.90659e-10	SVBP
		ENSGALG00000051846	0.937329	9.81925e-09	-0.85055	7.74351e-06	LOC112532221
		ENSGALG00000051846	0.937329	9.81925e-09	-0.85055	7.74351e-06	LOC112532222
		ENSGALG00000051846	0.937329	9.81925e-09	-0.85055	7.74351e-06	LOC112532223
		ENSGALG00000051846	0.937329	9.81925e-09	-0.85055	7.74351e-06	LOC112532224
		ENSGALG00000051846	0.937329	9.81925e-09	-0.85055	7.74351e-06	LOC112532231
		ENSGALG00000051846	0.937329	9.81925e-09	-0.85055	7.74351e-06	LOC112532242
		ENSGALG00000051846	0.937329	9.81925e-09	-0.85055	7.74351e-06	LOC112532244
		ENSGALG00000052268	0.843569	1.09017e-05	-0.787458	0.000104836	SSBP4
		ENSGALG00000052326	0.973244	1.21452e-11	-0.945324	3.3804e-09	IRF2BP2
		ENSGALG00000052740	0.964758	1.07106e-10	-0.908781	1.80471e-07	LOC112532221
		ENSGALG00000052740	0.964758	1.07106e-10	-0.908781	1.80471e-07	LOC112532222
		ENSGALG00000052740	0.964758	1.07106e-10	-0.908781	1.80471e-07	LOC112532223
		ENSGALG00000052740	0.964758	1.07106e-10	-0.908781	1.80471e-07	LOC112532224
		ENSGALG00000052740	0.964758	1.07106e-10	-0.908781	1.80471e-07	LOC112532225
		ENSGALG00000052740	0.964758	1.07106e-10	-0.908781	1.80471e-07	LOC112532231
		ENSGALG00000052740	0.964758	1.07106e-10	-0.908781	1.80471e-07	LOC112532244
		ENSGALG00000053552	0.877618	1.71179e-06	-0.814732	3.83227e-05	IER5L
		ENSGALG00000053575	0.910464	1.56346e-07	-0.903282	2.83174e-07	DAZAP2
		ENSGALG00000053672	0.966046	7.98472e-11	-0.936004	1.15597e-08	LOC112532220
		ENSGALG00000053672	0.966046	7.98472e-11	-0.936004	1.15597e-08	LOC112532221
		ENSGALG00000053672	0.966046	7.98472e-11	-0.936004	1.15597e-08	LOC112532222
		ENSGALG00000053672	0.966046	7.98472e-11	-0.936004	1.15597e-08	LOC112532223
		ENSGALG00000053672	0.966046	7.98472e-11	-0.936004	1.15597e-08	LOC112532224
		ENSGALG00000053672	0.966046	7.98472e-11	-0.936004	1.15597e-08	LOC112532231
		ENSGALG00000053672	0.966046	7.98472e-11	-0.936004	1.15597e-08	LOC112532244
		ENSGALG00000053991	0.953565	9.39139e-10	-0.944384	3.86318e-09	SERF2
		ENSGALG00000054250	0.836866	1.49136e-05	-0.86544	3.51286e-06	LOC107050975
		ENSGALG00000054286	0.846941	9.26097e-06	-0.83606	1.54717e-05	APLN
		ENSGALG00000054599	0.879208	1.54971e-06	-0.823289	2.70167e-05	LOC100859629
		ENSGALG00000054873	0.720203	0.000749495	-0.76251	0.000233898	NPPC
Liver	MEbrown	ENSGALG00000000141	0.720574	0.000155212	-0.745787	6.77084e-05	BLB1
		ENSGALG00000000156	0.807418	5.56703e-06	-0.780357	1.83664e-05	BRD2
		ENSGALG00000000629	0.794752	9.94745e-06	-0.709582	0.00021694	NDUFA7
		ENSGALG00000000719	0.863901	2.21727e-07	-0.794269	1.01621e-05	RPL22
		ENSGALG00000000946	0.927886	5.08602e-10	-0.947179	2.45181e-11	PFDN1
		ENSGALG00000001209	0.923865	8.60314e-10	-0.878741	7.45225e-08	TP53INP2
		ENSGALG00000001343	0.781016	1.78754e-05	-0.728812	0.000119538	LAMB3
		ENSGALG00000001465	0.827795	1.99128e-06	-0.706078	0.000240622	RPL38
		ENSGALG00000001634	0.923628	8.86548e-10	-0.917397	1.89175e-09	RPL23
		ENSGALG00000001833	0.741174	7.93534e-05	-0.744673	7.03751e-05	PRKRIP1
		ENSGALG00000001972	0.841656	9.14441e-07	-0.80228	7.08e-06	PRPF38B
		ENSGALG00000002033	0.938302	1.11667e-10	-0.942252	5.85897e-11	NDUFB6
		ENSGALG00000002232	0.871729	1.26849e-07	-0.843035	8.42935e-07	RERE
		ENSGALG00000002362	0.844916	7.53359e-07	-0.849339	5.7512e-07	MANF
		ENSGALG00000002688	0.781012	1.78783e-05	-0.782355	1.6914e-05	NME4
		ENSGALG00000002759	0.734214	0.000100213	-0.702321	0.000268462	PEAK1
		ENSGALG00000002771	0.71377	0.000191295	-0.737063	9.1163e-05	CRIP1
		ENSGALG00000002773	0.872826	1.16962e-07	-0.842028	8.94651e-07	SNRPC
		ENSGALG00000002775	0.797647	8.74245e-06	-0.73683	9.18754e-05	FA2H
		ENSGALG00000002802	0.810504	4.80201e-06	-0.713198	0.000194638	PACSIN1
		ENSGALG00000002837	0.972283	4.30807e-14	-0.922747	9.90673e-10	RPL27
		ENSGALG00000002990	0.860876	2.72641e-07	-0.848379	6.10256e-07	PRELID1
		ENSGALG00000003120	0.933259	2.39855e-10	-0.839228	1.05345e-06	NCOR2
		ENSGALG00000003245	0.789102	1.27245e-05	-0.723389	0.000142105	LSM1
		ENSGALG00000003321	0.749692	5.90442e-05	-0.731719	0.000108773	RILPL2
		ENSGALG00000003625	0.923335	9.19988e-10	-0.919059	1.55478e-09	NDUFS5
		ENSGALG00000003878	0.800054	7.84053e-06	-0.797611	8.75693e-06	PIN4
		ENSGALG00000004141	0.760699	3.9597e-05	-0.826185	2.17004e-06	LBFABP
		ENSGALG00000004245	0.776271	2.16805e-05	-0.801928	7.19566e-06	NUDT1
		ENSGALG00000004705	0.867339	1.7425e-07	-0.855176	3.97377e-07	BUD31
		ENSGALG00000004845	0.750539	5.72975e-05	-0.770734	2.70001e-05	TIMM10
		ENSGALG00000004848	0.898232	1.40479e-08	-0.895376	1.83025e-08	YBX1
		ENSGALG00000004871	0.934117	2.11505e-10	-0.864446	2.13514e-07	RPS24
		ENSGALG00000004952	0.863686	2.25054e-07	-0.849263	5.77808e-07	RPL36A
		ENSGALG00000005000	0.843301	8.29725e-07	-0.822272	2.66472e-06	COMTD1
		ENSGALG00000005414	0.873633	1.1013e-07	-0.860529	2.79096e-07	MSRB1
		ENSGALG00000005452	0.805902	5.98073e-06	-0.743095	7.4309e-05	TADA2A
		ENSGALG00000005465	0.87285	1.16752e-07	-0.85013	5.47495e-07	NDUFB10
		ENSGALG00000005704	0.933956	2.16594e-10	-0.902585	9.24318e-09	NDUFB8
		ENSGALG00000005706	0.779321	1.91613e-05	-0.869405	1.50279e-07	HSCB
		ENSGALG00000005830	0.869798	1.4607e-07	-0.861532	2.60802e-07	MNT
		ENSGALG00000006096	0.779463	1.90506e-05	-0.716125	0.000178065	RPS13
		ENSGALG00000006755	0.871442	1.29556e-07	-0.800891	7.54667e-06	USP2
		ENSGALG00000006841	0.851702	4.96093e-07	-0.812344	4.3915e-06	POLR2L
		ENSGALG00000006899	0.858309	3.2369e-07	-0.839486	1.03789e-06	ATP5L
		ENSGALG00000007130	0.739691	8.34501e-05	-0.747255	6.4329e-05	RAC1
		ENSGALG00000007205	0.892223	2.4298e-08	-0.944147	4.23e-11	COX6A1
		ENSGALG00000007611	0.924841	7.59259e-10	-0.864897	2.06919e-07	RPL35A
		ENSGALG00000008014	0.887707	3.59266e-08	-0.84349	8.20426e-07	CEBPB
		ENSGALG00000008066	0.906048	6.53154e-09	-0.938298	1.11733e-10	UQCR10
		ENSGALG00000008287	0.823001	2.56565e-06	-0.880516	6.48017e-08	PSMD10
		ENSGALG00000008597	0.744271	7.13596e-05	-0.790413	1.2026e-05	MRPL2
		ENSGALG00000008620	0.734037	0.0001008	-0.720573	0.000155219	RPL39L
		ENSGALG00000009076	0.9004	1.14317e-08	-0.873537	1.10928e-07	NDUFB5
		ENSGALG00000009312	0.827117	2.06492e-06	-0.753676	5.1215e-05	RPL22L1
		ENSGALG00000009703	0.899279	1.27245e-08	-0.88286	5.36935e-08	NDUFS7
		ENSGALG00000010167	0.816656	3.54784e-06	-0.730178	0.000114369	PNN
		ENSGALG00000011409	0.84176	9.08872e-07	-0.811136	4.65748e-06	SNRPF
		ENSGALG00000011452	0.869315	1.51256e-07	-0.800882	7.54963e-06	ARPC2
		ENSGALG00000011625	0.71404	0.000189739	-0.705077	0.000247784	MRPL18
		ENSGALG00000012263	0.860041	2.88409e-07	-0.912788	3.19281e-09	NEMF
		ENSGALG00000012291	0.840579	9.73956e-07	-0.82026	2.95578e-06	POLR2F
		ENSGALG00000012952	0.890357	2.8618e-08	-0.865227	2.02204e-07	BASP1
		ENSGALG00000013191	0.891459	2.59921e-08	-0.903963	8.06325e-09	NDUFS6
		ENSGALG00000013352	0.802239	7.09353e-06	-0.719729	0.000159347	SF3B4
		ENSGALG00000013916	0.838326	1.10966e-06	-0.85358	4.40319e-07	HYPK
		ENSGALG00000014121	0.965929	3.30474e-13	-0.933013	2.48585e-10	COX5A
		ENSGALG00000014381	0.852276	4.7843e-07	-0.795459	9.64046e-06	HNRNPAB
		ENSGALG00000014976	0.81668	3.54356e-06	-0.83295	1.50318e-06	GATA6
		ENSGALG00000014981	0.816437	3.58692e-06	-0.791247	1.15993e-05	COX17
		ENSGALG00000015044	0.746586	6.58502e-05	-0.792568	1.09505e-05	GTF3C6
		ENSGALG00000015339	0.769037	2.88442e-05	-0.736895	9.16743e-05	RPL24
		ENSGALG00000015372	0.943691	4.57983e-11	-0.927893	5.08141e-10	ATP5I
		ENSGALG00000015617	0.899505	1.2454e-08	-0.844408	7.76713e-07	RPS23
		ENSGALG00000016564	0.843112	8.39074e-07	-0.752651	5.31369e-05	PTK2B
		ENSGALG00000017129	0.943938	4.38712e-11	-0.947569	2.28034e-11	SAP18
		ENSGALG00000017380	0.882104	5.7074e-08	-0.866639	1.83117e-07	UQCRHL
		ENSGALG00000017817	0.760245	4.02706e-05	-0.798727	8.32726e-06	LOC112531619
		ENSGALG00000017818	0.76107	3.90529e-05	-0.74459	7.05784e-05	LOC112531620
		ENSGALG00000017819	0.838509	1.09807e-06	-0.872343	1.21224e-07	LOC112533226
		ENSGALG00000017860	0.848423	6.08621e-07	-0.874769	1.0112e-07	LOC112532460
		ENSGALG00000017862	0.706509	0.000237592	-0.716808	0.000174377	LOC112532600
		ENSGALG00000017864	0.862846	2.38439e-07	-0.860475	2.80111e-07	LOC112532590
		ENSGALG00000017907	0.888443	3.37482e-08	-0.851078	5.15971e-07	LOC112533523
		ENSGALG00000020479	0.746663	6.56749e-05	-0.717335	0.000171579	SLC43A3
		ENSGALG00000021692	0.899553	1.23966e-08	-0.896129	1.70818e-08	NDUFA11
		ENSGALG00000021931	0.723242	0.000142765	-0.745481	6.8432e-05	LOC112530237
		ENSGALG00000022440	0.970272	8.60706e-14	-0.933634	2.27058e-10	EVA1B
		ENSGALG00000022813	0.894343	2.01027e-08	-0.914264	2.70867e-09	NDUFV3
		ENSGALG00000022950	0.836287	1.24663e-06	-0.830584	1.71218e-06	MRPL35
		ENSGALG00000023725	0.72309	0.000143452	-0.754027	5.05704e-05	IER5
		ENSGALG00000023920	0.880088	6.70358e-08	-0.812128	4.43796e-06	PHYKPL
		ENSGALG00000025390	0.893922	2.08799e-08	-0.903291	8.62047e-09	LOC112531635
		ENSGALG00000025583	0.811152	4.65384e-06	-0.855867	3.79969e-07	LOC112532738
		ENSGALG00000025653	0.738504	8.68586e-05	-0.832692	1.52479e-06	LOC112531645
		ENSGALG00000025662	0.756591	4.60742e-05	-0.756154	4.68157e-05	LOC112531637
		ENSGALG00000025672	0.925043	7.39739e-10	-0.879685	6.9201e-08	LOC112532597
		ENSGALG00000025695	0.828586	1.90837e-06	-0.835264	1.3208e-06	LOC112532599
		ENSGALG00000025842	0.809467	5.04816e-06	-0.736176	9.39014e-05	TPM2
		ENSGALG00000025844	0.720339	0.000156355	-0.748588	6.13887e-05	AMT
		ENSGALG00000025882	0.830609	1.70985e-06	-0.805608	6.06406e-06	BUD13
		ENSGALG00000025958	0.887586	3.62976e-08	-0.899241	1.27697e-08	LOC112530098
		ENSGALG00000026258	0.808934	5.17897e-06	-0.769928	2.78636e-05	MAF
		ENSGALG00000026559	0.793446	1.05371e-05	-0.700502	0.000282908	SNRNP25
		ENSGALG00000026864	0.831908	1.59225e-06	-0.759729	4.10488e-05	ZCCHC24
		ENSGALG00000026978	0.907231	5.78335e-09	-0.857338	3.45129e-07	RPL29
		ENSGALG00000027035	0.870262	1.41222e-07	-0.762956	3.63875e-05	RPL21
		ENSGALG00000027064	0.732944	0.000104492	-0.826392	2.14624e-06	HIST2H3A
		ENSGALG00000027064	0.732944	0.000104492	-0.826392	2.14624e-06	LOC100857439
		ENSGALG00000027064	0.732944	0.000104492	-0.826392	2.14624e-06	HIST1H3H
		ENSGALG00000027151	0.80049	7.68598e-06	-0.744817	7.00252e-05	FKBP1A
		ENSGALG00000027416	0.806011	5.95017e-06	-0.819763	3.03179e-06	ROMO1
		ENSGALG00000027540	0.906299	6.36608e-09	-0.898433	1.37845e-08	CSNK1G2
		ENSGALG00000027688	0.908476	5.07933e-09	-0.880125	6.68362e-08	NDUFB4
		ENSGALG00000027963	0.825927	2.19994e-06	-0.82283	2.5886e-06	COX7C
		ENSGALG00000028302	0.806823	5.72623e-06	-0.761573	3.83261e-05	UQCRQ
		ENSGALG00000028520	0.748335	6.1939e-05	-0.719282	0.00016157	CST3
		ENSGALG00000028810	0.884424	4.72544e-08	-0.914195	2.72994e-09	CHCHD10
		ENSGALG00000029260	0.917	1.98139e-09	-0.853335	4.47269e-07	HRAS
		ENSGALG00000029387	0.88016	6.66547e-08	-0.938206	1.13378e-10	PURA
		ENSGALG00000029837	0.875747	9.38894e-08	-0.928981	4.3844e-10	OST4
		ENSGALG00000030008	0.890313	2.87284e-08	-0.884919	4.53662e-08	HHEX
		ENSGALG00000030351	0.772867	2.48299e-05	-0.78269	1.66802e-05	ILF3
		ENSGALG00000030436	0.770811	2.69196e-05	-0.778781	1.95877e-05	ND3
		ENSGALG00000030683	0.873878	1.08128e-07	-0.881033	6.21867e-08	LOC112530965
		ENSGALG00000030845	0.799221	8.1431e-06	-0.751167	5.60309e-05	ENHO
		ENSGALG00000030889	0.854452	4.16374e-07	-0.77262	2.50724e-05	FOXA2
		ENSGALG00000031058	0.776949	2.10963e-05	-0.786727	1.40818e-05	HS3ST3B1L
		ENSGALG00000031238	0.900019	1.1857e-08	-0.818882	3.17093e-06	SLIRP
		ENSGALG00000031571	0.756104	4.68998e-05	-0.836785	1.2119e-06	HIST1H2A4
		ENSGALG00000031571	0.756104	4.68998e-05	-0.836785	1.2119e-06	HISTH2A4L1
		ENSGALG00000031853	0.857167	3.49024e-07	-0.884949	4.52543e-08	PIGBOS1
		ENSGALG00000032051	0.724235	0.00013836	-0.761599	3.82883e-05	CYB561A3
		ENSGALG00000032465	0.719945	0.00015828	-0.706533	0.000237423	ATP8
		ENSGALG00000032489	0.83431	1.39345e-06	-0.870371	1.40112e-07	ELOF1
		ENSGALG00000032595	0.899824	1.20808e-08	-0.898567	1.36114e-08	NDUFB2
		ENSGALG00000032847	0.895721	1.77334e-08	-0.879613	6.95931e-08	HDGF
		ENSGALG00000033001	0.881519	5.98191e-08	-0.846915	6.67539e-07	ATP5J2
		ENSGALG00000033129	0.889431	3.10063e-08	-0.899673	1.22556e-08	ZFP36L2
		ENSGALG00000033446	0.919599	1.45734e-09	-0.959752	1.70445e-12	LOC107049545
		ENSGALG00000033532	0.878246	7.74567e-08	-0.848516	6.0514e-07	RAD23A
		ENSGALG00000033609	0.743083	7.43393e-05	-0.717439	0.000171034	NACA
		ENSGALG00000034345	0.848945	5.89302e-07	-0.855996	3.76781e-07	COA3
		ENSGALG00000034352	0.790582	1.19386e-05	-0.883735	4.99998e-08	MRPL43
		ENSGALG00000034399	0.915243	2.42509e-09	-0.834423	1.38466e-06	TNS2
		ENSGALG00000034575	0.929146	4.28656e-10	-0.940591	7.72534e-11	MRI1
		ENSGALG00000034725	0.761016	3.9132e-05	-0.711948	0.000202113	BRD4
		ENSGALG00000034960	0.8555	3.89131e-07	-0.744123	7.17258e-05	MLXIPL
		ENSGALG00000035016	0.754504	4.97056e-05	-0.809061	5.1475e-06	ID2
		ENSGALG00000035086	0.823984	2.43727e-06	-0.829109	1.85518e-06	MYL6
		ENSGALG00000035138	0.843798	8.05553e-07	-0.768692	2.92324e-05	UBL5
		ENSGALG00000035223	0.813751	4.09853e-06	-0.81469	3.91281e-06	NDUFA6
		ENSGALG00000035260	0.821625	2.75544e-06	-0.805072	6.21845e-06	RBM14
		ENSGALG00000035334	0.731417	0.00010985	-0.739713	8.33894e-05	COX3
		ENSGALG00000035412	0.733657	0.000102072	-0.776778	2.12424e-05	LOC112533092
		ENSGALG00000035677	0.811413	4.59528e-06	-0.755418	4.8086e-05	RPL35
		ENSGALG00000035751	0.815193	3.81652e-06	-0.807472	5.55282e-06	ONECUT2
		ENSGALG00000036190	0.77547	2.2388e-05	-0.782058	1.71229e-05	AOC1
		ENSGALG00000036229	0.719807	0.000158961	-0.705941	0.000241588	ND4
		ENSGALG00000036908	0.762579	3.69076e-05	-0.710386	0.000211795	LOC107053803
		ENSGALG00000036955	0.886014	4.14238e-08	-0.870591	1.37883e-07	NEDD8
		ENSGALG00000037065	0.845624	7.21897e-07	-0.814284	3.99219e-06	SC5D
		ENSGALG00000037441	0.862373	2.46285e-07	-0.889159	3.17394e-08	RPS27
		ENSGALG00000037595	0.879251	7.16068e-08	-0.843084	8.40492e-07	USF1
		ENSGALG00000037805	0.842169	8.87217e-07	-0.708103	0.000226679	RPS19
		ENSGALG00000037838	0.83772	1.1489e-06	-0.808834	5.20376e-06	ND6
		ENSGALG00000037953	0.838917	1.07258e-06	-0.789935	1.22769e-05	TUBA1A
		ENSGALG00000038229	0.702311	0.000268537	-0.704879	0.000249223	OTUB1
		ENSGALG00000038589	0.816269	3.61708e-06	-0.843458	8.22012e-07	LOC107056877
		ENSGALG00000038618	0.809042	5.15202e-06	-0.767777	3.02835e-05	ONECUT1
		ENSGALG00000038672	0.75305	5.2381e-05	-0.755517	4.79134e-05	ATPIF1
		ENSGALG00000038714	0.811351	4.60913e-06	-0.792555	1.09565e-05	NDUFB7
		ENSGALG00000038820	0.708259	0.000225632	-0.700013	0.000286909	MRPL55
		ENSGALG00000038969	0.776978	2.1072e-05	-0.859202	3.05041e-07	HIST2H3A
		ENSGALG00000038969	0.776978	2.1072e-05	-0.859202	3.05041e-07	LOC769852
		ENSGALG00000038969	0.776978	2.1072e-05	-0.859202	3.05041e-07	LOC100857439
		ENSGALG00000039190	0.848119	6.20083e-07	-0.881399	6.03942e-08	CDK2AP2
		ENSGALG00000039228	0.947037	2.51664e-11	-0.88321	5.21886e-08	ZFP36L1
		ENSGALG00000040087	0.85227	4.78608e-07	-0.820177	2.96841e-06	ZNF609
		ENSGALG00000040173	0.769321	2.85283e-05	-0.731327	0.000110173	NDUFS8
		ENSGALG00000040180	0.736675	9.23524e-05	-0.751419	5.55298e-05	CEBPD
		ENSGALG00000040260	0.763742	3.53254e-05	-0.750304	5.77766e-05	LOC100857858
		ENSGALG00000040291	0.805745	6.02498e-06	-0.786916	1.3969e-05	LOC107056274
		ENSGALG00000040453	0.732617	0.00010562	-0.717587	0.000170253	SRA1
		ENSGALG00000040626	0.864002	2.20184e-07	-0.873514	1.11117e-07	NDUFA2
		ENSGALG00000040632	0.810622	4.7748e-06	-0.797196	8.92139e-06	SDHAF2
		ENSGALG00000040877	0.751394	5.55799e-05	-0.749234	6.00076e-05	UBALD2
		ENSGALG00000041228	0.911722	3.58911e-09	-0.904601	7.56375e-09	SELENOP2
		ENSGALG00000041232	0.930233	3.68963e-10	-0.906834	6.02552e-09	TMEM223
		ENSGALG00000041611	0.826809	2.09915e-06	-0.917143	1.94868e-09	LOC419545
		ENSGALG00000042103	0.791526	1.14592e-05	-0.814663	3.91801e-06	C5H11ORF96
		ENSGALG00000042242	0.938109	1.15116e-10	-0.954559	5.61384e-12	NDUFB9
		ENSGALG00000042246	0.886178	4.0862e-08	-0.813016	4.24929e-06	BCKDHA
		ENSGALG00000042309	0.817871	3.33747e-06	-0.733997	0.000100933	CHURC1
		ENSGALG00000042723	0.909113	4.74939e-09	-0.870872	1.35082e-07	LOC112533096
		ENSGALG00000042750	0.727768	0.000123622	-0.7035	0.00025944	ND1
		ENSGALG00000042944	0.795143	9.77641e-06	-0.756098	4.69106e-05	LOC101748650
		ENSGALG00000043002	0.82509	2.2995e-06	-0.803684	6.63456e-06	TOMM6
		ENSGALG00000043329	0.858881	3.11642e-07	-0.881246	6.11398e-08	PTMA
		ENSGALG00000043628	0.854605	4.123e-07	-0.849438	5.71595e-07	UBE2M
		ENSGALG00000043641	0.866924	1.79453e-07	-0.770529	2.72182e-05	JUND
		ENSGALG00000044278	0.830687	1.70262e-06	-0.833607	1.44928e-06	C3H1ORF131
		ENSGALG00000044705	0.824923	2.3199e-06	-0.794091	1.02423e-05	TIMM50
		ENSGALG00000045246	0.789957	1.2265e-05	-0.754327	5.00254e-05	GOLIM4
		ENSGALG00000045753	0.843849	8.03086e-07	-0.822193	2.67557e-06	MRPL12
		ENSGALG00000046371	0.723903	0.000139817	-0.714766	0.000185599	TAF10
		ENSGALG00000046413	0.755633	4.7712e-05	-0.700626	0.000281904	PRR15L
		ENSGALG00000046795	0.847697	6.36355e-07	-0.916124	2.19257e-09	RN7SL1
		ENSGALG00000046992	0.804772	6.30618e-06	-0.889902	2.97705e-08	FAM195A
		ENSGALG00000047359	0.73047	0.00011329	-0.718157	0.000167289	MAF1
		ENSGALG00000047536	0.769318	2.85319e-05	-0.7863	1.43383e-05	TMUB1
		ENSGALG00000047594	0.912103	3.44258e-09	-0.928144	4.91227e-10	LOC112531646
		ENSGALG00000047704	0.726865	0.000127254	-0.781845	1.72749e-05	BLOC1S1
		ENSGALG00000047713	0.870666	1.37129e-07	-0.855962	3.77612e-07	QPRT
		ENSGALG00000048002	0.806708	5.7576e-06	-0.757162	4.51212e-05	RBP14L
		ENSGALG00000048212	0.767764	3.02993e-05	-0.882857	5.3705e-08	HIST1H2A4
		ENSGALG00000048212	0.767764	3.02993e-05	-0.882857	5.3705e-08	HIST1H2A4L1
		ENSGALG00000048231	0.719482	0.000160575	-0.794962	9.85519e-06	HIST2H3A
		ENSGALG00000048231	0.719482	0.000160575	-0.794962	9.85519e-06	HIST1H3G
		ENSGALG00000048231	0.719482	0.000160575	-0.794962	9.85519e-06	LOC100857439
		ENSGALG00000048325	0.797178	8.92842e-06	-0.776647	2.1355e-05	GBP
		ENSGALG00000048539	0.85215	4.8227e-07	-0.754358	4.99692e-05	BHLHE41
		ENSGALG00000048788	0.904244	7.83946e-09	-0.940577	7.74303e-11	LOC112532456
		ENSGALG00000048788	0.904244	7.83946e-09	-0.940577	7.74303e-11	LOC112532457
		ENSGALG00000048876	0.86701	1.7837e-07	-0.780104	1.85579e-05	LEAP2
		ENSGALG00000049206	0.904094	7.95847e-09	-0.923455	9.06178e-10	LOC112531610
		ENSGALG00000049268	0.789744	1.23785e-05	-0.887512	3.65257e-08	HIST1H2A4
		ENSGALG00000049268	0.789744	1.23785e-05	-0.887512	3.65257e-08	HIST1H2A3
		ENSGALG00000049408	0.781747	1.73449e-05	-0.82556	2.2431e-06	HIST1H2B8
		ENSGALG00000049426	0.82145	2.78037e-06	-0.843757	8.07511e-07	WBP1
		ENSGALG00000049538	0.898214	1.40706e-08	-0.947442	2.33495e-11	RPS28
		ENSGALG00000050119	0.806937	5.69553e-06	-0.787498	1.36278e-05	LAMTOR1
		ENSGALG00000050440	0.779324	1.91595e-05	-0.874438	1.03677e-07	APOF
		ENSGALG00000050621	0.702444	0.000267506	-0.727661	0.000124049	MRPS16
		ENSGALG00000050725	0.947655	2.24376e-11	-0.937973	1.17603e-10	SVBP
		ENSGALG00000051266	0.71341	0.000193397	-0.712621	0.000198056	ATP5E
		ENSGALG00000051301	0.927763	5.17055e-10	-0.926045	6.49313e-10	KHK
		ENSGALG00000051846	0.865564	1.97492e-07	-0.878478	7.60682e-08	LOC112532221
		ENSGALG00000051846	0.865564	1.97492e-07	-0.878478	7.60682e-08	LOC112532222
		ENSGALG00000051846	0.865564	1.97492e-07	-0.878478	7.60682e-08	LOC112532223
		ENSGALG00000051846	0.865564	1.97492e-07	-0.878478	7.60682e-08	LOC112532224
		ENSGALG00000051846	0.865564	1.97492e-07	-0.878478	7.60682e-08	LOC112532231
		ENSGALG00000051846	0.865564	1.97492e-07	-0.878478	7.60682e-08	LOC112532242
		ENSGALG00000051846	0.865564	1.97492e-07	-0.878478	7.60682e-08	LOC112532244
		ENSGALG00000051871	0.949218	1.6679e-11	-0.891939	2.4916e-08	LOC107049250
		ENSGALG00000052063	0.811796	4.51029e-06	-0.844742	7.61268e-07	LOC107052889
		ENSGALG00000052156	0.841609	9.16986e-07	-0.803148	6.80152e-06	LOC107056277
		ENSGALG00000052268	0.893149	2.23783e-08	-0.858831	3.12672e-07	SSBP4
		ENSGALG00000052284	0.846673	6.77425e-07	-0.929839	3.89686e-10	HIST1H2A4
		ENSGALG00000052284	0.846673	6.77425e-07	-0.929839	3.89686e-10	HIST1H2A4L4
		ENSGALG00000052326	0.870286	1.40976e-07	-0.938516	1.0796e-10	IRF2BP2
		ENSGALG00000052740	0.8694	1.5033e-07	-0.886972	3.82288e-08	LOC112532221
		ENSGALG00000052740	0.8694	1.5033e-07	-0.886972	3.82288e-08	LOC112532222
		ENSGALG00000052740	0.8694	1.5033e-07	-0.886972	3.82288e-08	LOC112532223
		ENSGALG00000052740	0.8694	1.5033e-07	-0.886972	3.82288e-08	LOC112532224
		ENSGALG00000052740	0.8694	1.5033e-07	-0.886972	3.82288e-08	LOC112532225
		ENSGALG00000052740	0.8694	1.5033e-07	-0.886972	3.82288e-08	LOC112532231
		ENSGALG00000052740	0.8694	1.5033e-07	-0.886972	3.82288e-08	LOC112532244
		ENSGALG00000053144	0.769813	2.79881e-05	-0.70441	0.000252661	LOC112530097
		ENSGALG00000053575	0.863814	2.23059e-07	-0.869202	1.525e-07	DAZAP2
		ENSGALG00000053672	0.805627	6.05841e-06	-0.839365	1.04514e-06	LOC112532220
		ENSGALG00000053672	0.805627	6.05841e-06	-0.839365	1.04514e-06	LOC112532221
		ENSGALG00000053672	0.805627	6.05841e-06	-0.839365	1.04514e-06	LOC112532222
		ENSGALG00000053672	0.805627	6.05841e-06	-0.839365	1.04514e-06	LOC112532223
		ENSGALG00000053672	0.805627	6.05841e-06	-0.839365	1.04514e-06	LOC112532224
		ENSGALG00000053672	0.805627	6.05841e-06	-0.839365	1.04514e-06	LOC112532231
		ENSGALG00000053672	0.805627	6.05841e-06	-0.839365	1.04514e-06	LOC112532244
		ENSGALG00000053766	0.748734	6.10758e-05	-0.704628	0.000251054	BOLA3
		ENSGALG00000053991	0.929711	3.96639e-10	-0.941477	6.67267e-11	SERF2
		ENSGALG00000054599	0.893358	2.19649e-08	-0.885435	4.34678e-08	LOC100859629
		ENSGALG00000054882	0.784212	1.56554e-05	-0.807048	5.66563e-06	PREB
		ENSGALG00000054913	0.926656	5.99218e-10	-0.922826	9.80829e-10	LOC107056280
		ENSGALG00000055023	0.910943	3.90563e-09	-0.848284	6.13836e-07	INHBE
Duodenum mucosa	MEmagenta	ENSGALG00000000629	0.84604	9.67708e-06	-0.818498	3.29304e-05	NDUFA7
		ENSGALG00000000719	0.957198	4.95132e-10	-0.829612	2.06175e-05	RPL22
		ENSGALG00000001465	0.936488	1.08953e-08	-0.748789	0.000349624	RPL38
		ENSGALG00000001634	0.947288	2.53858e-09	-0.891791	6.69741e-07	RPL23
		ENSGALG00000002837	0.976792	3.93432e-12	-0.75302	0.000309699	RPL27
		ENSGALG00000002932	0.949975	1.68464e-09	-0.704537	0.00109674	NME2
		ENSGALG00000004176	0.763299	0.00022837	-0.766606	0.000206393	ATOX1
		ENSGALG00000004848	0.956666	5.45628e-10	-0.723851	0.000683469	YBX1
		ENSGALG00000004871	0.961989	1.94456e-10	-0.745654	0.000381923	RPS24
		ENSGALG00000004952	0.93049	2.20008e-08	-0.81357	4.01298e-05	RPL36A
		ENSGALG00000005465	0.869791	2.73946e-06	-0.929623	2.42281e-08	NDUFB10
		ENSGALG00000005704	0.866613	3.28788e-06	-0.83066	1.96932e-05	NDUFB8
		ENSGALG00000007611	0.912203	1.34391e-07	-0.740734	0.00043764	RPL35A
		ENSGALG00000008066	0.870453	2.63575e-06	-0.931157	2.04098e-08	UQCR10
		ENSGALG00000010689	0.901395	3.28513e-07	-0.703837	0.00111493	MAGOH
		ENSGALG00000011409	0.92835	2.78501e-08	-0.81792	3.37136e-05	SNRPF
		ENSGALG00000011625	0.780431	0.000132775	-0.720845	0.000737509	MRPL18
		ENSGALG00000012229	0.838158	1.40548e-05	-0.759048	0.000259494	RPS29
		ENSGALG00000012263	0.921236	5.80476e-08	-0.867584	3.11121e-06	NEMF
		ENSGALG00000012291	0.85847	5.14225e-06	-0.898148	4.21248e-07	POLR2F
		ENSGALG00000013191	0.781566	0.000127877	-0.913795	1.1669e-07	NDUFS6
		ENSGALG00000014121	0.92969	2.40481e-08	-0.88561	1.02366e-06	COX5A
		ENSGALG00000015372	0.808964	4.80324e-05	-0.943555	4.33699e-09	ATP5I
		ENSGALG00000017817	0.85375	6.58194e-06	-0.850416	7.79612e-06	LOC112531619
		ENSGALG00000017818	0.771587	0.000176672	-0.770735	0.000181483	LOC112531620
		ENSGALG00000017819	0.907377	2.02999e-07	-0.865437	3.5134e-06	LOC112533226
		ENSGALG00000017860	0.870357	2.65056e-06	-0.876218	1.8662e-06	LOC112532460
		ENSGALG00000017907	0.883181	1.20145e-06	-0.878856	1.58442e-06	LOC112533523
		ENSGALG00000023191	0.861043	4.47805e-06	-0.795471	7.92188e-05	MRPS18C
		ENSGALG00000025390	0.844726	1.03127e-05	-0.872809	2.29357e-06	LOC112531635
		ENSGALG00000025583	0.900417	3.54377e-07	-0.759237	0.000258036	LOC112532738
		ENSGALG00000025587	0.8834	1.1844e-06	-0.904292	2.61223e-07	LOC112533526
		ENSGALG00000025662	0.898151	4.21131e-07	-0.910126	1.60946e-07	LOC112531637
		ENSGALG00000025672	0.900029	3.6511e-07	-0.907998	1.92756e-07	LOC112532597
		ENSGALG00000025695	0.913457	1.20267e-07	-0.895429	5.15497e-07	LOC112532599
		ENSGALG00000025958	0.897143	4.5417e-07	-0.823379	2.69147e-05	LOC112530098
		ENSGALG00000026978	0.932873	1.67714e-08	-0.75963	0.000255033	RPL29
		ENSGALG00000027151	0.735807	0.000500129	-0.812749	4.14516e-05	FKBP1A
		ENSGALG00000027416	0.878386	1.63178e-06	-0.821504	2.91042e-05	ROMO1
		ENSGALG00000027688	0.886953	9.35472e-07	-0.957204	4.94525e-10	NDUFB4
		ENSGALG00000028471	0.850473	7.77365e-06	-0.841465	1.20469e-05	CNPY3
		ENSGALG00000028810	0.769521	0.000188529	-0.739298	0.000455134	CHCHD10
		ENSGALG00000029260	0.757388	0.00027258	-0.804156	5.76547e-05	HRAS
		ENSGALG00000029837	0.886797	9.45363e-07	-0.880796	1.40135e-06	OST4
		ENSGALG00000030683	0.897484	4.42755e-07	-0.856911	5.58433e-06	LOC112530965
		ENSGALG00000033001	0.825865	2.42303e-05	-0.792472	8.80996e-05	ATP5J2
		ENSGALG00000035138	0.856554	5.69005e-06	-0.850644	7.70733e-06	UBL5
		ENSGALG00000035412	0.875664	1.93056e-06	-0.79103	9.26619e-05	LOC112533092
		ENSGALG00000036908	0.798501	7.1027e-05	-0.754917	0.000293093	LOC107053803
		ENSGALG00000037863	0.902586	2.99229e-07	-0.866316	3.34373e-06	SEC61G
		ENSGALG00000039489	0.779557	0.000136655	-0.867831	3.06752e-06	LOC112533598
		ENSGALG00000039489	0.779557	0.000136655	-0.867831	3.06752e-06	LOC112533600
		ENSGALG00000040173	0.760377	0.000249401	-0.76684	0.000204911	NDUFS8
		ENSGALG00000040632	0.816181	3.61651e-05	-0.716851	0.00081476	SDHAF2
		ENSGALG00000042242	0.795815	7.82506e-05	-0.863815	3.84624e-06	NDUFB9
		ENSGALG00000042723	0.884415	1.10807e-06	-0.846369	9.5235e-06	LOC112533096
		ENSGALG00000043002	0.897554	4.40432e-07	-0.714713	0.000858832	TOMM6
		ENSGALG00000043329	0.895431	5.15429e-07	-0.784303	0.000116692	PTMA
		ENSGALG00000045238	0.889059	8.10338e-07	-0.783121	0.000121415	LOC112530086
		ENSGALG00000046795	0.922937	4.90144e-08	-0.829997	2.02736e-05	RN7SL1
		ENSGALG00000047211	0.750163	0.000336204	-0.875556	1.94343e-06	FCER1G
		ENSGALG00000047273	0.922494	5.12375e-08	-0.886197	9.84237e-07	LOC107050177
		ENSGALG00000047594	0.936107	1.14155e-08	-0.893831	5.78956e-07	LOC112531646
		ENSGALG00000048612	0.90656	2.17213e-07	-0.713626	0.000881989	RPS26
		ENSGALG00000048788	0.879456	1.52572e-06	-0.830558	1.97817e-05	LOC112532456
		ENSGALG00000048788	0.879456	1.52572e-06	-0.830558	1.97817e-05	LOC112532457
		ENSGALG00000049206	0.935548	1.22166e-08	-0.887214	9.19068e-07	LOC112531610
		ENSGALG00000049408	0.917679	8.17083e-08	-0.715166	0.00084932	HIST1H2B8
		ENSGALG00000050250	0.937082	1.01256e-08	-0.805566	5.46776e-05	HIST1H4D
		ENSGALG00000050250	0.937082	1.01256e-08	-0.805566	5.46776e-05	HIST1H4B
		ENSGALG00000050250	0.937082	1.01256e-08	-0.805566	5.46776e-05	HIST1H46L6
		ENSGALG00000051846	0.927922	2.91675e-08	-0.898952	3.96398e-07	LOC112532221
		ENSGALG00000051846	0.927922	2.91675e-08	-0.898952	3.96398e-07	LOC112532222
		ENSGALG00000051846	0.927922	2.91675e-08	-0.898952	3.96398e-07	LOC112532223
		ENSGALG00000051846	0.927922	2.91675e-08	-0.898952	3.96398e-07	LOC112532224
		ENSGALG00000051846	0.927922	2.91675e-08	-0.898952	3.96398e-07	LOC112532231
		ENSGALG00000051846	0.927922	2.91675e-08	-0.898952	3.96398e-07	LOC112532242
		ENSGALG00000051846	0.927922	2.91675e-08	-0.898952	3.96398e-07	LOC112532244
		ENSGALG00000052672	0.8099	4.6327e-05	-0.807418	5.09644e-05	NAA38
		ENSGALG00000052740	0.90907	1.76108e-07	-0.928615	2.7059e-08	LOC112532221
		ENSGALG00000052740	0.90907	1.76108e-07	-0.928615	2.7059e-08	LOC112532222
		ENSGALG00000052740	0.90907	1.76108e-07	-0.928615	2.7059e-08	LOC112532223
		ENSGALG00000052740	0.90907	1.76108e-07	-0.928615	2.7059e-08	LOC112532224
		ENSGALG00000052740	0.90907	1.76108e-07	-0.928615	2.7059e-08	LOC112532225
		ENSGALG00000052740	0.90907	1.76108e-07	-0.928615	2.7059e-08	LOC112532231
		ENSGALG00000052740	0.90907	1.76108e-07	-0.928615	2.7059e-08	LOC112532244
		ENSGALG00000052887	0.861275	4.42188e-06	-0.868381	2.97227e-06	LOC107080643
		ENSGALG00000053672	0.884289	1.11733e-06	-0.957067	5.07191e-10	LOC112532220
		ENSGALG00000053672	0.884289	1.11733e-06	-0.957067	5.07191e-10	LOC112532221
		ENSGALG00000053672	0.884289	1.11733e-06	-0.957067	5.07191e-10	LOC112532222
		ENSGALG00000053672	0.884289	1.11733e-06	-0.957067	5.07191e-10	LOC112532223
		ENSGALG00000053672	0.884289	1.11733e-06	-0.957067	5.07191e-10	LOC112532224
		ENSGALG00000053672	0.884289	1.11733e-06	-0.957067	5.07191e-10	LOC112532231
		ENSGALG00000053672	0.884289	1.11733e-06	-0.957067	5.07191e-10	LOC112532244
		ENSGALG00000053991	0.850735	7.67209e-06	-0.957822	4.41083e-10	SERF2
	MEpink	ENSGALG00000000946	0.864491	3.70443e-06	-0.850239	7.86539e-06	PFDN1
		ENSGALG00000002830	0.925364	3.82381e-08	-0.705488	0.00107239	NUDT3
		ENSGALG00000003879	0.720867	0.000737099	-0.756117	0.000282972	MFSD2A
		ENSGALG00000007914	0.776955	0.000148777	-0.717587	0.000800044	DNAJC1
		ENSGALG00000010167	0.962149	1.88119e-10	-0.820742	3.00365e-05	PNN
		ENSGALG00000010473	0.73666	0.0004888	-0.783986	0.000117943	PDZK1IP1
		ENSGALG00000013916	0.895109	5.27697e-07	-0.89069	7.23639e-07	HYPK
		ENSGALG00000030436	0.869636	2.7643e-06	-0.903118	2.86881e-07	ND3
		ENSGALG00000031723	0.848773	8.46154e-06	-0.761006	0.000244741	BANF1
		ENSGALG00000032079	0.8987	4.04044e-07	-0.917132	8.60083e-08	CYTB
		ENSGALG00000032465	0.876325	1.85408e-06	-0.914208	1.12435e-07	ATP8
		ENSGALG00000032499	0.90499	2.46914e-07	-0.804201	5.75585e-05	ANAPC15
		ENSGALG00000032847	0.875581	1.94038e-06	-0.867702	3.09016e-06	HDGF
		ENSGALG00000035086	0.786657	0.000107744	-0.902869	2.92608e-07	MYL6
		ENSGALG00000035334	0.819084	3.21531e-05	-0.853005	6.8381e-06	COX3
		ENSGALG00000036229	0.901473	3.26513e-07	-0.901765	3.19139e-07	ND4
		ENSGALG00000036283	0.9141	1.13539e-07	-0.777789	0.000144795	RBM8A
		ENSGALG00000036552	0.8611	4.46412e-06	-0.774498	0.000161043	PDAP1
		ENSGALG00000037838	0.877886	1.68343e-06	-0.919927	6.59543e-08	ND6
		ENSGALG00000037879	0.956661	5.46101e-10	-0.734518	0.000517648	PAF1
		ENSGALG00000040877	0.895429	5.15494e-07	-0.854293	6.40038e-06	UBALD2
		ENSGALG00000041091	0.90225	3.07243e-07	-0.907668	1.98149e-07	ATP6
		ENSGALG00000041643	0.826283	2.38028e-05	-0.718245	0.000787065	NFIC
		ENSGALG00000042478	0.896476	4.77261e-07	-0.893248	6.03774e-07	ND4L
		ENSGALG00000042750	0.906384	2.20378e-07	-0.830222	2.00748e-05	ND1
		ENSGALG00000045581	0.934707	1.35165e-08	-0.833185	1.76112e-05	LOC420368
		ENSGALG00000046413	0.835636	1.57726e-05	-0.935025	1.30108e-08	PRR15L
		ENSGALG00000046712	0.908085	1.91362e-07	-0.744764	0.000391534	LOC396224
		ENSGALG00000047536	0.858998	4.99929e-06	-0.763425	0.000227503	TMUB1
		ENSGALG00000048002	0.919815	6.66678e-08	-0.85709	5.5318e-06	RBP14L
		ENSGALG00000048899	0.710022	0.000962487	-0.703972	0.00111139	C30H19orf53
		ENSGALG00000048930	0.915706	9.8135e-08	-0.756075	0.000283325	CDC37
		ENSGALG00000049026	0.925129	3.91814e-08	-0.703493	0.00112398	LOC107050551
		ENSGALG00000050119	0.837158	1.4716e-05	-0.77777	0.000144883	LAMTOR1
		ENSGALG00000050182	0.815806	3.67127e-05	-0.795142	8.01535e-05	GIMAP7L5
		ENSGALG00000050267	0.863763	3.85747e-06	-0.815819	3.66936e-05	LOC107050717
		ENSGALG00000052930	0.946574	2.82059e-09	-0.717118	0.000809404	PABPN1
		ENSGALG00000053575	0.920548	6.20905e-08	-0.797804	7.28463e-05	DAZAP2
		ENSGALG00000053964	0.824674	2.54867e-05	-0.80184	6.28459e-05	GIMAP1-GIMAP5
